# Supplementary material for: A Comparative Bioinformatic Investigation of the Rubisco Small Subunit Gene Family in True Grasses Reveals Novel Targets for Enhanced Photosynthetic Efficiency
Source: Int J Mol Sci. 2025 Aug 1;26(15):7424. doi: 10.3390/ijms26157424 (PMC12347566; doi:10.3390/ijms26157424)
Supplement: Supplementary file 1 [file ijms-26-07424-s001.zip]

Archive with 294 entries (205 files):
- S1/
- S1/S1_gene_list_grasses.xlsx
- S1/S1_Protein_fastas/
- S1/S1_Protein_fastas/Aatlantica_C3_protein_extract.fasta
- S1/S1_Protein_fastas/Atauschii_C3_protein_extract.fasta
- S1/S1_Protein_fastas/Athaliana_C3_protein_extract.fasta
- S1/S1_Protein_fastas/Bdistachyon_C3_protein_extract.fasta
- S1/S1_Protein_fastas/Hvulgare_C3_protein_extract.fasta
- S1/S1_Protein_fastas/merged_rubisco_proteins.fasta
- S1/S1_Protein_fastas/Olatifolia_C3_protein_extract.fasta
- S1/S1_Protein_fastas/Osativa_C3_protein_extract.fasta
- S1/S1_Protein_fastas/Othomaeum_C4_protein_extract.fasta
- S1/S1_Protein_fastas/Phallii_C4_protein_extract.fasta
- S1/S1_Protein_fastas/Platifolius_C3_protein_extract.fasta
- S1/S1_Protein_fastas/Rguianensis_C3_protein_extract.fasta
- S1/S1_Protein_fastas/Sbicolor_C4_protein_extract.fasta
- S1/S1_Protein_fastas/Scereale_C3_protein_extract.fasta
- S1/S1_Protein_fastas/Sitalica_C4_protein_extract.fasta
- S1/S1_Protein_fastas/Turartu_C3_protein_extract.fasta
- S1/S1_Protein_fastas/Ufusca_C4_protein_extract.fasta
- S1/S1_Protein_fastas/Zmays_C4_protein_extract.fasta
- S2/
- S2/S2_pangenome_annotations/
- S2/S2_pangenome_annotations/output_projection_10TJ18/
- S2/S2_pangenome_annotations/output_projection_10TJ18/genes.gff
- S2/S2_pangenome_annotations/output_projection_10TJ18/protocol_GeMoMaPipeline.txt
- S2/S2_pangenome_annotations/output_projection_Aizu6/
- S2/S2_pangenome_annotations/output_projection_Aizu6/genes.gff
- S2/S2_pangenome_annotations/output_projection_Aizu6/protocol_GeMoMaPipeline.txt
- S2/S2_pangenome_annotations/output_projection_Akashinriki/
- S2/S2_pangenome_annotations/output_projection_Akashinriki/genes.gff
- S2/S2_pangenome_annotations/output_projection_Akashinriki/protocol_GeMoMaPipeline.txt
- S2/S2_pangenome_annotations/output_projection_Barke/
- S2/S2_pangenome_annotations/output_projection_Barke/genes.gff
- S2/S2_pangenome_annotations/output_projection_Barke/protocol_GeMoMaPipeline.txt
- S2/S2_pangenome_annotations/output_projection_Bonus/
- S2/S2_pangenome_annotations/output_projection_Bonus/genes.gff
- S2/S2_pangenome_annotations/output_projection_Bonus/protocol_GeMoMaPipeline.txt
- S2/S2_pangenome_annotations/output_projection_Bowman/
- S2/S2_pangenome_annotations/output_projection_Bowman/genes.gff
- S2/S2_pangenome_annotations/output_projection_Bowman/protocol_GeMoMaPipeline.txt
- S2/S2_pangenome_annotations/output_projection_Chiba/
- S2/S2_pangenome_annotations/output_projection_Chiba/genes.gff
- S2/S2_pangenome_annotations/output_projection_Chiba/protocol_GeMoMaPipeline.txt
- S2/S2_pangenome_annotations/output_projection_Chikurin/
- S2/S2_pangenome_annotations/output_projection_Chikurin/genes.gff
- S2/S2_pangenome_annotations/output_projection_Chikurin/protocol_GeMoMaPipeline.txt
- S2/S2_pangenome_annotations/output_projection_DuLiHuang/
- S2/S2_pangenome_annotations/output_projection_DuLiHuang/genes.gff
- S2/S2_pangenome_annotations/output_projection_DuLiHuang/protocol_GeMoMaPipeline.txt
- S2/S2_pangenome_annotations/output_projection_Foma/
- S2/S2_pangenome_annotations/output_projection_Foma/genes.gff
- S2/S2_pangenome_annotations/output_projection_Foma/protocol_GeMoMaPipeline.txt
- S2/S2_pangenome_annotations/output_projection_FT11/
- S2/S2_pangenome_annotations/output_projection_FT11/genes.gff
- S2/S2_pangenome_annotations/output_projection_FT11/protocol_GeMoMaPipeline.txt
- S2/S2_pangenome_annotations/output_projection_FT144/
- S2/S2_pangenome_annotations/output_projection_FT144/genes.gff
- S2/S2_pangenome_annotations/output_projection_FT144/protocol_GeMoMaPipeline.txt
- S2/S2_pangenome_annotations/output_projection_FT262/
- S2/S2_pangenome_annotations/output_projection_FT262/genes.gff
- S2/S2_pangenome_annotations/output_projection_FT262/protocol_GeMoMaPipeline.txt
- S2/S2_pangenome_annotations/output_projection_FT286/
- S2/S2_pangenome_annotations/output_projection_FT286/genes.gff
- S2/S2_pangenome_annotations/output_projection_FT286/protocol_GeMoMaPipeline.txt
- S2/S2_pangenome_annotations/output_projection_FT333/
- S2/S2_pangenome_annotations/output_projection_FT333/genes.gff
- S2/S2_pangenome_annotations/output_projection_FT333/protocol_GeMoMaPipeline.txt
- S2/S2_pangenome_annotations/output_projection_FT628/
- S2/S2_pangenome_annotations/output_projection_FT628/genes.gff
- S2/S2_pangenome_annotations/output_projection_FT628/protocol_GeMoMaPipeline.txt
- S2/S2_pangenome_annotations/output_projection_FT67/
- S2/S2_pangenome_annotations/output_projection_FT67/genes.gff
- S2/S2_pangenome_annotations/output_projection_FT67/protocol_GeMoMaPipeline.txt
- S2/S2_pangenome_annotations/output_projection_FT880/
- S2/S2_pangenome_annotations/output_projection_FT880/genes.gff
- S2/S2_pangenome_annotations/output_projection_FT880/protocol_GeMoMaPipeline.txt
- S2/S2_pangenome_annotations/output_projection_GoldenMelon/
- S2/S2_pangenome_annotations/output_projection_GoldenMelon/genes.gff
- S2/S2_pangenome_annotations/output_projection_GoldenMelon/protocol_GeMoMaPipeline.txt
- S2/S2_pangenome_annotations/output_projection_GoldenPromise/
- S2/S2_pangenome_annotations/output_projection_GoldenPromise/genes.gff
- S2/S2_pangenome_annotations/output_projection_GoldenPromise/protocol_GeMoMaPipeline.txt
- S2/S2_pangenome_annotations/output_projection_HID101/
- S2/S2_pangenome_annotations/output_projection_HID101/genes.gff
- S2/S2_pangenome_annotations/output_projection_HID101/protocol_GeMoMaPipeline.txt
- S2/S2_pangenome_annotations/output_projection_HID249/
- S2/S2_pangenome_annotations/output_projection_HID249/genes.gff
- S2/S2_pangenome_annotations/output_projection_HID249/protocol_GeMoMaPipeline.txt
- S2/S2_pangenome_annotations/output_projection_HID357/
- S2/S2_pangenome_annotations/output_projection_HID357/genes.gff
- S2/S2_pangenome_annotations/output_projection_HID357/protocol_GeMoMaPipeline.txt
- S2/S2_pangenome_annotations/output_projection_Hockett/
- S2/S2_pangenome_annotations/output_projection_Hockett/genes.gff
- S2/S2_pangenome_annotations/output_projection_Hockett/protocol_GeMoMaPipeline.txt
- S2/S2_pangenome_annotations/output_projection_HOR_10096/
- S2/S2_pangenome_annotations/output_projection_HOR_10096/genes.gff
- S2/S2_pangenome_annotations/output_projection_HOR_10096/protocol_GeMoMaPipeline.txt
- S2/S2_pangenome_annotations/output_projection_HOR_10350/
- S2/S2_pangenome_annotations/output_projection_HOR_10350/genes.gff
- S2/S2_pangenome_annotations/output_projection_HOR_10350/protocol_GeMoMaPipeline.txt
- S2/S2_pangenome_annotations/output_projection_HOR_10892/
- S2/S2_pangenome_annotations/output_projection_HOR_10892/genes.gff
- S2/S2_pangenome_annotations/output_projection_HOR_10892/protocol_GeMoMaPipeline.txt
- S2/S2_pangenome_annotations/output_projection_HOR_1168/
- S2/S2_pangenome_annotations/output_projection_HOR_1168/genes.gff
- S2/S2_pangenome_annotations/output_projection_HOR_1168/protocol_GeMoMaPipeline.txt
- S2/S2_pangenome_annotations/output_projection_HOR_12184/
- S2/S2_pangenome_annotations/output_projection_HOR_12184/genes.gff
- S2/S2_pangenome_annotations/output_projection_HOR_12184/protocol_GeMoMaPipeline.txt
- S2/S2_pangenome_annotations/output_projection_HOR_12541/
- S2/S2_pangenome_annotations/output_projection_HOR_12541/genes.gff
- S2/S2_pangenome_annotations/output_projection_HOR_12541/protocol_GeMoMaPipeline.txt
- S2/S2_pangenome_annotations/output_projection_HOR_13594/
- S2/S2_pangenome_annotations/output_projection_HOR_13594/genes.gff
- S2/S2_pangenome_annotations/output_projection_HOR_13594/protocol_GeMoMaPipeline.txt
- S2/S2_pangenome_annotations/output_projection_HOR_13663/
- S2/S2_pangenome_annotations/output_projection_HOR_13663/genes.gff
- S2/S2_pangenome_annotations/output_projection_HOR_13663/protocol_GeMoMaPipeline.txt
- S2/S2_pangenome_annotations/output_projection_HOR_13821/
- S2/S2_pangenome_annotations/output_projection_HOR_13821/genes.gff
- S2/S2_pangenome_annotations/output_projection_HOR_13821/protocol_GeMoMaPipeline.txt
- S2/S2_pangenome_annotations/output_projection_HOR_13942/
- S2/S2_pangenome_annotations/output_projection_HOR_13942/genes.gff
- S2/S2_pangenome_annotations/output_projection_HOR_13942/protocol_GeMoMaPipeline.txt
- S2/S2_pangenome_annotations/output_projection_HOR_14061/
- S2/S2_pangenome_annotations/output_projection_HOR_14061/genes.gff
- S2/S2_pangenome_annotations/output_projection_HOR_14061/protocol_GeMoMaPipeline.txt
- S2/S2_pangenome_annotations/output_projection_HOR_14121/
- S2/S2_pangenome_annotations/output_projection_HOR_14121/genes.gff
- S2/S2_pangenome_annotations/output_projection_HOR_14121/protocol_GeMoMaPipeline.txt
- S2/S2_pangenome_annotations/output_projection_HOR_14273/
- S2/S2_pangenome_annotations/output_projection_HOR_14273/genes.gff
- S2/S2_pangenome_annotations/output_projection_HOR_14273/protocol_GeMoMaPipeline.txt
- S2/S2_pangenome_annotations/output_projection_HOR_1702/
- S2/S2_pangenome_annotations/output_projection_HOR_1702/genes.gff
- S2/S2_pangenome_annotations/output_projection_HOR_1702/protocol_GeMoMaPipeline.txt
- S2/S2_pangenome_annotations/output_projection_HOR_18321/
- S2/S2_pangenome_annotations/output_projection_HOR_18321/genes.gff
- S2/S2_pangenome_annotations/output_projection_HOR_18321/protocol_GeMoMaPipeline.txt
- S2/S2_pangenome_annotations/output_projection_HOR_19184/
- S2/S2_pangenome_annotations/output_projection_HOR_19184/genes.gff
- S2/S2_pangenome_annotations/output_projection_HOR_19184/protocol_GeMoMaPipeline.txt
- S2/S2_pangenome_annotations/output_projection_HOR_21256/
- S2/S2_pangenome_annotations/output_projection_HOR_21256/genes.gff
- S2/S2_pangenome_annotations/output_projection_HOR_21256/protocol_GeMoMaPipeline.txt
- S2/S2_pangenome_annotations/output_projection_HOR_21322/
- S2/S2_pangenome_annotations/output_projection_HOR_21322/genes.gff
- S2/S2_pangenome_annotations/output_projection_HOR_21322/protocol_GeMoMaPipeline.txt
- S2/S2_pangenome_annotations/output_projection_HOR_21595/
- S2/S2_pangenome_annotations/output_projection_HOR_21595/genes.gff
- S2/S2_pangenome_annotations/output_projection_HOR_21595/protocol_GeMoMaPipeline.txt
- S2/S2_pangenome_annotations/output_projection_HOR_21599/
- S2/S2_pangenome_annotations/output_projection_HOR_21599/genes.gff
- S2/S2_pangenome_annotations/output_projection_HOR_21599/protocol_GeMoMaPipeline.txt
- S2/S2_pangenome_annotations/output_projection_HOR_2779/
- S2/S2_pangenome_annotations/output_projection_HOR_2779/genes.gff
- S2/S2_pangenome_annotations/output_projection_HOR_2779/protocol_GeMoMaPipeline.txt
- S2/S2_pangenome_annotations/output_projection_HOR_2830/
- S2/S2_pangenome_annotations/output_projection_HOR_2830/genes.gff
- S2/S2_pangenome_annotations/output_projection_HOR_2830/protocol_GeMoMaPipeline.txt
- S2/S2_pangenome_annotations/output_projection_HOR_3081/
- S2/S2_pangenome_annotations/output_projection_HOR_3081/genes.gff
- S2/S2_pangenome_annotations/output_projection_HOR_3081/protocol_GeMoMaPipeline.txt
- S2/S2_pangenome_annotations/output_projection_HOR_3365/
- S2/S2_pangenome_annotations/output_projection_HOR_3365/genes.gff
- S2/S2_pangenome_annotations/output_projection_HOR_3365/protocol_GeMoMaPipeline.txt
- S2/S2_pangenome_annotations/output_projection_HOR_3474/
- S2/S2_pangenome_annotations/output_projection_HOR_3474/genes.gff
- S2/S2_pangenome_annotations/output_projection_HOR_3474/protocol_GeMoMaPipeline.txt
- S2/S2_pangenome_annotations/output_projection_HOR_4224/
- S2/S2_pangenome_annotations/output_projection_HOR_4224/genes.gff
- S2/S2_pangenome_annotations/output_projection_HOR_4224/protocol_GeMoMaPipeline.txt
- S2/S2_pangenome_annotations/output_projection_HOR_6220/
- S2/S2_pangenome_annotations/output_projection_HOR_6220/genes.gff
- S2/S2_pangenome_annotations/output_projection_HOR_6220/protocol_GeMoMaPipeline.txt
- S2/S2_pangenome_annotations/output_projection_HOR_7172/
- S2/S2_pangenome_annotations/output_projection_HOR_7172/genes.gff
- S2/S2_pangenome_annotations/output_projection_HOR_7172/protocol_GeMoMaPipeline.txt
- S2/S2_pangenome_annotations/output_projection_HOR_7385/
- S2/S2_pangenome_annotations/output_projection_HOR_7385/genes.gff
- S2/S2_pangenome_annotations/output_projection_HOR_7385/protocol_GeMoMaPipeline.txt
- S2/S2_pangenome_annotations/output_projection_HOR_7552/
- S2/S2_pangenome_annotations/output_projection_HOR_7552/genes.gff
- S2/S2_pangenome_annotations/output_projection_HOR_7552/protocol_GeMoMaPipeline.txt
- S2/S2_pangenome_annotations/output_projection_HOR_8117/
- S2/S2_pangenome_annotations/output_projection_HOR_8117/genes.gff
- S2/S2_pangenome_annotations/output_projection_HOR_8117/protocol_GeMoMaPipeline.txt
- S2/S2_pangenome_annotations/output_projection_HOR_8148/
- S2/S2_pangenome_annotations/output_projection_HOR_8148/genes.gff
- S2/S2_pangenome_annotations/output_projection_HOR_8148/protocol_GeMoMaPipeline.txt
- S2/S2_pangenome_annotations/output_projection_HOR_9043/
- S2/S2_pangenome_annotations/output_projection_HOR_9043/genes.gff
- S2/S2_pangenome_annotations/output_projection_HOR_9043/protocol_GeMoMaPipeline.txt
- S2/S2_pangenome_annotations/output_projection_HOR_9972/
- S2/S2_pangenome_annotations/output_projection_HOR_9972/genes.gff
- S2/S2_pangenome_annotations/output_projection_HOR_9972/protocol_GeMoMaPipeline.txt
- S2/S2_pangenome_annotations/output_projection_Igri/
- S2/S2_pangenome_annotations/output_projection_Igri/genes.gff
- S2/S2_pangenome_annotations/output_projection_Igri/protocol_GeMoMaPipeline.txt
- S2/S2_pangenome_annotations/output_projection_Maximus/
- S2/S2_pangenome_annotations/output_projection_Maximus/genes.gff
- S2/S2_pangenome_annotations/output_projection_Maximus/protocol_GeMoMaPipeline.txt
- S2/S2_pangenome_annotations/output_projection_MorexV3/
- S2/S2_pangenome_annotations/output_projection_MorexV3/genes.gff
- S2/S2_pangenome_annotations/output_projection_MorexV3/protocol_GeMoMaPipeline.txt
- S2/S2_pangenome_annotations/output_projection_OUN333/
- S2/S2_pangenome_annotations/output_projection_OUN333/genes.gff
- S2/S2_pangenome_annotations/output_projection_OUN333/protocol_GeMoMaPipeline.txt
- S2/S2_pangenome_annotations/output_projection_RGT_Planet/
- S2/S2_pangenome_annotations/output_projection_RGT_Planet/genes.gff
- S2/S2_pangenome_annotations/output_projection_RGT_Planet/protocol_GeMoMaPipeline.txt
- S2/S2_pangenome_annotations/output_projection_WBDC_078/
- S2/S2_pangenome_annotations/output_projection_WBDC_078/genes.gff
- S2/S2_pangenome_annotations/output_projection_WBDC_078/protocol_GeMoMaPipeline.txt
- S2/S2_pangenome_annotations/output_projection_WBDC_103/
- S2/S2_pangenome_annotations/output_projection_WBDC_103/genes.gff
- S2/S2_pangenome_annotations/output_projection_WBDC_103/protocol_GeMoMaPipeline.txt
- S2/S2_pangenome_annotations/output_projection_WBDC_133/
- S2/S2_pangenome_annotations/output_projection_WBDC_133/genes.gff
- S2/S2_pangenome_annotations/output_projection_WBDC_133/protocol_GeMoMaPipeline.txt
- S2/S2_pangenome_annotations/output_projection_WBDC_184/
- S2/S2_pangenome_annotations/output_projection_WBDC_184/genes.gff
- S2/S2_pangenome_annotations/output_projection_WBDC_184/protocol_GeMoMaPipeline.txt
- S2/S2_pangenome_annotations/output_projection_WBDC_199/
- S2/S2_pangenome_annotations/output_projection_WBDC_199/genes.gff
- S2/S2_pangenome_annotations/output_projection_WBDC_199/protocol_GeMoMaPipeline.txt
- S2/S2_pangenome_annotations/output_projection_WBDC_237/
- S2/S2_pangenome_annotations/output_projection_WBDC_237/genes.gff
- S2/S2_pangenome_annotations/output_projection_WBDC_237/protocol_GeMoMaPipeline.txt
- S2/S2_pangenome_annotations/output_projection_WBDC_348/
- S2/S2_pangenome_annotations/output_projection_WBDC_348/genes.gff
- S2/S2_pangenome_annotations/output_projection_WBDC_348/protocol_GeMoMaPipeline.txt
- S2/S2_pangenome_annotations/output_projection_WBDC_349/
- S2/S2_pangenome_annotations/output_projection_WBDC_349/genes.gff
- S2/S2_pangenome_annotations/output_projection_WBDC_349/protocol_GeMoMaPipeline.txt
- S3/
- S3/S3_TPM_RBCS_Pangenome_Barley_data.xlsx
- S4/
- S4/S4_PAML_output/
- S4/S4_PAML_output/S4_1Branch/
- S4/S4_PAML_output/S4_1Branch/cds.fas
- S4/S4_PAML_output/S4_1Branch/codeml.ctl
- S4/S4_PAML_output/S4_1Branch/RBCS_1branch
- S4/S4_PAML_output/S4_1Branch/tree.phy
- S4/S4_PAML_output/S4_2Branch/
- S4/S4_PAML_output/S4_2Branch/cds.fas
- S4/S4_PAML_output/S4_2Branch/codeml.ctl
- S4/S4_PAML_output/S4_2Branch/RBCS_2branch_c4vsrest
- S4/S4_PAML_output/S4_2Branch/tree.phy
- S4/S4_PAML_output/S4_3Branch/
- S4/S4_PAML_output/S4_3Branch/cds.fas
- S4/S4_PAML_output/S4_3Branch/codeml.ctl
- S4/S4_PAML_output/S4_3Branch/RBCS_3branch
- S4/S4_PAML_output/S4_3Branch/tree.phy
- S4/S4_PAML_output/S4_3Branch/tree_ratios.txt
- S4/S4_PAML_output/S4_4Branch/
- S4/S4_PAML_output/S4_4Branch/cds.fas
- S4/S4_PAML_output/S4_4Branch/codeml.ctl
- S4/S4_PAML_output/S4_4Branch/RBCS_4branch
- S4/S4_PAML_output/S4_4Branch/tree.phy
- S4/S4_PAML_output/S4_4Branch/Tree_ratios.txt
- S4/S4_PAML_output/S4_ModelA_C4/
- S4/S4_PAML_output/S4_ModelA_C4/cds.fas
- S4/S4_PAML_output/S4_ModelA_C4/codeml.ctl
- S4/S4_PAML_output/S4_ModelA_C4/RBCS_ModelA_Selection
- S4/S4_PAML_output/S4_ModelA_C4/tree.phy
- S4/S4_PAML_output/S4_ModelA_CH2/
- S4/S4_PAML_output/S4_ModelA_CH2/cds.fas
- S4/S4_PAML_output/S4_ModelA_CH2/codeml.ctl
- S4/S4_PAML_output/S4_ModelA_CH2/RBCS_ModelA_Selection
- S4/S4_PAML_output/S4_ModelA_CH2/tree.phy
- S4/S4_PAML_output/S4_ModelA_CH5/
- S4/S4_PAML_output/S4_ModelA_CH5/cds.fas
- S4/S4_PAML_output/S4_ModelA_CH5/codeml.ctl
- S4/S4_PAML_output/S4_ModelA_CH5/RBCS_ModelA_Selection
- S4/S4_PAML_output/S4_ModelA_CH5/tree.phy
- S4/S4_PAML_output/S4_ModelA_Null_C4/
- S4/S4_PAML_output/S4_ModelA_Null_C4/cds.fas
- S4/S4_PAML_output/S4_ModelA_Null_C4/codeml.ctl
- S4/S4_PAML_output/S4_ModelA_Null_C4/RBCS_nullA
- S4/S4_PAML_output/S4_ModelA_Null_C4/tree.phy
- S4/S4_PAML_output/S4_ModelA_Null_CH2/
- S4/S4_PAML_output/S4_ModelA_Null_CH2/cds.fas
- S4/S4_PAML_output/S4_ModelA_Null_CH2/codeml.ctl
- S4/S4_PAML_output/S4_ModelA_Null_CH2/RBCS_nullA
- S4/S4_PAML_output/S4_ModelA_Null_CH2/tree.phy
- S4/S4_PAML_output/S4_ModelA_Null_CH5/
- S4/S4_PAML_output/S4_ModelA_Null_CH5/cds.fas
- S4/S4_PAML_output/S4_ModelA_Null_CH5/codeml.ctl
- S4/S4_PAML_output/S4_ModelA_Null_CH5/RBCS_nullA
- S4/S4_PAML_output/S4_ModelA_Null_CH5/tree.phy
- S5/
- S5/Figure S1.PNG
