# Supplementary material for: A Comparative Bioinformatic Investigation of the Rubisco Small Subunit Gene Family in True Grasses Reveals Novel Targets for Enhanced Photosynthetic Efficiency
Source: Int J Mol Sci. 2025 Aug 1;26(15):7424. doi: 10.3390/ijms26157424 (PMC12347566; doi:10.3390/ijms26157424)
Supplement: Supplementary file 1 [file ijms-26-07424-s001.zip › S1/S1_gene_list_grasses.xlsx]

## Sheet: gene_list
Species	Gene_code	Gene_name	Gene_location	Strand
Avena atlantica	AA020104	AvatRBCS1	Chr3: 498033489 - 498034387	plus
Avena atlantica	AA020105	AvatRBCS6	Chr3: 498211004 - 498211902	plus
Avena atlantica	AA020107	AvatRBCS8	Chr3: 498270000 - 498270886	plus
Avena atlantica	AA020108	AvatRBCS4	Chr3: 498289639 - 498290509	minus
Avena atlantica	AA020109	AvatRBCS3	Chr3: 498330202 - 498331178	minus
Avena atlantica	AA020110	AvatRBCS2	Chr3: 498347352 - 498348319	minus
Avena atlantica	AA020111	AvatRBCS10	Chr3: 498379197 - 498380188	plus
Avena atlantica	AA021311	AvatRBCS7	Chr4: 57322051 - 57323013	plus
Avena atlantica	AA021312	AvatRBCS5	Chr4: 57457647 - 57458582	plus
Avena atlantica	AA021314	AvatRBCS9	Chr4: 57508746 - 57509630	minus
Avena atlantica	AA027237	AvatRBCS11	Chr4: 472336036 - 472336969	minus
Aegilops tauschii	XM_020313203.2 (XP_020168792.1)	AtauRBCS2	Chr2: 28891508 - 28892854	minus
Aegilops tauschii	XM_020313204.3 (XP_020168793.1)	AtauRBCS5	Chr2: 28915324 - 28916540	minus
Aegilops tauschii	XM_020313185.2 (XP_020168774.1)	AtauRBCS4	Chr2: 28927282 - 28928768	minus
Aegilops tauschii	XM_020313184.2 (XP_020168773.1)	AtauRBCS7	Chr2: 28930554 - 28932092	minus
Aegilops tauschii	XM_020313218.3 (XP_020168807.1)	AtauRBCS3	Chr2: 28942600 - 28943962	minus
Aegilops tauschii	XM_020315697.1 (XP_020171286.1)	AtauRBCS6	Chr5: 272228637 - 272229718	plus
Aegilops tauschii	XM_020322576.1 (XP_020178165.1)	AtauRBCS1	Chr5: 272465391 - 272466368	minus
Arabidopsis thaliana	AT1G67090	AtRBCS1A	Chr1: 25048158 - 25049424	minus
Arabidopsis thaliana	AT5G38410	AtRBCS3B	Chr5: 15377173 - 15378416	minus
Arabidopsis thaliana	AT5G38420	AtRBCS2B	Chr5: 15380945 - 15382035	minus
Arabidopsis thaliana	AT5G38430	AtRBCS1B	Chr5: 15384117 - 15385247	minus
Brachypodium distachyon	Bradi3g26385	BdRBCS5	Chr3: 26812599 - 26813222	minus
Brachypodium distachyon	Bradi3g26391	BdRBCS3	Chr3: 26814454 - 26816090	minus
Brachypodium distachyon	Bradi4g08500	BdRBCS2	Chr4: 7558483 - 7563999	minus
Brachypodium distachyon	Bradi4g08800	BdRBCS4	Chr4: 7953205 - 7954426	plus
Brachypodium distachyon	Bradi5g04080	BdRBCS1	Chr5: 5305518 - 5306892	plus
Olyra latifolia	Ola007172	OlatRBCS2	Scaffold155: 624409 - 625444	plus
Olyra latifolia	Ola007173	OlatRBCS1	Scaffold155: 638780 - 639751	plus
Olyra latifolia	Ola007174	OlatRBCS4	Scaffold155: 651820 - 652482	plus
Olyra latifolia	Ola007182	OlatRBCS3	Scaffold155: 760227 - 761334	minus
Oryza sativa	Os02g0152400	OsRBCS1	Chr2: 2874951 - 2876254	plus
Oryza sativa	Os12g0274700	OsRBCS2	Chr12: 10080505 - 10081588	minus
Oryza sativa	Os12g0291100	OsRBCS3	Chr12: 11262587 - 11263636	plus
Oryza sativa	Os12g0291400	OsRBCS4	Chr12: 11277247 - 11278306	plus
Oryza sativa	Os12g0292400	OsRBCS5	Chr12: 11320409 - 11322505	plus
Oropetium thomaeum	Ot_Chr10_gn30110	OtRBCS3	Chr10: 2903976 - 2904629	plus
Oropetium thomaeum	Ot_Chr10_g24089	OtRBCS2	Chr10: 2779418 - 2780073	plus
Oropetium thomaeum	Ot_Chr10_gn30106	OtRBCS1	Chr10: 2782669 - 2783314	plus
Panicum hallii	Pahal.3G309100	PhalRBCS2	Chr3: 21846298 - 21848433	plus
Panicum hallii	Pahal.3G309500	PhalRBCS4	Chr3: 21909165 - 21910185	plus
Panicum hallii	Pahal.3G399900	PhalRBCS3	Chr3: 49815852 - 49816899	plus
Panicum hallii	Pahal.3G403400	PhalRBCS1	Chr3: 51129167 - 51130158	minus
Pharus latifolius	Phala.04G122600	PlatRBCS1	Chr4: 58892548 - 58893994	minus
Pharus latifolius	Phala.10G084000	PlatRBCS2	Chr10: 32845139 - 32848095	minus
Raddia guianensis	Rgu012118	RgRBCS2	Raddia_044555c1: 2657 - 3288	minus
Raddia guianensis	Rgu012119	RgRBCS3	Raddia_044555c1: 9329 - 9979	minus
Raddia guianensis	Rgu013047	RgRBCS1	Raddia_044555c1: 116 - 793	minus
Sorghum bicolor	Sobic.005G042000	SbRBCS1	Chr5: 3876057 - 3877378	minus
Secale cereale	SECCE1Rv1G0021230	ScRBCS5	Chr1: 266081726 - 266082361	plus
Secale cereale	SECCE2Rv1G0065900	ScRBCS10	Chr2: 10522404 - 10523294	plus
Secale cereale	SECCE2Rv1G0065910	ScRBCS9	Chr2: 10527872 - 10528687	plus
Secale cereale	SECCE2Rv1G0065920	ScRBCS4	Chr2: 10636550 - 10637865	plus
Secale cereale	SECCE2Rv1G0065930	ScRBCS3	Chr2: 10643880 - 10644482	plus
Secale cereale	SECCE2Rv1G0065940	ScRBCS8	Chr2: 10776068 - 10776670	plus
Secale cereale	SECCE2Rv1G0065950	ScRBCS11	Chr2: 10900237 - 10900854	plus
Secale cereale	SECCE5Rv1G0321210	ScRBCS6	Chr5: 399097081 - 399097726	minus
Secale cereale	SECCE5Rv1G0321540	ScRBCS1	Chr5: 406256535 - 406257179	minus
Secale cereale	SECCE7Rv1G0520070	ScRBCS2	Chr7: 867374311 - 867375472	plus
Secale cereale	SECCE7Rv1G0520090	ScRBCS7	Chr7: 867472446 - 867473607	plus
Setaria italica	Seita.3G312000	SiRBCS4	Chr3: 37911283 - 37912360	plus
Setaria italica	Seita.3G312200	SiRBCS2	Chr3: 37960561 - 37961775	plus
Setaria italica	Seita.3G312400	SiRBCS5	Chr3: 38100994 - 38101684	minus
Setaria italica	Seita.3G269500	SiRBCS1	Chr3: 24069747 - 24070863	plus
Setaria italica	Seita.3G269600	SiRBCS3	Chr3: 24102650 - 24103685	plus
Triticum urartu	TuG1812G0200000668	TuRBCS5	Chr2: 28291062 - 28291977	minus
Triticum urartu	TuG1812G0200000673	TuRBCS2	Chr2: 28319498 - 28320531	minus
Triticum urartu	TuG1812G0200000674	TuRBCS8	Chr2: 28343067 - 28344341	minus
Triticum urartu	TuG1812G0200000675	TuRBCS4	Chr2: 28347768 - 28349284	minus
Triticum urartu	TuG1812G0200000676	TuRBCS7	Chr2: 28351057 - 28352534	minus
Triticum urartu	TuG1812G0200000686	TuRBCS3	Chr2: 28514848 - 28516229	minus
Triticum urartu	TuG1812G0500001978	TuRBCS6	Chr5: 347398644 - 347399864	plus
Triticum urartu	TuG1812G0500001981	TuRBCS1	Chr5: 347701038 - 347702249	minus
Urochloa fusca	Urofu.3G312800	UfRBCS2	Chr3: 19426344 - 19426977	plus
Urochloa fusca	Urofu.3G358900	UfRBCS3	Chr3: 27573700 - 27575948	plus
Urochloa fusca	Urofu.3G359000	UfRBCS1	Chr3: 27575655 - 27579671	plus
Urochloa fusca	Urofu.3G359400	UfRBCS4	Chr3: 27709669 - 27711031	minus
Zea mays	Zm00001d004894	ZmRBCS2	Chr2: 147269761 - 147270804	plus
Zea mays	Zm00001d052595	ZmRBCS1	Chr4: 194257728 - 194258862	minus
Hordeum vulgare	HORVU.MOREX.r3.1HG0037500	HvRBCS4	Chr1: 228505183 - 228506212	minus
Hordeum vulgare	HORVU.MOREX.r3.2HG0104700	HvRBCS2	Chr2: 18357838 - 18359343	plus
Hordeum vulgare	HORVU.MOREX.r3.2HG0104730	HvRBCS6	Chr2: 18464916 - 18466489	plus
Hordeum vulgare	HORVU.MOREX.r3.2HG0104740	HvRBCS7	Chr2: 18590011 - 18591589	plus
Hordeum vulgare	HORVU.MOREX.r3.2HG0104760	HvRBCS9	Chr2: 18673840 - 18674736	plus
Hordeum vulgare	HORVU.MOREX.r3.2HG0104780	HvRBCS10	Chr2: 18776091 - 18777122	plus
Hordeum vulgare	HORVU.MOREX.r3.2HG0104810	HvRBCS3	Chr2: 18894454 - 18895347	plus
Hordeum vulgare	HORVU.MOREX.r3.2HG0104820	HvRBCS8	Chr2: 18984995 - 18985626	plus
Hordeum vulgare	HORVU.MOREX.r3.5HG0468970	HvRBCS5	Chr5: 357082882 - 357083837	plus
Hordeum vulgare	HORVU.MOREX.r3.5HG0469020	HvRBCS1	Chr5: 357310576 - 357311623	minus
