# Supplementary material for: A Comparative Bioinformatic Investigation of the Rubisco Small Subunit Gene Family in True Grasses Reveals Novel Targets for Enhanced Photosynthetic Efficiency
Source: Int J Mol Sci. 2025 Aug 1;26(15):7424. doi: 10.3390/ijms26157424 (PMC12347566; doi:10.3390/ijms26157424)
Supplement: Supplementary file 1 [file ijms-26-07424-s001.zip › S1/S1_Protein_fastas/Othomaeum_C4_protein_extract.fasta]

>Ot_Chr10_24089
MAPTVMASSATSVAPFQGLKSTAGLPISRRSSSSAFGNVSNGGRIRCMQVWPIEGIKKFETLSYLPPLSTEDLLKQVEYLIRSKWIPCLEFSTVGFVFRENATSPGYYDGRYWTMWKLPMFGCTDATQVLKELEEVKSAYPNCFVRVIGFDNVRQVQCISFIAYKPGST
>Ot_Chr10_n30106
MAPSVITSSATSVAPFQGLKSTAGLPISRRSSSAGLSSVSNGGRIRCMQVWPIEGIKKFETLSYLPPLSTEDLLKQVEYLIRSKWIPCLEFSTVGFVFRENATSPGYYDGRYWTMWKLPMFGCTDATQVLKELEEVKSAYPNCFVRVIGFDNVRQVQCISFIAYKPPGSA
>Ot_Chr10_n30110
MAPTVMASSATYVAPFQGLKSTAGLPVSRRSSSYSFGNVSNGGRIRCMQVWPIEGIKKFETLSYLPPLSTEDLLKQVEYLIRSKWIPCLEFSTVGFVFRENATSPGYYDGRYWTMWKLPMFGCTDATQVQCISFIAYKPPGGN
