# Supplementary material for: A Comparative Bioinformatic Investigation of the Rubisco Small Subunit Gene Family in True Grasses Reveals Novel Targets for Enhanced Photosynthetic Efficiency
Source: Int J Mol Sci. 2025 Aug 1;26(15):7424. doi: 10.3390/ijms26157424 (PMC12347566; doi:10.3390/ijms26157424)
Supplement: Supplementary file 1 [file ijms-26-07424-s001.zip › S1/S1_Protein_fastas/Phallii_C4_protein_extract.fasta]

>Pahal.3G403400.1.p
MAPTVMASSATSVAPFQGLKSTAGVLPVSRRSSRSGFGKYVSNGGRIRCMQVWPTENNKKFETLSYLPPLSTEDLLKQIDYLIRNNWVPCLEFSKVGFVFRENATSPGYYDGRYWTMWKLPMFGCTDATQVYAELEEAKKAYPDHYIRILGFDNVRQVQCVMFLAYKPPSSE*
>Pahal.3G399900.1.p
MAPTVMASSATSVAPFQGLKSTAGVLPVSRRSSRSGFGKYVSNGGRIRCMQVWPTENNKKFETLSYLPPLSTEDLLKQIDYLIRNNWVPCLEFSKVGFVFRENATSPGYYDGRYWTMWKLPMFGCTDATQVYAELEEAKKAYADHYIRILGFDNVRQVQCVMFLAYKPPSSE*
>Pahal.3G309500.1.p
MAPGVMASSATSVAPFQGLKSAAGLPVSRRSSRAGFGKYVSNGGRIRCMQVWPTENNKKFETLSYLPPLSTEELLKQIDYLIRNNWVPCLEFSKVGFVFRENATSPGYYDGRYWTMWKLPMFGCTDATQVYAELEEAKKAYPDNYIRILGFDNVRQVQCVMFLAYKPPSSE*
>Pahal.3G309100.1.p
MAPTVMASSATSVAPFQGLKSAAGLPVSRRSSRAGFGKYVSNGGRIRCMQVWPTENNKKFETLSYLPPLSTEDLLKQIDYLIRNNWVPCLEFSKVGFVFRENATSPGYYDGRYWTMWKLPMFGCTDATQVYAELEEAKKAYPDNYIRILGFDNVRQVQCVMFLAYKPPSSEA*
