# Supplementary material for: A Comparative Bioinformatic Investigation of the Rubisco Small Subunit Gene Family in True Grasses Reveals Novel Targets for Enhanced Photosynthetic Efficiency
Source: Int J Mol Sci. 2025 Aug 1;26(15):7424. doi: 10.3390/ijms26157424 (PMC12347566; doi:10.3390/ijms26157424)
Supplement: Supplementary file 1 [file ijms-26-07424-s001.zip › S1/S1_Protein_fastas/Platifolius_C3_protein_extract.fasta]

>Phala.04G122600.1.p
MAPTVMASSTTLIAPFQGLRSTVGQSVSRRSSNTSLSSALSNGGRIRCMQVWPIEGIKKFETLSYLPTLPVEALLKQIEYLIRSKWIPCLEFCKVGFVYREHHRSPGYYDGRYWTMWKLPMYGCTDATQVLKELEECKNAYPDAFVRIIGFDNVRQVQCISFIAYKAPSCTESSGATTQSVSV*
>Phala.10G084000.1.p
MAPSVMASSATSVAAFQGLKSTSGLPISRRSSSVGLRNMPNNGGRIQCMQVWPIKGVKKFETLSYLPSLPVEALLKQIEYLIRSNWIPCLEFCEVGFVYREHHRSPGYYDGRYWTMWKLPMFGCTDATQVLREMEECKKEYPEAFVRIIGFDNVRQVQCISFIAYKPPSCTESSGFPQP*
