# Supplementary material for: A Comparative Bioinformatic Investigation of the Rubisco Small Subunit Gene Family in True Grasses Reveals Novel Targets for Enhanced Photosynthetic Efficiency
Source: Int J Mol Sci. 2025 Aug 1;26(15):7424. doi: 10.3390/ijms26157424 (PMC12347566; doi:10.3390/ijms26157424)
Supplement: Supplementary file 1 [file ijms-26-07424-s001.zip › S1/S1_Protein_fastas/Ufusca_C4_protein_extract.fasta]

>Urofu.3G359400.1.p
MAPTMMASSATSVAPFQGLKSTSGLPVSRRSSSSGFRNVSNGGRIRCMQVWPVENNKKFETLSYLPPLSQDGLLKQVDYLIRNNWIPCLEFSKVGFVFRENSQSPGYYDGRYWTMWKLPMFGCTDAAQVYAELEEAKKAYPDCYIRVLGFDNIRQVQCVMFIAYKPPGGA*
>Urofu.3G358900.1.p
MAPTMMASSATSVAPFQGLKSTSGLPVSRRSSSSGFRNVSNGGRIRCMQVWPVDNNKKFETLSYLPPLSQDELLKQVDYLIRNNWIPCLEFSKVGFVFRENSQSPGYYDGRYWTMWKLPMFGCTDAAQVYAELEEAKKAYPDCYIRVLGFDNIRQVQCVMFIAYKPPGGA*
>Urofu.3G312800.1.p
MAPTVMASSATSVAPFQGLKSTAGLPVSRRTTTSSRFVSNGGRIRCMQVWPVENNKKFETLSYLPPLSQDELLKQIDYLIRNNWIPCLEFSKVGFVFRENSRSPGYYDGRYWTMWKLPMFGCTDATQVYAELEECKKAYSDCYIRVLGFDNIRQVQCVMFIAYKPPGSA*
>Urofu.3G359000.1.p
MAPTAIATTSVAPFQGLKSTAGLPASRRSSSSGFRDVSNGGRIRCMQGHPSNFGGPVPTPYFAVVSLSQIGALFGRTARTPLGTALVCSIFVAQVWPVGNKKFETLSYLPPLSTDELLKQIDYLIRKNWIPCLEFSKVGFVYRENARSPGYYDGRYWTMWKLPMFGCTDATQVYAELEEVKKAYPDCYIRILGFDNVRQVQCVMFIAYRPPGGA*
