# Supplementary material for: A Comparative Bioinformatic Investigation of the Rubisco Small Subunit Gene Family in True Grasses Reveals Novel Targets for Enhanced Photosynthetic Efficiency
Source: Int J Mol Sci. 2025 Aug 1;26(15):7424. doi: 10.3390/ijms26157424 (PMC12347566; doi:10.3390/ijms26157424)
Supplement: Supplementary file 1 [file ijms-26-07424-s001.zip › S2/S2_pangenome_annotations/output_projection_Foma/genes.gff]

# Genes from variety: Foma
chr1H	GeMoMa	mRNA	236867020	236867646	.	-	.	Name=BarPanV2Foma02551.1;ID=Mx_HORVU.MOREX.CNS.1HG00032510.1_R0;ref-gene=Mx_HORVU.MOREX.CNS.1HG00032510;aa=177;raa=177;score=937;prediction=0;bestScore=937;ce=2;rce=2;pAA=1;iAA=1;lpm=177;maxScore=937;maxGap=0;nps=0;start=M;stop=*;evidence=1;Parent=gene_47664;sumWeight=1.0;alternative="Mx_HORVU.MOREX.CNS.2HG00091950,Mx_HORVU.MOREX.CNS.2HG00092000,Mx_HORVU.MOREX.CNS.2HG00092010,Mx_HORVU.MOREX.CNS.2…
chr2H	GeMoMa	mRNA	20127657	20128288	.	+	.	Name=BarPanV2Foma07512.1;ID=Mx_HORVU.MOREX.CNS.2HG00092030.1_R3;ref-gene=Mx_HORVU.MOREX.CNS.2HG00092030;aa=175;raa=175;score=917;prediction=3;bestScore=924;ce=2;rce=2;pAA=0.9886;iAA=0.9886;lpm=107;maxScore=924;maxGap=0;nps=0;start=M;stop=*;evidence=1;Parent=gene_397;sumWeight=1.0;alternative="Mx_HORVU.MOREX.CNS.1HG00032510,Mx_HORVU.MOREX.CNS.2HG00091950,Mx_HORVU.MOREX.CNS.2HG00092000,Mx_HORVU.MOR…
chr2H	GeMoMa	mRNA	19954227	19955472	.	+	.	Name=BarPanV2Foma07505.1;ID=Mx_HORVU.MOREX.CNS.2HG00091950.1_R0;ref-gene=Mx_HORVU.MOREX.CNS.2HG00091950;aa=176;raa=176;score=929;prediction=0;bestScore=929;ce=2;rce=2;pAA=1;iAA=1;lpm=176;maxScore=929;maxGap=0;nps=0;start=M;stop=*;evidence=1;Parent=gene_392;sumWeight=1.0;alternative="Mx_HORVU.MOREX.CNS.1HG00032510,Mx_HORVU.MOREX.CNS.2HG00092000,Mx_HORVU.MOREX.CNS.2HG00092010,Mx_HORVU.MOREX.CNS.2HG…
chr2H	GeMoMa	mRNA	20430650	20431281	.	+	.	Name=BarPanV2Foma07517.1;ID=Mx_HORVU.MOREX.CNS.2HG00092030.1_R2;ref-gene=Mx_HORVU.MOREX.CNS.2HG00092030;aa=175;raa=175;score=919;prediction=2;bestScore=924;ce=2;rce=2;pAA=1;iAA=0.9943;lpm=175;maxScore=924;maxGap=0;nps=0;start=M;stop=*;evidence=1;Parent=gene_401;sumWeight=1.0;alternative="Mx_HORVU.MOREX.CNS.1HG00032510,Mx_HORVU.MOREX.CNS.2HG00091950,Mx_HORVU.MOREX.CNS.2HG00092000,Mx_HORVU.MOREX.CN…
chr5H	GeMoMa	mRNA	358538863	358539512	.	+	.	Name=BarPanV2Foma32599.1;ID=Mx_HORVU.MOREX.CNS.5HG00413940.1_R0;ref-gene=Mx_HORVU.MOREX.CNS.5HG00413940;aa=176;raa=176;score=932;prediction=0;bestScore=932;ce=2;rce=2;pAA=1;iAA=1;lpm=176;maxScore=932;maxGap=0;nps=0;start=M;stop=*;evidence=1;Parent=gene_28561;sumWeight=1.0;alternative="Mx_HORVU.MOREX.CNS.1HG00032510,Mx_HORVU.MOREX.CNS.2HG00091950,Mx_HORVU.MOREX.CNS.2HG00092000,Mx_HORVU.MOREX.CNS.2…
chr5H	GeMoMa	mRNA	358766765	358767414	.	-	.	Name=BarPanV2Foma32602.1;ID=Mx_HORVU.MOREX.CNS.5HG00413940.1_R1;ref-gene=Mx_HORVU.MOREX.CNS.5HG00413940;aa=176;raa=176;score=932;prediction=1;bestScore=932;ce=2;rce=2;pAA=1;iAA=1;lpm=176;maxScore=932;maxGap=0;nps=0;start=M;stop=*;evidence=1;Parent=gene_24486;sumWeight=1.0;alternative="Mx_HORVU.MOREX.CNS.1HG00032510,Mx_HORVU.MOREX.CNS.2HG00091950,Mx_HORVU.MOREX.CNS.2HG00092000,Mx_HORVU.MOREX.CNS.2…
chr2H	GeMoMa	mRNA	20342550	20343181	.	+	.	Name=BarPanV2Foma07516.1;ID=Mx_HORVU.MOREX.CNS.2HG00092030.1_R1;ref-gene=Mx_HORVU.MOREX.CNS.2HG00092030;aa=175;raa=175;score=919;prediction=1;bestScore=924;ce=2;rce=2;pAA=1;iAA=0.9943;lpm=175;maxScore=924;maxGap=0;nps=0;start=M;stop=*;evidence=1;Parent=gene_400;sumWeight=1.0;alternative="Mx_HORVU.MOREX.CNS.1HG00032510,Mx_HORVU.MOREX.CNS.2HG00091950,Mx_HORVU.MOREX.CNS.2HG00092000,Mx_HORVU.MOREX.CN…
chr2H	GeMoMa	mRNA	19894415	19895609	.	+	.	Name=BarPanV2Foma07503.1;ID=Mx_HORVU.MOREX.CNS.2HG00091950.1_R1;ref-gene=Mx_HORVU.MOREX.CNS.2HG00091950;aa=176;raa=176;score=926;prediction=1;bestScore=929;ce=2;rce=2;pAA=0.9943;iAA=0.9943;lpm=107;maxScore=929;maxGap=0;nps=0;start=M;stop=*;evidence=1;Parent=gene_391;sumWeight=1.0;alternative="Mx_HORVU.MOREX.CNS.1HG00032510,Mx_HORVU.MOREX.CNS.2HG00092000,Mx_HORVU.MOREX.CNS.2HG00092010,Mx_HORVU.MOR…
chr2H	GeMoMa	mRNA	20243665	20244295	.	+	.	Name=BarPanV2Foma07513.1;ID=Mx_HORVU.MOREX.CNS.2HG00092030.1_R0;ref-gene=Mx_HORVU.MOREX.CNS.2HG00092030;aa=175;raa=175;score=924;prediction=0;bestScore=924;ce=2;rce=2;pAA=1;iAA=1;lpm=175;maxScore=924;maxGap=0;nps=0;start=M;stop=*;evidence=1;Parent=gene_398;sumWeight=1.0;alternative="Mx_HORVU.MOREX.CNS.1HG00032510,Mx_HORVU.MOREX.CNS.2HG00091950,Mx_HORVU.MOREX.CNS.2HG00092000,Mx_HORVU.MOREX.CNS.2HG…
chr2H	GeMoMa	mRNA	20068024	20069220	.	+	.	Name=BarPanV2Foma07511.1;ID=Mx_HORVU.MOREX.CNS.2HG00091950.1_R2;ref-gene=Mx_HORVU.MOREX.CNS.2HG00091950;aa=176;raa=176;score=926;prediction=2;bestScore=929;ce=2;rce=2;pAA=0.9943;iAA=0.9943;lpm=107;maxScore=929;maxGap=0;nps=0;start=M;stop=*;evidence=1;Parent=gene_396;sumWeight=1.0;alternative="Mx_HORVU.MOREX.CNS.1HG00032510,Mx_HORVU.MOREX.CNS.2HG00092000,Mx_HORVU.MOREX.CNS.2HG00092010,Mx_HORVU.MOR…
