# Supplementary material for: A Comparative Bioinformatic Investigation of the Rubisco Small Subunit Gene Family in True Grasses Reveals Novel Targets for Enhanced Photosynthetic Efficiency
Source: Int J Mol Sci. 2025 Aug 1;26(15):7424. doi: 10.3390/ijms26157424 (PMC12347566; doi:10.3390/ijms26157424)
Supplement: Supplementary file 1 [file ijms-26-07424-s001.zip › S2/S2_pangenome_annotations/output_projection_FT333/genes.gff]

# Genes from variety: FT333
chr1H	GeMoMa	mRNA	229531891	229532517	.	-	.	Name=BarPanV2FT33302142.1;ID=Mx_HORVU.MOREX.r3.1HG0037500.1_R0;ref-gene=Mx_HORVU.MOREX.r3.1HG0037500;aa=177;raa=177;score=937;prediction=0;bestScore=937;ce=2;rce=2;pAA=1;iAA=1;lpm=177;maxScore=937;maxGap=0;nps=0;start=M;stop=*;evidence=1;Parent=gene_39354;sumWeight=1.0;alternative="Mx_HORVU.MOREX.r3.2HG0104700,Mx_HORVU.MOREX.r3.2HG0104730,Mx_HORVU.MOREX.r3.2HG0104740,Mx_HORVU.MOREX.r3.2HG0104760,Mx_HORVU.MOREX.r3.2HG0104780,Mx_HORVU.MOREX.r3.2HG0104810,Mx_HORVU.MOREX.r3.2HG0104820,Mx_HORVU.MOREX.r3.5HG0468970,Mx_HORVU.MOREX.r3.5HG0469020";
chr2H	GeMoMa	mRNA	16574093	16575331	.	+	.	Name=BarPanV2FT33306587.1;ID=Mx_HORVU.MOREX.r3.2HG0104700.1_R1;ref-gene=Mx_HORVU.MOREX.r3.2HG0104700;aa=176;raa=176;score=926;prediction=1;bestScore=929;ce=2;rce=2;pAA=0.9943;iAA=0.9943;lpm=107;maxScore=929;maxGap=0;nps=0;start=M;stop=*;evidence=1;Parent=gene_6277;sumWeight=1.0;alternative="Mx_HORVU.MOREX.r3.1HG0037500,Mx_HORVU.MOREX.r3.2HG0104730,Mx_HORVU.MOREX.r3.2HG0104740,Mx_HORVU.MOREX.r3.2HG0104760,Mx_HORVU.MOREX.r3.2HG0104780,Mx_HORVU.MOREX.r3.2HG0104810,Mx_HORVU.MOREX.r3.2HG0104820,Mx_HORVU.MOREX.r3.5HG0468970,Mx_HORVU.MOREX.r3.5HG0469020";
chr2H	GeMoMa	mRNA	16631094	16632332	.	+	.	Name=BarPanV2FT33306590.1;ID=Mx_HORVU.MOREX.r3.2HG0104700.1_R2;ref-gene=Mx_HORVU.MOREX.r3.2HG0104700;aa=176;raa=176;score=926;prediction=2;bestScore=929;ce=2;rce=2;pAA=0.9943;iAA=0.9943;lpm=107;maxScore=929;maxGap=0;nps=0;start=M;stop=*;evidence=1;Parent=gene_6278;sumWeight=1.0;alternative="Mx_HORVU.MOREX.r3.1HG0037500,Mx_HORVU.MOREX.r3.2HG0104730,Mx_HORVU.MOREX.r3.2HG0104740,Mx_HORVU.MOREX.r3.2HG0104760,Mx_HORVU.MOREX.r3.2HG0104780,Mx_HORVU.MOREX.r3.2HG0104810,Mx_HORVU.MOREX.r3.2HG0104820,Mx_HORVU.MOREX.r3.5HG0468970,Mx_HORVU.MOREX.r3.5HG0469020";
chr2H	GeMoMa	mRNA	16756646	16757893	.	+	.	Name=BarPanV2FT33306596.1;ID=Mx_HORVU.MOREX.r3.2HG0104700.1_R0;ref-gene=Mx_HORVU.MOREX.r3.2HG0104700;aa=176;raa=176;score=929;prediction=0;bestScore=929;ce=2;rce=2;pAA=1;iAA=1;lpm=176;maxScore=929;maxGap=0;nps=0;start=M;stop=*;evidence=1;Parent=gene_6282;sumWeight=1.0;alternative="Mx_HORVU.MOREX.r3.1HG0037500,Mx_HORVU.MOREX.r3.2HG0104730,Mx_HORVU.MOREX.r3.2HG0104740,Mx_HORVU.MOREX.r3.2HG0104760,Mx_HORVU.MOREX.r3.2HG0104780,Mx_HORVU.MOREX.r3.2HG0104810,Mx_HORVU.MOREX.r3.2HG0104820,Mx_HORVU.MOREX.r3.5HG0468970,Mx_HORVU.MOREX.r3.5HG0469020";
chr2H	GeMoMa	mRNA	16801462	16802093	.	+	.	Name=BarPanV2FT33306597.1;ID=Mx_HORVU.MOREX.r3.2HG0104760.1_R1;ref-gene=Mx_HORVU.MOREX.r3.2HG0104760;aa=175;raa=175;score=917;prediction=1;bestScore=924;ce=2;rce=2;pAA=0.9886;iAA=0.9886;lpm=107;maxScore=924;maxGap=0;nps=0;start=M;stop=*;evidence=1;Parent=gene_6283;sumWeight=1.0;alternative="Mx_HORVU.MOREX.r3.1HG0037500,Mx_HORVU.MOREX.r3.2HG0104700,Mx_HORVU.MOREX.r3.2HG0104730,Mx_HORVU.MOREX.r3.2HG0104740,Mx_HORVU.MOREX.r3.2HG0104780,Mx_HORVU.MOREX.r3.2HG0104810,Mx_HORVU.MOREX.r3.2HG0104820,Mx_HORVU.MOREX.r3.5HG0468970,Mx_HORVU.MOREX.r3.5HG0469020";
chr2H	GeMoMa	mRNA	16930617	16931247	.	+	.	Name=BarPanV2FT33306598.1;ID=Mx_HORVU.MOREX.r3.2HG0104760.1_R0;ref-gene=Mx_HORVU.MOREX.r3.2HG0104760;aa=175;raa=175;score=924;prediction=0;bestScore=924;ce=2;rce=2;pAA=1;iAA=1;lpm=175;maxScore=924;maxGap=0;nps=0;start=M;stop=*;evidence=1;Parent=gene_6284;sumWeight=1.0;alternative="Mx_HORVU.MOREX.r3.1HG0037500,Mx_HORVU.MOREX.r3.2HG0104700,Mx_HORVU.MOREX.r3.2HG0104730,Mx_HORVU.MOREX.r3.2HG0104740,Mx_HORVU.MOREX.r3.2HG0104780,Mx_HORVU.MOREX.r3.2HG0104810,Mx_HORVU.MOREX.r3.2HG0104820,Mx_HORVU.MOREX.r3.5HG0468970,Mx_HORVU.MOREX.r3.5HG0469020";
chr5H	GeMoMa	mRNA	357171557	357172205	.	+	.	Name=BarPanV2FT33329447.1;ID=Mx_HORVU.MOREX.r3.5HG0468970.1_R0;ref-gene=Mx_HORVU.MOREX.r3.5HG0468970;aa=176;raa=176;score=932;prediction=0;bestScore=932;ce=2;rce=2;pAA=1;iAA=1;lpm=176;maxScore=932;maxGap=0;nps=0;start=M;stop=*;evidence=1;Parent=gene_42628;sumWeight=1.0;alternative="Mx_HORVU.MOREX.r3.1HG0037500,Mx_HORVU.MOREX.r3.2HG0104700,Mx_HORVU.MOREX.r3.2HG0104730,Mx_HORVU.MOREX.r3.2HG0104740,Mx_HORVU.MOREX.r3.2HG0104760,Mx_HORVU.MOREX.r3.2HG0104780,Mx_HORVU.MOREX.r3.2HG0104810,Mx_HORVU.MOREX.r3.2HG0104820,Mx_HORVU.MOREX.r3.5HG0469020";
chr5H	GeMoMa	mRNA	357395293	357395942	.	-	.	Name=BarPanV2FT33329449.1;ID=Mx_HORVU.MOREX.r3.5HG0468970.1_R1;ref-gene=Mx_HORVU.MOREX.r3.5HG0468970;aa=176;raa=176;score=932;prediction=1;bestScore=932;ce=2;rce=2;pAA=1;iAA=1;lpm=176;maxScore=932;maxGap=0;nps=0;start=M;stop=*;evidence=1;Parent=gene_35992;sumWeight=1.0;alternative="Mx_HORVU.MOREX.r3.1HG0037500,Mx_HORVU.MOREX.r3.2HG0104700,Mx_HORVU.MOREX.r3.2HG0104730,Mx_HORVU.MOREX.r3.2HG0104740,Mx_HORVU.MOREX.r3.2HG0104760,Mx_HORVU.MOREX.r3.2HG0104780,Mx_HORVU.MOREX.r3.2HG0104810,Mx_HORVU.MOREX.r3.2HG0104820,Mx_HORVU.MOREX.r3.5HG0469020";
