# Supplementary material for: A Comparative Bioinformatic Investigation of the Rubisco Small Subunit Gene Family in True Grasses Reveals Novel Targets for Enhanced Photosynthetic Efficiency
Source: Int J Mol Sci. 2025 Aug 1;26(15):7424. doi: 10.3390/ijms26157424 (PMC12347566; doi:10.3390/ijms26157424)
Supplement: Supplementary file 1 [file ijms-26-07424-s001.zip › S2/S2_pangenome_annotations/output_projection_HOR_10350/genes.gff]

# Genes from variety: HOR_10350
chr1H	GeMoMa	mRNA	232052634	232053260	.	-	.	Name=BarPanV2HOR1035002155.1;ID=Mx_HORVU.MOREX.r3.1HG0037500.1_R0;ref-gene=Mx_HORVU.MOREX.r3.1HG0037500;aa=177;raa=177;score=937;prediction=0;bestScore=937;ce=2;rce=2;pAA=1;iAA=1;lpm=177;maxScore=937;maxGap=0;nps=0;start=M;stop=*;evidence=1;Parent=gene_39694;sumWeight=1.0;alternative="Mx_HORVU.MOREX.r3.2HG0104700,Mx_HORVU.MOREX.r3.2HG0104730,Mx_HORVU.MOREX.r3.2HG0104740,Mx_HORVU.MOREX.r3.2HG01047…
chr2H	GeMoMa	mRNA	22510235	22511472	.	+	.	Name=BarPanV2HOR1035006576.1;ID=Mx_HORVU.MOREX.r3.2HG0104700.1_R0;ref-gene=Mx_HORVU.MOREX.r3.2HG0104700;aa=176;raa=176;score=929;prediction=0;bestScore=929;ce=2;rce=2;pAA=1;iAA=1;lpm=176;maxScore=929;maxGap=0;nps=0;start=M;stop=*;evidence=1;Parent=gene_6458;sumWeight=1.0;alternative="Mx_HORVU.MOREX.r3.1HG0037500,Mx_HORVU.MOREX.r3.2HG0104730,Mx_HORVU.MOREX.r3.2HG0104740,Mx_HORVU.MOREX.r3.2HG010476…
chr2H	GeMoMa	mRNA	22617013	22618250	.	+	.	Name=BarPanV2HOR1035006577.1;ID=Mx_HORVU.MOREX.r3.2HG0104700.1_R1;ref-gene=Mx_HORVU.MOREX.r3.2HG0104700;aa=176;raa=176;score=929;prediction=1;bestScore=929;ce=2;rce=2;pAA=1;iAA=1;lpm=176;maxScore=929;maxGap=0;nps=0;start=M;stop=*;evidence=1;Parent=gene_6459;sumWeight=1.0;alternative="Mx_HORVU.MOREX.r3.1HG0037500,Mx_HORVU.MOREX.r3.2HG0104730,Mx_HORVU.MOREX.r3.2HG0104740,Mx_HORVU.MOREX.r3.2HG010476…
chr2H	GeMoMa	mRNA	22742103	22743340	.	+	.	Name=BarPanV2HOR1035006578.1;ID=Mx_HORVU.MOREX.r3.2HG0104700.1_R2;ref-gene=Mx_HORVU.MOREX.r3.2HG0104700;aa=176;raa=176;score=929;prediction=2;bestScore=929;ce=2;rce=2;pAA=1;iAA=1;lpm=176;maxScore=929;maxGap=0;nps=0;start=M;stop=*;evidence=1;Parent=gene_6460;sumWeight=1.0;alternative="Mx_HORVU.MOREX.r3.1HG0037500,Mx_HORVU.MOREX.r3.2HG0104730,Mx_HORVU.MOREX.r3.2HG0104740,Mx_HORVU.MOREX.r3.2HG010476…
chr2H	GeMoMa	mRNA	22825901	22826532	.	+	.	Name=BarPanV2HOR1035006580.1;ID=Mx_HORVU.MOREX.r3.2HG0104760.1_R0;ref-gene=Mx_HORVU.MOREX.r3.2HG0104760;aa=175;raa=175;score=924;prediction=0;bestScore=924;ce=2;rce=2;pAA=1;iAA=1;lpm=175;maxScore=924;maxGap=0;nps=0;start=M;stop=*;evidence=1;Parent=gene_6462;sumWeight=1.0;alternative="Mx_HORVU.MOREX.r3.1HG0037500,Mx_HORVU.MOREX.r3.2HG0104700,Mx_HORVU.MOREX.r3.2HG0104730,Mx_HORVU.MOREX.r3.2HG010474…
chr2H	GeMoMa	mRNA	22928163	22928794	.	+	.	Name=BarPanV2HOR1035006581.1;ID=Mx_HORVU.MOREX.r3.2HG0104760.1_R1;ref-gene=Mx_HORVU.MOREX.r3.2HG0104760;aa=175;raa=175;score=924;prediction=1;bestScore=924;ce=2;rce=2;pAA=1;iAA=1;lpm=175;maxScore=924;maxGap=0;nps=0;start=M;stop=*;evidence=1;Parent=gene_6463;sumWeight=1.0;alternative="Mx_HORVU.MOREX.r3.1HG0037500,Mx_HORVU.MOREX.r3.2HG0104700,Mx_HORVU.MOREX.r3.2HG0104730,Mx_HORVU.MOREX.r3.2HG010474…
chr2H	GeMoMa	mRNA	23046518	23047149	.	+	.	Name=BarPanV2HOR1035006583.1;ID=Mx_HORVU.MOREX.r3.2HG0104760.1_R2;ref-gene=Mx_HORVU.MOREX.r3.2HG0104760;aa=175;raa=175;score=924;prediction=2;bestScore=924;ce=2;rce=2;pAA=1;iAA=1;lpm=175;maxScore=924;maxGap=0;nps=0;start=M;stop=*;evidence=1;Parent=gene_6465;sumWeight=1.0;alternative="Mx_HORVU.MOREX.r3.1HG0037500,Mx_HORVU.MOREX.r3.2HG0104700,Mx_HORVU.MOREX.r3.2HG0104730,Mx_HORVU.MOREX.r3.2HG010474…
chr2H	GeMoMa	mRNA	23137023	23137654	.	+	.	Name=BarPanV2HOR1035006585.1;ID=Mx_HORVU.MOREX.r3.2HG0104760.1_R3;ref-gene=Mx_HORVU.MOREX.r3.2HG0104760;aa=175;raa=175;score=924;prediction=3;bestScore=924;ce=2;rce=2;pAA=1;iAA=1;lpm=175;maxScore=924;maxGap=0;nps=0;start=M;stop=*;evidence=1;Parent=gene_6466;sumWeight=1.0;alternative="Mx_HORVU.MOREX.r3.1HG0037500,Mx_HORVU.MOREX.r3.2HG0104700,Mx_HORVU.MOREX.r3.2HG0104730,Mx_HORVU.MOREX.r3.2HG010474…
chr5H	GeMoMa	mRNA	357965888	357966537	.	+	.	Name=BarPanV2HOR1035029645.1;ID=Mx_HORVU.MOREX.r3.5HG0468970.1_R0;ref-gene=Mx_HORVU.MOREX.r3.5HG0468970;aa=176;raa=176;score=932;prediction=0;bestScore=932;ce=2;rce=2;pAA=1;iAA=1;lpm=176;maxScore=932;maxGap=0;nps=0;start=M;stop=*;evidence=1;Parent=gene_42901;sumWeight=1.0;alternative="Mx_HORVU.MOREX.r3.1HG0037500,Mx_HORVU.MOREX.r3.2HG0104700,Mx_HORVU.MOREX.r3.2HG0104730,Mx_HORVU.MOREX.r3.2HG01047…
chr5H	GeMoMa	mRNA	358195543	358196192	.	-	.	Name=BarPanV2HOR1035029648.1;ID=Mx_HORVU.MOREX.r3.5HG0468970.1_R1;ref-gene=Mx_HORVU.MOREX.r3.5HG0468970;aa=176;raa=176;score=932;prediction=1;bestScore=932;ce=2;rce=2;pAA=1;iAA=1;lpm=176;maxScore=932;maxGap=0;nps=0;start=M;stop=*;evidence=1;Parent=gene_36325;sumWeight=1.0;alternative="Mx_HORVU.MOREX.r3.1HG0037500,Mx_HORVU.MOREX.r3.2HG0104700,Mx_HORVU.MOREX.r3.2HG0104730,Mx_HORVU.MOREX.r3.2HG01047…
