# Supplementary material for: A Comparative Bioinformatic Investigation of the Rubisco Small Subunit Gene Family in True Grasses Reveals Novel Targets for Enhanced Photosynthetic Efficiency
Source: Int J Mol Sci. 2025 Aug 1;26(15):7424. doi: 10.3390/ijms26157424 (PMC12347566; doi:10.3390/ijms26157424)
Supplement: Supplementary file 1 [file ijms-26-07424-s001.zip › S2/S2_pangenome_annotations/output_projection_HOR_3365/genes.gff]

# Genes from variety: HOR_3365
chr1H	GeMoMa	mRNA	234277263	234277889	.	-	.	Name=BarPanV2HOR336502170.1;ID=Mx_HORVU.MOREX.r3.1HG0037500.1_R0;ref-gene=Mx_HORVU.MOREX.r3.1HG0037500;aa=177;raa=177;score=937;prediction=0;bestScore=937;ce=2;rce=2;pAA=1;iAA=1;lpm=177;maxScore=937;maxGap=0;nps=0;start=M;stop=*;evidence=1;Parent=gene_43471;sumWeight=1.0;alternative="Mx_HORVU.MOREX.r3.2HG0104700,Mx_HORVU.MOREX.r3.2HG0104730,Mx_HORVU.MOREX.r3.2HG0104740,Mx_HORVU.MOREX.r3.2HG010476…
chr2H	GeMoMa	mRNA	18552838	18554079	.	+	.	Name=BarPanV2HOR336506681.1;ID=Mx_HORVU.MOREX.r3.2HG0104700.1_R0;ref-gene=Mx_HORVU.MOREX.r3.2HG0104700;aa=176;raa=176;score=929;prediction=0;bestScore=929;ce=2;rce=2;pAA=1;iAA=1;lpm=176;maxScore=929;maxGap=0;nps=0;start=M;stop=*;evidence=1;Parent=gene_337;sumWeight=1.0;alternative="Mx_HORVU.MOREX.r3.1HG0037500,Mx_HORVU.MOREX.r3.2HG0104730,Mx_HORVU.MOREX.r3.2HG0104740,Mx_HORVU.MOREX.r3.2HG0104760,…
chr2H	GeMoMa	mRNA	18646104	18647346	.	+	.	Name=BarPanV2HOR336506683.1;ID=Mx_HORVU.MOREX.r3.2HG0104700.1_R1;ref-gene=Mx_HORVU.MOREX.r3.2HG0104700;aa=176;raa=176;score=929;prediction=1;bestScore=929;ce=2;rce=2;pAA=1;iAA=1;lpm=176;maxScore=929;maxGap=0;nps=0;start=M;stop=*;evidence=1;Parent=gene_338;sumWeight=1.0;alternative="Mx_HORVU.MOREX.r3.1HG0037500,Mx_HORVU.MOREX.r3.2HG0104730,Mx_HORVU.MOREX.r3.2HG0104740,Mx_HORVU.MOREX.r3.2HG0104760,…
chr2H	GeMoMa	mRNA	18755824	18757061	.	+	.	Name=BarPanV2HOR336506684.1;ID=Mx_HORVU.MOREX.r3.2HG0104700.1_R2;ref-gene=Mx_HORVU.MOREX.r3.2HG0104700;aa=176;raa=176;score=924;prediction=2;bestScore=929;ce=2;rce=2;pAA=0.9943;iAA=0.9943;lpm=147;maxScore=929;maxGap=0;nps=0;start=M;stop=*;evidence=1;Parent=gene_339;sumWeight=1.0;alternative="Mx_HORVU.MOREX.r3.1HG0037500,Mx_HORVU.MOREX.r3.2HG0104730,Mx_HORVU.MOREX.r3.2HG0104740,Mx_HORVU.MOREX.r3.2…
chr2H	GeMoMa	mRNA	18845775	18846406	.	+	.	Name=BarPanV2HOR336506686.1;ID=Mx_HORVU.MOREX.r3.2HG0104760.1_R0;ref-gene=Mx_HORVU.MOREX.r3.2HG0104760;aa=175;raa=175;score=924;prediction=0;bestScore=924;ce=2;rce=2;pAA=1;iAA=1;lpm=175;maxScore=924;maxGap=0;nps=0;start=M;stop=*;evidence=1;Parent=gene_341;sumWeight=1.0;alternative="Mx_HORVU.MOREX.r3.1HG0037500,Mx_HORVU.MOREX.r3.2HG0104700,Mx_HORVU.MOREX.r3.2HG0104730,Mx_HORVU.MOREX.r3.2HG0104740,…
chr2H	GeMoMa	mRNA	18943584	18944218	.	+	.	Name=BarPanV2HOR336506687.1;ID=Mx_HORVU.MOREX.r3.2HG0104760.1_R3;ref-gene=Mx_HORVU.MOREX.r3.2HG0104760;aa=176;raa=175;score=912;prediction=3;bestScore=924;ce=2;rce=2;pAA=0.9943;iAA=0.9943;lpm=141;maxScore=924;maxGap=1;nps=0;start=M;stop=*;evidence=1;Parent=gene_342;sumWeight=1.0;alternative="Mx_HORVU.MOREX.r3.1HG0037500,Mx_HORVU.MOREX.r3.2HG0104700,Mx_HORVU.MOREX.r3.2HG0104730,Mx_HORVU.MOREX.r3.2…
chr2H	GeMoMa	mRNA	19061489	19062120	.	+	.	Name=BarPanV2HOR336506689.1;ID=Mx_HORVU.MOREX.r3.2HG0104760.1_R1;ref-gene=Mx_HORVU.MOREX.r3.2HG0104760;aa=175;raa=175;score=924;prediction=1;bestScore=924;ce=2;rce=2;pAA=1;iAA=1;lpm=175;maxScore=924;maxGap=0;nps=0;start=M;stop=*;evidence=1;Parent=gene_344;sumWeight=1.0;alternative="Mx_HORVU.MOREX.r3.1HG0037500,Mx_HORVU.MOREX.r3.2HG0104700,Mx_HORVU.MOREX.r3.2HG0104730,Mx_HORVU.MOREX.r3.2HG0104740,…
chr2H	GeMoMa	mRNA	19148410	19149041	.	+	.	Name=BarPanV2HOR336506691.1;ID=Mx_HORVU.MOREX.r3.2HG0104760.1_R2;ref-gene=Mx_HORVU.MOREX.r3.2HG0104760;aa=175;raa=175;score=924;prediction=2;bestScore=924;ce=2;rce=2;pAA=1;iAA=1;lpm=175;maxScore=924;maxGap=0;nps=0;start=M;stop=*;evidence=1;Parent=gene_345;sumWeight=1.0;alternative="Mx_HORVU.MOREX.r3.1HG0037500,Mx_HORVU.MOREX.r3.2HG0104700,Mx_HORVU.MOREX.r3.2HG0104730,Mx_HORVU.MOREX.r3.2HG0104740,…
chr5H	GeMoMa	mRNA	359174080	359174729	.	+	.	Name=BarPanV2HOR336529830.1;ID=Mx_HORVU.MOREX.r3.5HG0468970.1_R0;ref-gene=Mx_HORVU.MOREX.r3.5HG0468970;aa=176;raa=176;score=932;prediction=0;bestScore=932;ce=2;rce=2;pAA=1;iAA=1;lpm=176;maxScore=932;maxGap=0;nps=0;start=M;stop=*;evidence=1;Parent=gene_26234;sumWeight=1.0;alternative="Mx_HORVU.MOREX.r3.1HG0037500,Mx_HORVU.MOREX.r3.2HG0104700,Mx_HORVU.MOREX.r3.2HG0104730,Mx_HORVU.MOREX.r3.2HG010474…
chr5H	GeMoMa	mRNA	359409927	359410576	.	-	.	Name=BarPanV2HOR336529832.1;ID=Mx_HORVU.MOREX.r3.5HG0468970.1_R1;ref-gene=Mx_HORVU.MOREX.r3.5HG0468970;aa=176;raa=176;score=932;prediction=1;bestScore=932;ce=2;rce=2;pAA=1;iAA=1;lpm=176;maxScore=932;maxGap=0;nps=0;start=M;stop=*;evidence=1;Parent=gene_22532;sumWeight=1.0;alternative="Mx_HORVU.MOREX.r3.1HG0037500,Mx_HORVU.MOREX.r3.2HG0104700,Mx_HORVU.MOREX.r3.2HG0104730,Mx_HORVU.MOREX.r3.2HG010474…
