# Supplementary material for: A Comparative Bioinformatic Investigation of the Rubisco Small Subunit Gene Family in True Grasses Reveals Novel Targets for Enhanced Photosynthetic Efficiency
Source: Int J Mol Sci. 2025 Aug 1;26(15):7424. doi: 10.3390/ijms26157424 (PMC12347566; doi:10.3390/ijms26157424)
Supplement: Supplementary file 1 [file ijms-26-07424-s001.zip › S2/S2_pangenome_annotations/output_projection_Igri/genes.gff]

# Genes from variety: Igri
chr1H	GeMoMa	mRNA	233614491	233615117	.	-	.	Name=BarPanV2Igri02180.1;ID=Mx_HORVU.MOREX.r3.1HG0037500.1_R0;ref-gene=Mx_HORVU.MOREX.r3.1HG0037500;aa=177;raa=177;score=937;prediction=0;bestScore=937;ce=2;rce=2;pAA=1;iAA=1;lpm=177;maxScore=937;maxGap=0;nps=0;start=M;stop=*;evidence=1;Parent=gene_39849;sumWeight=1.0;alternative="Mx_HORVU.MOREX.r3.2HG0104700,Mx_HORVU.MOREX.r3.2HG0104730,Mx_HORVU.MOREX.r3.2HG0104740,Mx_HORVU.MOREX.r3.2HG0104760,M…
chr2H	GeMoMa	mRNA	18340021	18341261	.	+	.	Name=BarPanV2Igri06705.1;ID=Mx_HORVU.MOREX.r3.2HG0104700.1_R0;ref-gene=Mx_HORVU.MOREX.r3.2HG0104700;aa=176;raa=176;score=929;prediction=0;bestScore=929;ce=2;rce=2;pAA=1;iAA=1;lpm=176;maxScore=929;maxGap=0;nps=0;start=M;stop=*;evidence=1;Parent=gene_6398;sumWeight=1.0;alternative="Mx_HORVU.MOREX.r3.1HG0037500,Mx_HORVU.MOREX.r3.2HG0104730,Mx_HORVU.MOREX.r3.2HG0104740,Mx_HORVU.MOREX.r3.2HG0104760,Mx…
chr2H	GeMoMa	mRNA	18480592	18481834	.	+	.	Name=BarPanV2Igri06707.1;ID=Mx_HORVU.MOREX.r3.2HG0104700.1_R1;ref-gene=Mx_HORVU.MOREX.r3.2HG0104700;aa=176;raa=176;score=926;prediction=1;bestScore=929;ce=2;rce=2;pAA=0.9943;iAA=0.9943;lpm=159;maxScore=929;maxGap=0;nps=0;start=M;stop=*;evidence=1;Parent=gene_6399;sumWeight=1.0;alternative="Mx_HORVU.MOREX.r3.1HG0037500,Mx_HORVU.MOREX.r3.2HG0104730,Mx_HORVU.MOREX.r3.2HG0104740,Mx_HORVU.MOREX.r3.2HG…
chr2H	GeMoMa	mRNA	18581251	18582485	.	+	.	Name=BarPanV2Igri06708.1;ID=Mx_HORVU.MOREX.r3.2HG0104700.1_R2;ref-gene=Mx_HORVU.MOREX.r3.2HG0104700;aa=176;raa=176;score=924;prediction=2;bestScore=929;ce=2;rce=2;pAA=0.9943;iAA=0.9943;lpm=147;maxScore=929;maxGap=0;nps=0;start=M;stop=*;evidence=1;Parent=gene_6400;sumWeight=1.0;alternative="Mx_HORVU.MOREX.r3.1HG0037500,Mx_HORVU.MOREX.r3.2HG0104730,Mx_HORVU.MOREX.r3.2HG0104740,Mx_HORVU.MOREX.r3.2HG…
chr2H	GeMoMa	mRNA	18655210	18655841	.	+	.	Name=BarPanV2Igri06710.1;ID=Mx_HORVU.MOREX.r3.2HG0104760.1_R3;ref-gene=Mx_HORVU.MOREX.r3.2HG0104760;aa=175;raa=175;score=920;prediction=3;bestScore=924;ce=2;rce=2;pAA=0.9943;iAA=0.9943;lpm=107;maxScore=924;maxGap=0;nps=0;start=M;stop=*;evidence=1;Parent=gene_6402;sumWeight=1.0;alternative="Mx_HORVU.MOREX.r3.1HG0037500,Mx_HORVU.MOREX.r3.2HG0104700,Mx_HORVU.MOREX.r3.2HG0104730,Mx_HORVU.MOREX.r3.2HG…
chr2H	GeMoMa	mRNA	18755602	18756233	.	+	.	Name=BarPanV2Igri06711.1;ID=Mx_HORVU.MOREX.r3.2HG0104760.1_R0;ref-gene=Mx_HORVU.MOREX.r3.2HG0104760;aa=175;raa=175;score=924;prediction=0;bestScore=924;ce=2;rce=2;pAA=1;iAA=1;lpm=175;maxScore=924;maxGap=0;nps=0;start=M;stop=*;evidence=1;Parent=gene_6403;sumWeight=1.0;alternative="Mx_HORVU.MOREX.r3.1HG0037500,Mx_HORVU.MOREX.r3.2HG0104700,Mx_HORVU.MOREX.r3.2HG0104730,Mx_HORVU.MOREX.r3.2HG0104740,Mx…
chr2H	GeMoMa	mRNA	18861581	18862212	.	+	.	Name=BarPanV2Igri06713.1;ID=Mx_HORVU.MOREX.r3.2HG0104760.1_R1;ref-gene=Mx_HORVU.MOREX.r3.2HG0104760;aa=175;raa=175;score=924;prediction=1;bestScore=924;ce=2;rce=2;pAA=1;iAA=1;lpm=175;maxScore=924;maxGap=0;nps=0;start=M;stop=*;evidence=1;Parent=gene_6405;sumWeight=1.0;alternative="Mx_HORVU.MOREX.r3.1HG0037500,Mx_HORVU.MOREX.r3.2HG0104700,Mx_HORVU.MOREX.r3.2HG0104730,Mx_HORVU.MOREX.r3.2HG0104740,Mx…
chr2H	GeMoMa	mRNA	18969677	18970308	.	+	.	Name=BarPanV2Igri06714.1;ID=Mx_HORVU.MOREX.r3.2HG0104760.1_R2;ref-gene=Mx_HORVU.MOREX.r3.2HG0104760;aa=175;raa=175;score=924;prediction=2;bestScore=924;ce=2;rce=2;pAA=1;iAA=1;lpm=175;maxScore=924;maxGap=0;nps=0;start=M;stop=*;evidence=1;Parent=gene_6406;sumWeight=1.0;alternative="Mx_HORVU.MOREX.r3.1HG0037500,Mx_HORVU.MOREX.r3.2HG0104700,Mx_HORVU.MOREX.r3.2HG0104730,Mx_HORVU.MOREX.r3.2HG0104740,Mx…
chr5H	GeMoMa	mRNA	365664254	365664903	.	+	.	Name=BarPanV2Igri29867.1;ID=Mx_HORVU.MOREX.r3.5HG0468970.1_R0;ref-gene=Mx_HORVU.MOREX.r3.5HG0468970;aa=176;raa=176;score=932;prediction=0;bestScore=932;ce=2;rce=2;pAA=1;iAA=1;lpm=176;maxScore=932;maxGap=0;nps=0;start=M;stop=*;evidence=1;Parent=gene_43199;sumWeight=1.0;alternative="Mx_HORVU.MOREX.r3.1HG0037500,Mx_HORVU.MOREX.r3.2HG0104700,Mx_HORVU.MOREX.r3.2HG0104730,Mx_HORVU.MOREX.r3.2HG0104740,M…
chr5H	GeMoMa	mRNA	365892159	365892808	.	-	.	Name=BarPanV2Igri29868.1;ID=Mx_HORVU.MOREX.r3.5HG0468970.1_R1;ref-gene=Mx_HORVU.MOREX.r3.5HG0468970;aa=176;raa=176;score=932;prediction=1;bestScore=932;ce=2;rce=2;pAA=1;iAA=1;lpm=176;maxScore=932;maxGap=0;nps=0;start=M;stop=*;evidence=1;Parent=gene_36453;sumWeight=1.0;alternative="Mx_HORVU.MOREX.r3.1HG0037500,Mx_HORVU.MOREX.r3.2HG0104700,Mx_HORVU.MOREX.r3.2HG0104730,Mx_HORVU.MOREX.r3.2HG0104740,M…
