# Supplementary material for: A Comparative Bioinformatic Investigation of the Rubisco Small Subunit Gene Family in True Grasses Reveals Novel Targets for Enhanced Photosynthetic Efficiency
Source: Int J Mol Sci. 2025 Aug 1;26(15):7424. doi: 10.3390/ijms26157424 (PMC12347566; doi:10.3390/ijms26157424)
Supplement: Supplementary file 1 [file ijms-26-07424-s001.zip › S2/S2_pangenome_annotations/output_projection_MorexV3/genes.gff]

# Genes from variety: MorexV3
chr1H	GeMoMa	mRNA	228505483	228506109	.	-	.	Name=BarPanV2Morex02468.1;ID=Mx_HORVU.MOREX.CNS.1HG00032510.1_R0;ref-gene=Mx_HORVU.MOREX.CNS.1HG00032510;aa=177;raa=177;score=937;prediction=0;bestScore=937;ce=2;rce=2;pAA=1;iAA=1;lpm=177;maxScore=937;maxGap=0;nps=0;start=M;stop=*;evidence=1;Parent=gene_48689;sumWeight=1.0;alternative="Mx_HORVU.MOREX.CNS.2HG00091950,Mx_HORVU.MOREX.CNS.2HG00092000,Mx_HORVU.MOREX.CNS.2HG00092010,Mx_HORVU.MOREX.CNS.…
chr2H	GeMoMa	mRNA	18984995	18985626	.	+	.	Name=BarPanV2Morex07367.1;ID=Mx_HORVU.MOREX.CNS.2HG00092030.1_R3;ref-gene=Mx_HORVU.MOREX.CNS.2HG00092030;aa=175;raa=175;score=924;prediction=3;bestScore=924;ce=2;rce=2;pAA=1;iAA=1;lpm=175;maxScore=924;maxGap=0;nps=0;start=M;stop=*;evidence=1;Parent=gene_421;sumWeight=1.0;alternative="Mx_HORVU.MOREX.CNS.1HG00032510,Mx_HORVU.MOREX.CNS.2HG00091950,Mx_HORVU.MOREX.CNS.2HG00092000,Mx_HORVU.MOREX.CNS.2H…
chr2H	GeMoMa	mRNA	18357884	18359121	.	+	.	Name=BarPanV2Morex07354.1;ID=Mx_HORVU.MOREX.CNS.2HG00091950.1_R0;ref-gene=Mx_HORVU.MOREX.CNS.2HG00091950;aa=176;raa=176;score=929;prediction=0;bestScore=929;ce=2;rce=2;pAA=1;iAA=1;lpm=176;maxScore=929;maxGap=0;nps=0;start=M;stop=*;evidence=1;Parent=gene_412;sumWeight=1.0;alternative="Mx_HORVU.MOREX.CNS.1HG00032510,Mx_HORVU.MOREX.CNS.2HG00092000,Mx_HORVU.MOREX.CNS.2HG00092010,Mx_HORVU.MOREX.CNS.2H…
chr2H	GeMoMa	mRNA	18894488	18895119	.	+	.	Name=BarPanV2Morex07364.1;ID=Mx_HORVU.MOREX.CNS.2HG00092030.1_R2;ref-gene=Mx_HORVU.MOREX.CNS.2HG00092030;aa=175;raa=175;score=924;prediction=2;bestScore=924;ce=2;rce=2;pAA=1;iAA=1;lpm=175;maxScore=924;maxGap=0;nps=0;start=M;stop=*;evidence=1;Parent=gene_420;sumWeight=1.0;alternative="Mx_HORVU.MOREX.CNS.1HG00032510,Mx_HORVU.MOREX.CNS.2HG00091950,Mx_HORVU.MOREX.CNS.2HG00092000,Mx_HORVU.MOREX.CNS.2H…
chr5H	GeMoMa	mRNA	357082935	357083584	.	+	.	Name=BarPanV2Morex32667.1;ID=Mx_HORVU.MOREX.CNS.5HG00413940.1_R0;ref-gene=Mx_HORVU.MOREX.CNS.5HG00413940;aa=176;raa=176;score=932;prediction=0;bestScore=932;ce=2;rce=2;pAA=1;iAA=1;lpm=176;maxScore=932;maxGap=0;nps=0;start=M;stop=*;evidence=1;Parent=gene_29026;sumWeight=1.0;alternative="Mx_HORVU.MOREX.CNS.1HG00032510,Mx_HORVU.MOREX.CNS.2HG00091950,Mx_HORVU.MOREX.CNS.2HG00092000,Mx_HORVU.MOREX.CNS.…
chr5H	GeMoMa	mRNA	357310846	357311495	.	-	.	Name=BarPanV2Morex32670.1;ID=Mx_HORVU.MOREX.CNS.5HG00413940.1_R1;ref-gene=Mx_HORVU.MOREX.CNS.5HG00413940;aa=176;raa=176;score=932;prediction=1;bestScore=932;ce=2;rce=2;pAA=1;iAA=1;lpm=176;maxScore=932;maxGap=0;nps=0;start=M;stop=*;evidence=1;Parent=gene_24893;sumWeight=1.0;alternative="Mx_HORVU.MOREX.CNS.1HG00032510,Mx_HORVU.MOREX.CNS.2HG00091950,Mx_HORVU.MOREX.CNS.2HG00092000,Mx_HORVU.MOREX.CNS.…
chr2H	GeMoMa	mRNA	18776140	18776771	.	+	.	Name=BarPanV2Morex07360.1;ID=Mx_HORVU.MOREX.CNS.2HG00092030.1_R1;ref-gene=Mx_HORVU.MOREX.CNS.2HG00092030;aa=175;raa=175;score=924;prediction=1;bestScore=924;ce=2;rce=2;pAA=1;iAA=1;lpm=175;maxScore=924;maxGap=0;nps=0;start=M;stop=*;evidence=1;Parent=gene_417;sumWeight=1.0;alternative="Mx_HORVU.MOREX.CNS.1HG00032510,Mx_HORVU.MOREX.CNS.2HG00091950,Mx_HORVU.MOREX.CNS.2HG00092000,Mx_HORVU.MOREX.CNS.2H…
chr2H	GeMoMa	mRNA	18464986	18466223	.	+	.	Name=BarPanV2Morex07355.1;ID=Mx_HORVU.MOREX.CNS.2HG00091950.1_R1;ref-gene=Mx_HORVU.MOREX.CNS.2HG00091950;aa=176;raa=176;score=929;prediction=1;bestScore=929;ce=2;rce=2;pAA=1;iAA=1;lpm=176;maxScore=929;maxGap=0;nps=0;start=M;stop=*;evidence=1;Parent=gene_413;sumWeight=1.0;alternative="Mx_HORVU.MOREX.CNS.1HG00032510,Mx_HORVU.MOREX.CNS.2HG00092000,Mx_HORVU.MOREX.CNS.2HG00092010,Mx_HORVU.MOREX.CNS.2H…
chr2H	GeMoMa	mRNA	18673874	18674505	.	+	.	Name=BarPanV2Morex07358.1;ID=Mx_HORVU.MOREX.CNS.2HG00092030.1_R0;ref-gene=Mx_HORVU.MOREX.CNS.2HG00092030;aa=175;raa=175;score=924;prediction=0;bestScore=924;ce=2;rce=2;pAA=1;iAA=1;lpm=175;maxScore=924;maxGap=0;nps=0;start=M;stop=*;evidence=1;Parent=gene_416;sumWeight=1.0;alternative="Mx_HORVU.MOREX.CNS.1HG00032510,Mx_HORVU.MOREX.CNS.2HG00091950,Mx_HORVU.MOREX.CNS.2HG00092000,Mx_HORVU.MOREX.CNS.2H…
chr2H	GeMoMa	mRNA	18590072	18591309	.	+	.	Name=BarPanV2Morex07356.1;ID=Mx_HORVU.MOREX.CNS.2HG00091950.1_R2;ref-gene=Mx_HORVU.MOREX.CNS.2HG00091950;aa=176;raa=176;score=929;prediction=2;bestScore=929;ce=2;rce=2;pAA=1;iAA=1;lpm=176;maxScore=929;maxGap=0;nps=0;start=M;stop=*;evidence=1;Parent=gene_414;sumWeight=1.0;alternative="Mx_HORVU.MOREX.CNS.1HG00032510,Mx_HORVU.MOREX.CNS.2HG00092000,Mx_HORVU.MOREX.CNS.2HG00092010,Mx_HORVU.MOREX.CNS.2H…
