# Supplementary material for: A Comparative Bioinformatic Investigation of the Rubisco Small Subunit Gene Family in True Grasses Reveals Novel Targets for Enhanced Photosynthetic Efficiency
Source: Int J Mol Sci. 2025 Aug 1;26(15):7424. doi: 10.3390/ijms26157424 (PMC12347566; doi:10.3390/ijms26157424)
Supplement: Supplementary file 1 [file ijms-26-07424-s001.zip › S2/S2_pangenome_annotations/output_projection_RGT_Planet/genes.gff]

# Genes from variety: RGT_Planet
chr1H	GeMoMa	mRNA	234774875	234775501	.	-	.	Name=BarPanV2RGTPlanet02262.1;ID=Mx_HORVU.MOREX.r3.1HG0037500.1_R0;ref-gene=Mx_HORVU.MOREX.r3.1HG0037500;aa=177;raa=177;score=937;prediction=0;bestScore=937;ce=2;rce=2;pAA=1;iAA=1;lpm=177;maxScore=937;maxGap=0;nps=0;start=M;stop=*;evidence=1;Parent=gene_43752;sumWeight=1.0;alternative="Mx_HORVU.MOREX.r3.2HG0104700,Mx_HORVU.MOREX.r3.2HG0104730,Mx_HORVU.MOREX.r3.2HG0104740,Mx_HORVU.MOREX.r3.2HG0104…
chr2H	GeMoMa	mRNA	18960741	18961935	.	+	.	Name=BarPanV2RGTPlanet06738.1;ID=Mx_HORVU.MOREX.r3.2HG0104700.1_R1;ref-gene=Mx_HORVU.MOREX.r3.2HG0104700;aa=176;raa=176;score=926;prediction=1;bestScore=929;ce=2;rce=2;pAA=0.9943;iAA=0.9943;lpm=107;maxScore=929;maxGap=0;nps=0;start=M;stop=*;evidence=1;Parent=gene_346;sumWeight=1.0;alternative="Mx_HORVU.MOREX.r3.1HG0037500,Mx_HORVU.MOREX.r3.2HG0104730,Mx_HORVU.MOREX.r3.2HG0104740,Mx_HORVU.MOREX.r3…
chr2H	GeMoMa	mRNA	19020554	19021799	.	+	.	Name=BarPanV2RGTPlanet06740.1;ID=Mx_HORVU.MOREX.r3.2HG0104700.1_R0;ref-gene=Mx_HORVU.MOREX.r3.2HG0104700;aa=176;raa=176;score=929;prediction=0;bestScore=929;ce=2;rce=2;pAA=1;iAA=1;lpm=176;maxScore=929;maxGap=0;nps=0;start=M;stop=*;evidence=1;Parent=gene_347;sumWeight=1.0;alternative="Mx_HORVU.MOREX.r3.1HG0037500,Mx_HORVU.MOREX.r3.2HG0104730,Mx_HORVU.MOREX.r3.2HG0104740,Mx_HORVU.MOREX.r3.2HG010476…
chr2H	GeMoMa	mRNA	19134351	19135547	.	+	.	Name=BarPanV2RGTPlanet06747.1;ID=Mx_HORVU.MOREX.r3.2HG0104700.1_R2;ref-gene=Mx_HORVU.MOREX.r3.2HG0104700;aa=176;raa=176;score=926;prediction=2;bestScore=929;ce=2;rce=2;pAA=0.9943;iAA=0.9943;lpm=107;maxScore=929;maxGap=0;nps=0;start=M;stop=*;evidence=1;Parent=gene_352;sumWeight=1.0;alternative="Mx_HORVU.MOREX.r3.1HG0037500,Mx_HORVU.MOREX.r3.2HG0104730,Mx_HORVU.MOREX.r3.2HG0104740,Mx_HORVU.MOREX.r3…
chr2H	GeMoMa	mRNA	19193985	19194616	.	+	.	Name=BarPanV2RGTPlanet06748.1;ID=Mx_HORVU.MOREX.r3.2HG0104760.1_R3;ref-gene=Mx_HORVU.MOREX.r3.2HG0104760;aa=175;raa=175;score=917;prediction=3;bestScore=924;ce=2;rce=2;pAA=0.9886;iAA=0.9886;lpm=107;maxScore=924;maxGap=0;nps=0;start=M;stop=*;evidence=1;Parent=gene_353;sumWeight=1.0;alternative="Mx_HORVU.MOREX.r3.1HG0037500,Mx_HORVU.MOREX.r3.2HG0104700,Mx_HORVU.MOREX.r3.2HG0104730,Mx_HORVU.MOREX.r3…
chr2H	GeMoMa	mRNA	19309993	19310623	.	+	.	Name=BarPanV2RGTPlanet06749.1;ID=Mx_HORVU.MOREX.r3.2HG0104760.1_R0;ref-gene=Mx_HORVU.MOREX.r3.2HG0104760;aa=175;raa=175;score=924;prediction=0;bestScore=924;ce=2;rce=2;pAA=1;iAA=1;lpm=175;maxScore=924;maxGap=0;nps=0;start=M;stop=*;evidence=1;Parent=gene_354;sumWeight=1.0;alternative="Mx_HORVU.MOREX.r3.1HG0037500,Mx_HORVU.MOREX.r3.2HG0104700,Mx_HORVU.MOREX.r3.2HG0104730,Mx_HORVU.MOREX.r3.2HG010474…
chr2H	GeMoMa	mRNA	19408880	19409511	.	+	.	Name=BarPanV2RGTPlanet06750.1;ID=Mx_HORVU.MOREX.r3.2HG0104760.1_R1;ref-gene=Mx_HORVU.MOREX.r3.2HG0104760;aa=175;raa=175;score=919;prediction=1;bestScore=924;ce=2;rce=2;pAA=1;iAA=0.9943;lpm=175;maxScore=924;maxGap=0;nps=0;start=M;stop=*;evidence=1;Parent=gene_355;sumWeight=1.0;alternative="Mx_HORVU.MOREX.r3.1HG0037500,Mx_HORVU.MOREX.r3.2HG0104700,Mx_HORVU.MOREX.r3.2HG0104730,Mx_HORVU.MOREX.r3.2HG0…
chr2H	GeMoMa	mRNA	19496979	19497610	.	+	.	Name=BarPanV2RGTPlanet06751.1;ID=Mx_HORVU.MOREX.r3.2HG0104760.1_R2;ref-gene=Mx_HORVU.MOREX.r3.2HG0104760;aa=175;raa=175;score=919;prediction=2;bestScore=924;ce=2;rce=2;pAA=1;iAA=0.9943;lpm=175;maxScore=924;maxGap=0;nps=0;start=M;stop=*;evidence=1;Parent=gene_356;sumWeight=1.0;alternative="Mx_HORVU.MOREX.r3.1HG0037500,Mx_HORVU.MOREX.r3.2HG0104700,Mx_HORVU.MOREX.r3.2HG0104730,Mx_HORVU.MOREX.r3.2HG0…
chr5H	GeMoMa	mRNA	366794293	366794942	.	+	.	Name=BarPanV2RGTPlanet29964.1;ID=Mx_HORVU.MOREX.r3.5HG0468970.1_R0;ref-gene=Mx_HORVU.MOREX.r3.5HG0468970;aa=176;raa=176;score=932;prediction=0;bestScore=932;ce=2;rce=2;pAA=1;iAA=1;lpm=176;maxScore=932;maxGap=0;nps=0;start=M;stop=*;evidence=1;Parent=gene_26420;sumWeight=1.0;alternative="Mx_HORVU.MOREX.r3.1HG0037500,Mx_HORVU.MOREX.r3.2HG0104700,Mx_HORVU.MOREX.r3.2HG0104730,Mx_HORVU.MOREX.r3.2HG0104…
chr5H	GeMoMa	mRNA	367022204	367022853	.	-	.	Name=BarPanV2RGTPlanet29966.1;ID=Mx_HORVU.MOREX.r3.5HG0468970.1_R1;ref-gene=Mx_HORVU.MOREX.r3.5HG0468970;aa=176;raa=176;score=932;prediction=1;bestScore=932;ce=2;rce=2;pAA=1;iAA=1;lpm=176;maxScore=932;maxGap=0;nps=0;start=M;stop=*;evidence=1;Parent=gene_22692;sumWeight=1.0;alternative="Mx_HORVU.MOREX.r3.1HG0037500,Mx_HORVU.MOREX.r3.2HG0104700,Mx_HORVU.MOREX.r3.2HG0104730,Mx_HORVU.MOREX.r3.2HG0104…
