# Supplementary material for: A Comparative Bioinformatic Investigation of the Rubisco Small Subunit Gene Family in True Grasses Reveals Novel Targets for Enhanced Photosynthetic Efficiency
Source: Int J Mol Sci. 2025 Aug 1;26(15):7424. doi: 10.3390/ijms26157424 (PMC12347566; doi:10.3390/ijms26157424)
Supplement: Supplementary file 1 [file ijms-26-07424-s001.zip › S2/S2_pangenome_annotations/output_projection_WBDC_349/genes.gff]

# Genes from variety: WBDC_349
chr1H	GeMoMa	mRNA	222840007	222840633	.	+	.	Name=BarPanV2WBDC34902198.1;ID=Mx_HORVU.MOREX.r3.1HG0037500.1_R0;ref-gene=Mx_HORVU.MOREX.r3.1HG0037500;aa=177;raa=177;score=937;prediction=0;bestScore=937;ce=2;rce=2;pAA=1;iAA=1;lpm=177;maxScore=937;maxGap=0;nps=0;start=M;stop=*;evidence=1;Parent=gene_46384;sumWeight=1.0;alternative="Mx_HORVU.MOREX.r3.2HG0104700,Mx_HORVU.MOREX.r3.2HG0104730,Mx_HORVU.MOREX.r3.2HG0104740,Mx_HORVU.MOREX.r3.2HG010476…
chr2H	GeMoMa	mRNA	20092830	20094067	.	+	.	Name=BarPanV2WBDC34906687.1;ID=Mx_HORVU.MOREX.r3.2HG0104700.1_R0;ref-gene=Mx_HORVU.MOREX.r3.2HG0104700;aa=176;raa=176;score=929;prediction=0;bestScore=929;ce=2;rce=2;pAA=1;iAA=1;lpm=176;maxScore=929;maxGap=0;nps=0;start=M;stop=*;evidence=1;Parent=gene_6311;sumWeight=1.0;alternative="Mx_HORVU.MOREX.r3.1HG0037500,Mx_HORVU.MOREX.r3.2HG0104730,Mx_HORVU.MOREX.r3.2HG0104740,Mx_HORVU.MOREX.r3.2HG0104760…
chr2H	GeMoMa	mRNA	20177985	20179223	.	+	.	Name=BarPanV2WBDC34906689.1;ID=Mx_HORVU.MOREX.r3.2HG0104700.1_R1;ref-gene=Mx_HORVU.MOREX.r3.2HG0104700;aa=176;raa=176;score=929;prediction=1;bestScore=929;ce=2;rce=2;pAA=1;iAA=1;lpm=176;maxScore=929;maxGap=0;nps=0;start=M;stop=*;evidence=1;Parent=gene_6312;sumWeight=1.0;alternative="Mx_HORVU.MOREX.r3.1HG0037500,Mx_HORVU.MOREX.r3.2HG0104730,Mx_HORVU.MOREX.r3.2HG0104740,Mx_HORVU.MOREX.r3.2HG0104760…
chr2H	GeMoMa	mRNA	20287760	20288997	.	+	.	Name=BarPanV2WBDC34906690.1;ID=Mx_HORVU.MOREX.r3.2HG0104700.1_R2;ref-gene=Mx_HORVU.MOREX.r3.2HG0104700;aa=176;raa=176;score=923;prediction=2;bestScore=929;ce=2;rce=2;pAA=0.9886;iAA=0.9886;lpm=101;maxScore=929;maxGap=0;nps=0;start=M;stop=*;evidence=1;Parent=gene_6313;sumWeight=1.0;alternative="Mx_HORVU.MOREX.r3.1HG0037500,Mx_HORVU.MOREX.r3.2HG0104730,Mx_HORVU.MOREX.r3.2HG0104740,Mx_HORVU.MOREX.r3.…
chr2H	GeMoMa	mRNA	20366084	20366715	.	+	.	Name=BarPanV2WBDC34906691.1;ID=Mx_HORVU.MOREX.r3.2HG0104760.1_R0;ref-gene=Mx_HORVU.MOREX.r3.2HG0104760;aa=175;raa=175;score=924;prediction=0;bestScore=924;ce=2;rce=2;pAA=1;iAA=1;lpm=175;maxScore=924;maxGap=0;nps=0;start=M;stop=*;evidence=1;Parent=gene_6314;sumWeight=1.0;alternative="Mx_HORVU.MOREX.r3.1HG0037500,Mx_HORVU.MOREX.r3.2HG0104700,Mx_HORVU.MOREX.r3.2HG0104730,Mx_HORVU.MOREX.r3.2HG0104740…
chr2H	GeMoMa	mRNA	20471576	20472207	.	+	.	Name=BarPanV2WBDC34906692.1;ID=Mx_HORVU.MOREX.r3.2HG0104760.1_R1;ref-gene=Mx_HORVU.MOREX.r3.2HG0104760;aa=175;raa=175;score=924;prediction=1;bestScore=924;ce=2;rce=2;pAA=1;iAA=1;lpm=175;maxScore=924;maxGap=0;nps=0;start=M;stop=*;evidence=1;Parent=gene_6315;sumWeight=1.0;alternative="Mx_HORVU.MOREX.r3.1HG0037500,Mx_HORVU.MOREX.r3.2HG0104700,Mx_HORVU.MOREX.r3.2HG0104730,Mx_HORVU.MOREX.r3.2HG0104740…
chr2H	GeMoMa	mRNA	20570807	20571438	.	+	.	Name=BarPanV2WBDC34906694.1;ID=Mx_HORVU.MOREX.r3.2HG0104760.1_R2;ref-gene=Mx_HORVU.MOREX.r3.2HG0104760;aa=175;raa=175;score=924;prediction=2;bestScore=924;ce=2;rce=2;pAA=1;iAA=1;lpm=175;maxScore=924;maxGap=0;nps=0;start=M;stop=*;evidence=1;Parent=gene_6317;sumWeight=1.0;alternative="Mx_HORVU.MOREX.r3.1HG0037500,Mx_HORVU.MOREX.r3.2HG0104700,Mx_HORVU.MOREX.r3.2HG0104730,Mx_HORVU.MOREX.r3.2HG0104740…
chr2H	GeMoMa	mRNA	20638619	20639250	.	+	.	Name=BarPanV2WBDC34906695.1;ID=Mx_HORVU.MOREX.r3.2HG0104760.1_R3;ref-gene=Mx_HORVU.MOREX.r3.2HG0104760;aa=175;raa=175;score=924;prediction=3;bestScore=924;ce=2;rce=2;pAA=1;iAA=1;lpm=175;maxScore=924;maxGap=0;nps=0;start=M;stop=*;evidence=1;Parent=gene_6318;sumWeight=1.0;alternative="Mx_HORVU.MOREX.r3.1HG0037500,Mx_HORVU.MOREX.r3.2HG0104700,Mx_HORVU.MOREX.r3.2HG0104730,Mx_HORVU.MOREX.r3.2HG0104740…
chr5H	GeMoMa	mRNA	359778376	359779024	.	+	.	Name=BarPanV2WBDC34929751.1;ID=Mx_HORVU.MOREX.r3.5HG0468970.1_R0;ref-gene=Mx_HORVU.MOREX.r3.5HG0468970;aa=176;raa=176;score=932;prediction=0;bestScore=932;ce=2;rce=2;pAA=1;iAA=1;lpm=176;maxScore=932;maxGap=0;nps=0;start=M;stop=*;evidence=1;Parent=gene_42801;sumWeight=1.0;alternative="Mx_HORVU.MOREX.r3.1HG0037500,Mx_HORVU.MOREX.r3.2HG0104700,Mx_HORVU.MOREX.r3.2HG0104730,Mx_HORVU.MOREX.r3.2HG010474…
chr5H	GeMoMa	mRNA	360007764	360008413	.	-	.	Name=BarPanV2WBDC34929753.1;ID=Mx_HORVU.MOREX.r3.5HG0468970.1_R1;ref-gene=Mx_HORVU.MOREX.r3.5HG0468970;aa=176;raa=176;score=932;prediction=1;bestScore=932;ce=2;rce=2;pAA=1;iAA=1;lpm=176;maxScore=932;maxGap=0;nps=0;start=M;stop=*;evidence=1;Parent=gene_36159;sumWeight=1.0;alternative="Mx_HORVU.MOREX.r3.1HG0037500,Mx_HORVU.MOREX.r3.2HG0104700,Mx_HORVU.MOREX.r3.2HG0104730,Mx_HORVU.MOREX.r3.2HG010474…
