# Supplementary material for: A Comparative Bioinformatic Investigation of the Rubisco Small Subunit Gene Family in True Grasses Reveals Novel Targets for Enhanced Photosynthetic Efficiency
Source: Int J Mol Sci. 2025 Aug 1;26(15):7424. doi: 10.3390/ijms26157424 (PMC12347566; doi:10.3390/ijms26157424)
Supplement: Supplementary file 1 [file ijms-26-07424-s001.zip › S3/S3_TPM_RBCS_Pangenome_Barley_data.xlsx]

## Sheet: Sheet1
Variety	Ca1	Ca2	Ca3	Co1	Co2	Co3	In1	In2	In3	Ro1	Ro2	Ro3	Sh1	Sh2	Sh3
Akashinriki_chr1HG00739	239.151	218.463	268.637	925.68	1037.01	1006.84	16.7588	9.29759	24.5231	1.47851	1.29334	1.71043	494.191	1061.63	939.986		TPM
Akashinriki_chr2HG05638	29.5908	32.8363	29.7623	195.292	152.628	161.94	0.512625	0	1.00943	0	0	0	102.829	262.585	264.687		In = Inflorescence
Akashinriki_chr2HG05656	31.675	35.553	40.4853	77.7872	65.4996	70.3429	0	0	0.492344	0	0	0	40.7543	90.2585	92.8551		Co = Coleoptile
Akashinriki_chr2HG05661	1.8658	2.83934	2.34134	4.02417	3.00502	4.07186	0	0.105923	0	0	0	0	25.463	13.9699	21.4987		Ca = Caryopsis
Akashinriki_chr2HG05671	25.7031	33.8402	29.1257	80.5183	72.6225	92.5521	0	0.264482	2.31908	0.358094	0	0	97.9293	190.191	160.254		Ro = Root
Akashinriki_chr2HG05678	55.4847	56.369	56.9966	78.2034	57.65	86.7851	1.05564	0	0	0	0	0	157.224	259.81	263.626		Sh = Shoot
Akashinriki_chr5HG22365	1539.04	1603.78	1881.5	2224.31	2369.9	2210.02	292.368	195.593	594.286	1.20449	1.79853	2.50961	1839.41	2959.23	2836.71
Akashinriki_chr5HG22368	958.585	1001.02	1100.35	2063.06	2307	2047.96	161.309	163.888	333.952	0.567284	1.50237	0.424801	1405.11	3038.53	2799.22
																	Variety	Growth_Habit
Barke_chr1HG00804	321.168	220.239	300.764	504.451	669.567	161.158	12.8455	3.1419	14.6619	0.528645	0.422673	0.124266	969.522	1001.97	875.096		B1K-04-12	Spring
Barke_chr2HG05675	41.7625	23.7611	42.0968	22.9641	25.0594	3.11498	0	0	0.09769	0	0	0	40.0717	41.5388	22.8292		Barke	Spring
Barke_chr2HG05682	19.906	11.324	26.7626	9.53137	22.9603	2.16991	0.354114	0.045058	0	0	0	0	27.4097	29.7283	12.4226		GoldenPromise	Spring
Barke_chr2HG05689	15.9031	8.80525	14.5217	13.3819	19.5921	2.15854	0.088662	0	0.371559	0	0	0	33.2219	24.5121	15.2062		Hockett	Spring
Barke_chr2HG05695	1.84448	1.11654	5.03735	1.02363	1.1004	0	0	0	0.135304	0	0	0	3.62163	2.18195	1.84038		HOR10350	Spring
Barke_chr2HG05701	9.94345	5.71854	12.5456	7.14045	11.4595	0.397198	0.050786	0	0.227984	0	0	0	32.8569	29.7851	17.2847		HOR13821	Spring
Barke_chr2HG05712	20.9794	18.7498	28.3255	13.9758	22.1556	1.36093	0.205865	0	0	0	0	0	70.5521	49.0862	34.2936		HOR13942	Spring
Barke_chr2HG05721	27.8962	24.3712	39.0084	9.62399	11.5432	0.751297	0	0	0	0	0	0	34.1049	28.5447	16.1306		HOR7552	Spring
Barke_chr5HG23163	1281.7	856.811	1258.16	874.424	1240.07	326.245	143.953	284.707	135.468	1.51496	1.23126	0.443566	2134.22	2185.15	2020.33		HOR8148	Spring
Barke_chr5HG23167	1582.35	1017.59	1570.51	1314.13	1867.65	390.789	168.495	288.156	132.648	1.47992	1.67017	1.29248	3105.14	3201.76	2939.24		HOR9043	Spring
																	Morex	Spring
ZDM02064_chr1HG00714	116.333	178.561	232.342	732.733	445.774	486.324	8.29086	16.5212	8.1104	0.189695	0.087151	0.062757	1667.9	1291.8	1184.66		OUN333	Intermediate
ZDM02064_chr2HG05466	14.6338	25.2207	28.4705	45.1763	26.9009	23.8657	0.081307	0.508885	0	0	0.038966	0	166.484	125.152	102.054		RGT Planet	Spring
ZDM02064_chr2HG05469	9.19796	16.0446	15.4775	25.2786	14.6233	14.4051	0.04275	0.328448	0	0	0	0	75.5049	61.3111	52.7086		ZDM01467	Spring
ZDM02064_chr2HG05481	18.9665	30.6684	39.3219	75.6027	43.2087	42.5247	0.059942	0.797421	0.05806	0	0	0	298.711	222.764	179.946		ZDM02064	Spring
ZDM02064_chr2HG05484	1.58213	3.32307	3.99443	2.56781	1.21494	1.50045	0.056501	0.05388	0.109656	0	0	0	29.0844	24.3099	18.0109		Akashinriki	Winter
ZDM02064_chr2HG05495	0.613758	0	0.34708	1.23047	0	1.25882	0	0	0	0	0	0	17.2067	14.2467	6.55041		HOR21599	Winter
ZDM02064_chr2HG05509	13.7517	26.2346	23.1434	26.9983	16.178	15.2086	0.189287	0.552421	0.055613	0	0	0	186.431	154.958	116.211		HOR3081	Winter
ZDM02064_chr2HG05514	4.52763	7.79847	7.82894	10.2106	4.64842	6.65163	0.097083	0.181553	0.057005	0.029972	0	0.069101	60.4295	46.7197	41.5616		HOR3365	Winter
ZDM02064_chr5HG21785	859.15	1191.18	1420.62	1638.91	1134.56	1217.48	209.244	400.064	178.549	0.955985	2.68978	1.25461	4539.27	3291.75	3275.93		Igri	Winter
ZDM02064_chr5HG21790	510.055	767.234	865.632	1508.61	1020.13	1063.83	149.397	211.623	122.872	1.07816	0.268927	0.879889	4178.96	3073.52	3062.48
ZDM01467_chr1HG00693	596.539	504.319	492.539	434.305	959.088	886.424	5.70065	20.5461	8.05746	2.32256	0.057713	0.147277	1011.41	701.095	593.485
ZDM01467_chr2HG05258	0	0	4.74993	0	16.0377	1.17386	0	0.686178	0	0.11196	0	0	51.8885	10.9267	14.8024
ZDM01467_chr2HG05267	96.2315	88.6007	82.1835	5.9138	52.8806	48.7624	0	0.68073	0	0.974021	0	0	137.794	42.0278	22.212
ZDM01467_chr2HG05270	3.19636	1.77869	0.821995	0.051191	0.516979	0.166355	0	0	0	0	0	0	8.42996	1.05817	0.758511
ZDM01467_chr2HG05281	287.737	246.555	234.101	13.7445	116.651	106.108	0.342119	1.96355	0.270762	1.53385	0.211361	0	661.962	254.97	131.28
ZDM01467_chr5HG21422	3567.17	3185.47	3002.15	1113.36	2451.7	2042.82	328.672	419.793	166.68	12.3591	7.34	1.62115	3420.97	2483.92	2079.71
ZDM01467_chr5HG21425	2194.89	1961.97	1886.84	934.475	2021.78	1719.86	104.58	236.107	88.9264	6.88353	1.92548	1.16853	2886.28	2131.65	1820.75
B1K-04-12_chr1HG00841	44.4612	77.0888	34.7612	391.531	388.051	715.344	59.1218	83.032	157.079	0.300601	0.801132	0.171821	1176.02	878.989	1092.31
B1K-04-12_chr2HG05783	4.33339	8.40561	4.18618	14.8228	19.1917	26.6406	0.556158	2.93521	7.9919	0	0	0	61.1787	37.8518	60.7338
B1K-04-12_chr2HG05795	1.29342	3.84602	1.15481	22.0657	25.2957	41.1229	1.33426	3.86419	4.4338	0	0	0	89.1424	73.9407	84.5969
B1K-04-12_chr2HG05802	0.035012	0.180958	0	0.363358	0	0.874781	0	0.051618	0	0	0	0	1.85111	7.52415	1.36264
B1K-04-12_chr2HG05815	0.594198	0.554611	0.659246	12.0453	13.039	23.8749	0.229894	5.22297	3.26592	0	0	0	22.3376	9.08697	19.787
B1K-04-12_chr2HG05818	8.62815	11.5828	6.66025	42.0155	43.8631	70.8721	1.18027	16.5956	9.63756	0	0	0	144.784	85.5623	143.757
B1K-04-12_chr5HG22863	324.483	590.006	274.266	1155.56	1249.29	2202.14	470.647	651.826	1246.73	1.54973	1.65674	1.77324	3789.46	3257.15	3632.05
B1K-04-12_chr5HG22866	169.071	322.211	143.578	853.197	1053.04	1753.47	380.647	573.888	974.691	0.390624	0.416961	0.4927	3120.44	2612.33	3043.48
GoldenPromise_chr1HG00780	318.97	116.797	180.75	215.438	358.176	308.016	14.7715	6.74077	27.248	0.161882	0.115224	0.115167	1178.74	942.728	948.046
GoldenPromise_chr2HG05541	52.378	11.7232	25.5732	0.675314	2.28014	2.38206	0.202476	0.0472	0.246607	0	0	0	95.6208	38.0305	50.06
GoldenPromise_chr2HG05561	59.9517	11.9614	27.9542	1.18645	2.24597	3.10543	0.158959	0	0.270814	0	0	0	106.451	39.7087	64.292
GoldenPromise_chr2HG05575	23.5529	5.13882	12.2795	0.867405	1.58056	2.54485	0.050819	0	0	0	0	0	74.583	23.6813	45.3579
GoldenPromise_chr2HG05586	10.9686	1.61782	3.28606	0.103597	0.072777	0.360262	0	0	0	0	0	0	18.9858	6.17784	8.6469
GoldenPromise_chr2HG05594	33.3267	9.01836	14.2892	0.783277	5.07543	2.98403	0.168795	0.245729	0.266386	0	0.111186	0	126.935	53.3461	72.6734
GoldenPromise_chr2HG05607	85.3062	19.7394	23.1162	0	4.75811	0	0	0	0	0	0	0	163.678	47.4487	140.494
GoldenPromise_chr2HG05618	0	0	16.9295	2.43181	0	5.50653	0.356112	0.244124	0.820292	0	0	0	89.5017	44.1601	0
GoldenPromise_chr5HG22706	1874.3	698.508	1160.5	503.144	927.115	752.739	182.087	121.865	227.616	1.95667	2.06313	3.88257	3482.04	2785.99	2932.94
GoldenPromise_chr5HG22710	1161.47	384.214	728.804	431.101	816.346	665.824	108.742	62.7239	172.855	2.27583	1.45537	1.26015	3211.93	2471.65	2603.21
Hockett_chr1HG00726	251.044	150.533	121.04	518.08	231.831	332.282	17.7976	15.5355	25.004	0.586008	0.453335	0.346744	873.042	1175.47	932.713
Hockett_chr2HG05686	25.5745	13.6464	11.5173	65.4349	15.7522	22.2993	0	0	0.346419	0	0	0	65.05	150.937	88.0446
Hockett_chr2HG05690	32.7384	18.3461	18.9395	88.847	19.4726	29.027	0	0.072204	0.462958	0	0	0	66.1611	161.444	97.9079
Hockett_chr2HG05707	38.2963	18.8765	20.1194	61.5273	10.1941	19.7632	0.190271	0.290355	0.180476	0.053942	0	0	57.9041	146.661	94.5955
Hockett_chr2HG05714	4.22663	1.41645	2.64657	12.4991	1.61891	4.1307	0	0	0	0	0	0	2.87582	20.6526	7.98101
Hockett_chr2HG05731	49.2859	26.9944	28.8439	118.638	20.7361	47.491	1.25686	0.639626	1.90245	0.087584	0	0	140.759	363.841	190.02
Hockett_chr5HG22626	2039.44	1171.77	974.743	1292.67	603.847	782.933	250.86	206.85	331.954	3.08558	3.82828	1.95757	3269.8	4477.99	3606.78
Hockett_chr5HG22629	955.937	569.425	474.546	847.394	271.861	490.062	119.281	110.227	172.469	1.28806	1.1399	0.071813	2199.3	3136.25	2512.78
HOR10350_chr1HG00748	214.881	221.752	NO DATA	201.015	530.395	417.356	10.8878	12.865	22.7767	0.312859	0.18	0.06146	318.993	357.558	527.292
HOR10350_chr2HG05693	38.8522	40.189	NO DATA	9.18874	36.3206	23.368	0.685052	0.556028	1.35877	0	0	0.181805	32.0672	38.025	102.902
HOR10350_chr2HG05696	2.06926	1.92685	NO DATA	0.146506	0.440225	0.296501	0.045115	0	0.043123	0	0	0	0.237367	0.707651	2.3308
HOR10350_chr2HG05701	25.5396	26.3885	NO DATA	7.43416	22.6342	15.2441	0.353212	0.603663	1.04224	0.165452	0.158561	0	16.5978	24.5104	57.9488
HOR10350_chr2HG05705	9.33342	8.73995	NO DATA	0.70719	4.30359	2.19923	0.127427	0	0	0	0	0	2.1305	3.12521	12.935
HOR10350_chr2HG05709	12.4891	13.7895	NO DATA	1.07781	3.43594	1.67911	0.127723	0.091568	0.043193	0	0	0	2.27917	2.59634	11.7989
HOR10350_chr5HG21966	1249.24	1257.85	NO DATA	702.614	1750.07	1345.59	191.204	179.83	267.066	3.42889	2.9255	6.25199	1205.98	1505.33	2090.42
HOR10350_chr5HG21969	657.351	630.111	NO DATA	556.74	1395.04	1108.83	101.814	109.371	168.408	0.539604	0.732702	0.919935	1059.36	1270.29	1931.93
HOR13821_chr1HG00768	311.574	410.071	411.372	888.654	260.496	1314.2	46.8536	30.7451	3.63613	0.396357	0.187424	0.063914	801.585	850.842	784.449
HOR13821_chr2HG05495	39.9185	48.7157	56.3514	143.251	13.0616	274.949	6.1053	2.42304	0.057846	0	0	0	122.618	156.732	102.781
HOR13821_chr2HG05497	26.1631	38.834	43.0229	125.691	9.7152	217.521	7.26383	0.748518	0	0	0	0	95.6683	118.361	86.3212
HOR13821_chr2HG05503	23.2304	29.059	35.8721	98.7588	8.37169	189.101	5.30967	1.05795	0	0	0	0	71.7013	104.003	58.2653
HOR13821_chr2HG05507	1.03074	1.86199	1.98663	4.24276	0.1474	14.0012	0	0	0	0	0	0	6.45851	13.1332	5.68951
HOR13821_chr2HG05516	28.5375	40.4904	47.9097	121.229	9.75532	257.504	2.75875	1.40759	0.057523	0	0	0	228.468	300.24	174.006
HOR13821_chr2HG05525	14.1259	21.8556	24.1125	44.2626	2.88355	81.5193	0.911185	0.095971	0	0	0	0	64.854	83.4505	45.1162
HOR13821_chr5HG21932	1838.54	2297.49	2501.4	2334.15	847.533	3548.41	533.277	677.005	160.516	1.07593	1.15754	1.79072	3041.98	3360.7	3178.64
HOR13821_chr5HG21935	1270.32	1482.99	1614.13	2031.24	635.887	3338.4	351.588	342.414	49.9571	0.105679	0.30444	1.27533	2578.83	2849.38	2616.89
HOR13942_chr1HG00791	277.415	274.661	330.439	723.3	835.189	511.17	9.80723	15.2912	19.2767	0.136491	0.322134	0.118123	1580.5	963.095	962.918
HOR13942_chr2HG05758	20.6467	25.0904	32.1395	24.3135	33.5661	17.2612	0	0.476311	0	0	0	0	72.4589	39.0332	27.111
HOR13942_chr2HG05765	40.1413	47.1705	56.495	98.7343	109.133	52.9935	0.842437	0	1.68373	0	0	0	233.339	120.716	121.055
HOR13942_chr2HG05771	15.39	22.7597	28.651	83.09	99.7183	50.2434	0.114179	0.344075	0.555814	0	0	0.054696	273.405	143.893	140.755
HOR13942_chr2HG05780	6.82851	7.99864	11.8476	10.8801	8.0762	3.19138	0.09687	0.107997	0.045515	0	0	0	16.1445	6.94323	3.45576
HOR13942_chr2HG05803	32.3215	36.4196	49.8959	75.0615	83.4486	51.6123	0.119924	0.281297	0.528798	0	0	0	195.178	103.782	108.323
HOR13942_chr2HG05812	18.8894	18.0527	28.9597	68.6536	65.9199	32.2191	0	0.065385	0.052003	0.210631	0	0.056474	109.651	54.5109	46.0102
HOR13942_chr2HG05829	24.8993	23.5536	37.068	44.5637	44.1614	20.0811	0.059918	0	0.107097	0	0.214435	0	65.471	29.742	24.3495
HOR13942_chr5HG23147	1734.17	1730.95	2057.09	1221.97	1360.34	858.88	178.904	193.487	342.597	0.855423	0.723767	7.00888	4094.33	2661.35	2879.55
HOR13942_chr5HG23150	1034.28	965.291	1284.34	1180.86	1378.3	905.264	95.9072	115.807	216.782	1.05616	0.53834	1.77568	3769.4	2495.14	2648.27
HOR21599_chr1HG00782	544.755	450.642	507.079	584.067	974.31	1676.77	98.7766	71.4066	139.024	0.178352	0.346731	0.057159	1416	1356.88	1197.07
HOR21599_chr2HG05715	57.9975	36.0861	72.6881	10.0083	40.275	99.6123	7.46778	4.00571	6.14081	0	0	0	104.586	104.135	94.2615
HOR21599_chr2HG05718	74.9959	42.1328	84.2607	14.3014	56.2104	137.92	10.6192	7.59074	12.0926	0	0	0	177.812	179.438	151.879
HOR21599_chr2HG05726	37.8746	23.7073	42.3837	6.75671	25.3847	63.8362	6.34381	4.35952	8.45688	0	0	0	64.5212	74.4075	62.8447
HOR21599_chr2HG05733	3.51753	2.79103	5.51425	0.242853	0.902305	5.66368	0	0	0.106119	0	0	0	3.747	6.23585	7.99589
HOR21599_chr2HG05743	28.4056	16.9375	33.3901	15.5762	54.4192	136.075	5.62061	2.26499	5.00927	0	0	0	179.142	179.283	194.47
HOR21599_chr2HG05755	91.9005	81.1872	86.2573	16.162	18.4723	127.687	0	0	7.01833	0	0	0	204.565	319.845	145.096
HOR21599_chr2HG05766	21.4031	0	35.6344	0	32.3229	0	4.23185	1.18013	0	0.058074	0	0	92.2574	0	190.408
HOR21599_chr5HG22865	2877.15	2210.4	2987.37	1658.82	2815.17	4220.86	827.425	685.392	1220.7	0.071122	0.814348	0.94339	5234.7	4770.07	4555.31
HOR21599_chr5HG22868	1968	1528.68	2102.97	1624.29	2794.25	4216.58	759.511	562.721	1095.93	0.935041	0.415323	0.230719	5356.57	4581.69	4379.96
HOR3081_chr1HG00754	164.19	276.83	469.965	1650.63	2392.7	3316.23	9.90269	19.4984	3.40312	0.492115	0.407844	0.716244	1504.82	1078.46	966.549
HOR3081_chr2HG05648	19.8959	37.2922	81.9083	145.698	414.324	829.214	0	0.166758	0	0.057609	0	0	363.291	187.941	166.217
HOR3081_chr2HG05670	0.058178	0	0.093018	0	1.14541	5.11338	0	0	0	0	0	0	0.212651	0.123832	0.695143
HOR3081_chr2HG05685	20.1639	29.0024	67.0955	128.498	390.936	840.361	0	0	0	0	0	0	340.161	144.228	116.506
HOR3081_chr2HG05695	6.76953	8.79549	36.1456	52.5184	197.953	576.13	0.05644	0	0.09837	0.11198	0	0	294.53	93.0642	99.5664
HOR3081_chr2HG05704	22.1616	36.4154	64.7291	124.351	390.002	877.274	0	0.243834	0.049821	0	0	0	378.949	132.368	136.884
HOR3081_chr2HG05720	16.2577	24.9424	59.8855	84.6406	312.595	699.856	0	0.304134	0	0	0	0	422.627	136.956	130.225
HOR3081_chr2HG05731	19.8224	33.2283	60.1409	172.763	439.39	1059.59	0.247031	0	0.049402	0	0	0	544.884	210.912	217.129
HOR3081_chr5HG22730	957.968	1549.07	2655.87	3852.29	5181.58	6989.34	128.811	171.91	68.5143	2.72849	1.32195	5.97295	5386.15	3622.71	3414.44
HOR3081_chr5HG22733	594.138	948.447	1747.66	3047.21	4611.21	6545.76	87.875	127.89	36.1396	1.18075	0.088835	4.14046	4705.13	3465.45	3161.46
HOR3365_chr1HG00742	100.574	365.839	548.123	509.763	1190.26	1072.33	16.6947	7.7087	6.63256	0.733183	0.455101	0.114642	1682.17	1760.62	1669.48
HOR3365_chr2HG05575	10.4844	49.0003	93.565	17.0506	55.6857	61.9243	0	0.304226	0	0	0	0	112.301	135.072	155.427
HOR3365_chr2HG05582	2.8226	17.1449	42.6113	13.12	38.3122	41.3979	0.071947	0	0	0	0	0	75.8229	88.726	100.189
HOR3365_chr2HG05585	8.39614	40.8035	83.7631	18.2169	71.467	71.3545	0.052962	0	0	0	0	0	138.482	177.092	199.863
HOR3365_chr2HG05594	3.92096	15.6754	30.38	7.80864	35.1923	28.4287	0	0	0	0	0	0	82.15	95.3674	118.933
HOR3365_chr2HG05599	25.7405	93.7839	195.309	20.7474	121.348	106.561	0.103893	0.302561	0.103875	0	0	0.056192	320.291	371.063	467.169
HOR3365_chr5HG22473	665.202	2161.43	3108.22	973.642	2399.63	2122.28	124.864	116.117	92.0512	1.60503	0.258235	1.29648	4119.35	4399.55	4113.38
HOR3365_chr5HG22476	421.943	1413	2119.5	844.378	2207.49	1942.43	118.362	92.8387	60.6518	0.608131	0.779297	0.637756	3913.25	4182.75	3837.45
HOR7552_chr1HG00773	122.291	302.029	264.075	1147.68	1042.09	911.91	7.89782	10.025	59.1581	0.116496	NO DATA	0.241565	365.218	694.043	564.599
HOR7552_chr2HG05673	23.957	93.4887	60.9904	265.144	205.062	197.398	0.277813	0.280456	9.0208	0	NO DATA	0	18.6221	69.873	36.2398
HOR7552_chr2HG05689	10.4276	39.1123	27.8567	156.345	138.632	130.138	0	0	4.27022	0	NO DATA	0	13.3034	41.6144	27.0679
HOR7552_chr2HG05697	8.00563	53.042	27.7111	312.64	257.58	256.085	0.429952	0.21721	10.6585	0	NO DATA	0	39.1362	115.999	72.787
HOR7552_chr2HG05704	4.53362	21.3095	12.6044	169.432	128.38	134.803	0	0.162187	2.20148	0	NO DATA	0	8.31845	29.0794	18.1757
HOR7552_chr2HG05717	10.9965	41.0508	27.9458	221.446	184.617	171.219	0.245927	0.20067	4.38391	0	NO DATA	0	31.5305	110.986	69.6974
HOR7552_chr2HG05735	0.449921	6.32623	1.14692	10.8523	9.47686	15.6243	0.066701	0.069243	0.931834	0	NO DATA	0	1.09052	1.21395	4.98077
HOR7552_chr2HG05737	10.8233	6.56254	19.1675	187.848	138.466	123.767	0	0	0	0	NO DATA	0	0	35.862	0
HOR7552_chr2HG05745	10.8233	6.56254	19.1675	187.848	138.466	123.767	0	0	0	0	NO DATA	0	0	35.862	0
HOR7552_chr2HG05746	21.7582	125.873	68.3712	479.276	445.67	413.612	1.20445	1.69018	10.9941	0	NO DATA	0	69.6931	200.408	152.889
HOR7552_chr5HG22507	888.955	2210.93	1742.87	2411.55	2114	1941.2	202.358	322.892	548.536	2.85893	NO DATA	3.05125	1855.73	3131.72	2685.62
HOR7552_chr5HG22510	474.918	1290.19	979.337	2073.65	1866.33	1705.14	76.3151	125.842	367.99	0.286019	NO DATA	0.186008	1551.79	2674.78	2296.96
HOR8148_chr1HG00762	69.0351	121.256	163.37	276.087	206.98	246.649	2.72955	17.9097	NO DATA	0.111804	0.236868	0.030529	254.065	321.122	184.512
HOR8148_chr2HG05632	15.6141	30.6708	56.4148	47.3007	24.693	65.9844	0.237393	2.18497	NO DATA	0	0	0	34.8409	66.6766	26.7546
HOR8148_chr2HG05638	11.5548	19.6897	43.3628	35.2517	15.6309	58.692	0.060127	1.24695	NO DATA	0	0	0	23.1021	46.3705	19.2761
HOR8148_chr2HG05646	3.6958	9.093	16.9926	14.826	6.2725	22.4077	0.042114	0.641829	NO DATA	0	0.040481	0	9.27959	18.4669	6.71419
HOR8148_chr2HG05661	18.5894	31.9799	54.6281	29.9153	13.2543	51.0735	0.29322	1.38735	NO DATA	0	0.170986	0	50.0283	91.742	41.2144
HOR8148_chr5HG22355	911.781	1489.53	2054.73	1487.56	1108.39	1449.98	142.105	604.107	NO DATA	0.262669	1.17996	1.45759	1699.49	2106.88	1336.87
HOR8148_chr5HG22358	510.416	841.227	1236.2	1227.55	861.028	1144.07	50.5911	342.921	NO DATA	0.487749	0.304048	0.680888	1457.17	1959.59	1071.86
HOR8148_contig_corrected_v1_4243G37731	69.0351	121.256	163.37	276.087	206.98	246.649	2.72955	17.9097	NO DATA	0.111804	0.236868	0.030529	254.065	321.122	184.512
HOR9043_chr1HG00793	86.225	112.371	379.97	1168.09	1232.92	1484.52	9.89231	6.05752	2.46897	0.68182	0.418161	0.861804	916.131	747.533	1031
HOR9043_chr2HG06183	6.69806	12.5667	63.3845	130.717	187.644	283.502	0.746993	0.09373	0	0	0	0	82.4503	66.1789	84.3661
HOR9043_chr2HG06193	6.39261	11.6989	51.9598	150.379	204.502	337.188	0.943344	0	0.132731	0	0	0	98.0753	68.7134	107.873
HOR9043_chr2HG06196	2.22762	5.34571	34.095	179.948	244.121	384.15	1.088	0	0	0	0	0	123.331	99.1933	126.014
HOR9043_chr2HG06201	0	0	0	0	0	0	1.39714	0.513806	0	0	0	0.054876	0	0	4.09756
HOR9043_chr2HG06202	0.725955	1.29722	11.6012	95.8383	115.365	183.775	0.116521	0	0	0	0	0	83.1514	49.9624	66.2293
HOR9043_chr2HG06206	15.6243	22.5412	98.774	311.985	471.517	733.701	0	0	0.434387	0	0	0	242.343	175.151	233.632
HOR9043_chr2HG06215	0.480485	0.422271	2.36977	4.97983	7.93522	14.8877	0	0	0	0	0	0	5.65194	4.35375	4.48668
HOR9043_chr5HG23708	684.821	878.332	2659.98	2514.01	2743.75	3440.18	186.354	164.943	145.667	2.00658	1.58021	1.64502	3831.12	3238.84	4271.82
HOR9043_chr5HG23710	293.973	390.007	1469.75	2100.41	2235.72	2754.77	75.3163	49.3668	40.0465	1.63871	0.7069	0.928961	3244.54	2578.29	3533.48
Igri_chr1HG00788	419.566	425.875	455.471	237.525	472.22	605.274	4.97184	3.54042	8.68735	0.938648	0.671305	0.378408	1048.12	1517.58	1110.15
Igri_chr2HG05761	62.8259	61.3523	74.5629	5.12658	12.5122	19.0248	0	0	0	0	0.107759	0	56.338	142.757	70.1601
Igri_chr2HG05769	56.9497	57.6485	72.671	5.36963	12.5953	20.0143	0	0	0.054585	0	0	0	65.1805	150.866	70.6721
Igri_chr2HG05778	38.8161	44.8007	41.3158	0.824568	3.29644	4.04175	0	0	0	0	0	0	18.2252	71.0798	22.4488
Igri_chr2HG05781	22.2735	21.6705	25.843	1.09508	2.52974	1.20801	0.059831	0.159634	0	0	0	0	11.6533	47.4057	15.2433
Igri_chr2HG05795	40.5237	38.5361	50.8877	1.81984	3.41462	4.34406	0	0	0	0.066069	0	0	29.7051	89.7393	44.9671
Igri_chr2HG05797	70.6427	48.0808	94.0838	9.04099	14.1494	18.1931	0.179239	0	0.573953	0	0	0	100.037	297.72	141.73
Igri_chr2HG05803	24.488	59.7789	24.4808	0.942238	0.696894	5.88562	0	0	0	0	0	0	22.3452	58.8684	24.1725
Igri_chr5HG23526	2092.31	2208.85	2460.77	685.662	1354.15	1694.39	82.845	151.344	128.08	1.65567	0.44636	1.42597	2963.12	4039.8	3173.34
Igri_chr5HG23529	1272.35	1321.91	1557.36	535.234	1180.34	1498.71	47.173	70.9497	74.5656	1.20857	1.69017	1.23089	2630.9	3642.7	2873.57
Morex_chr1HG02011	520.552	461.518	476.344	158.925	105.814	28.3751	30.9983	18.0203	27.7007	0	0.056257	0.056091	1080.14	1139.42	844.18
Morex_chr2HG06891	82.6977	87.2101	86.0927	0.303074	0	0	1.26519	0.135287	0.292413	0	0	0	84.8176	105.245	49.6161
Morex_chr2HG06895	87.2431	75.2753	86.7331	1.51347	0.504599	0.260408	0.228651	0.605281	1.69291	0.051952	0.055474	0	126.394	122.572	72.0564
Morex_chr2HG06909	64.3967	56.2252	59.9813	0.454248	0.206931	0.045791	0.471498	0.203281	1.01078	0	0	0	153.714	173.394	77.7837
Morex_chr2HG06911	18.9157	21.4493	23.6592	0	0.153364	0	0	0	0.118861	0	0	0	5.30084	4.46455	1.80218
Morex_chr2HG06922	82.8017	72.7359	77.3139	1.44598	4.42633	1.17564	0.597195	0.333477	0.543608	0	0	0	82.9767	89.8285	43.2429
Morex_chr2HG06926	53.7092	42.1283	50.5329	0.104042	0.272856	0.058267	0.122981	0.05535	0.242236	0.209138	0.112097	0.168353	41.9274	45.6289	19.2004
Morex_chr2HG06930	63.8068	53.7278	57.8162	0.051407	0.677194	0	0.181762	0	0.074497	0	0	0	24.9199	20.9193	10.2653
Morex_chr5HG23834	2890.71	2481.21	2743.65	542.193	563	182.242	280.793	236.82	320.956	0.058045	0.381919	0.968251	2913.6	3353	2458.81
Morex_chr5HG23838	1767.9	1556.65	1782.13	417.15	555.462	203.581	200.623	160.223	229.434	0.178329	0.268186	0.629651	2579.22	3178.34	2272.33
OUN333_chr1HG00789	335.709	195.231	306.906	498.984	147.623	139.966	33.665	54.2768	20.936	0.643596	0.581621	0.8461	1051.51	460.18	619.554
OUN333_chr2HG05493	22.6029	24.2429	23.7215	22.0676	1.65137	1.35182	1.05847	1.53073	0.13327	0	0	0	50.3998	16.3026	20.7719
OUN333_chr2HG05503	70.7385	52.5108	50.4842	55.1856	2.71153	4.7985	2.00534	6.60005	1.01631	0	0	0	105.995	34.3713	44.262
OUN333_chr2HG05509	24.7783	19.7792	19.358	26.5697	1.302	2.28375	1.6728	5.60112	0.590612	0	0	0	65.5437	25.8123	30.1116
OUN333_chr2HG05516	26.7864	16.0214	19.0993	5.14736	0.163527	0.553258	0.17994	0.228541	0.236163	0	0	0	16.4992	12.2349	7.17276
OUN333_chr2HG05527	21.2816	15.7755	16.2415	13.3713	0.226044	0.316542	0.801644	0.77604	0	0	0	0	46.4602	21.3271	18.6157
OUN333_chr2HG05530	46.055	33.3989	39.497	34.8031	1.14949	2.03079	1.3826	1.39376	0.29389	0	0	0	123.46	52.4859	52.2479
OUN333_chr2HG05541	2.61818	0.57718	1.32939	0	0	0	0	0	0	0	0	0	3.18906	0.222135	1.9677
OUN333_chr5HG22377	2243.92	1362	1876.8	1475.43	433.075	427.469	474.584	683.824	336.182	1.10784	1.02641	0.251127	3778.58	1803.56	2361.94
OUN333_chr5HG22381	1041.3	697.157	857.233	1199.8	306.937	319.803	252.342	368.227	164.007	0.16261	0.137401	0.320485	3256.18	1547.47	1997.75
RGTPlanet_chr1HG00805	346.327	194.082	191.034	405.911	541.779	585.821	11.4993	7.66058	13.6768	0.108465	0.056515	0	1390.66	1079.84	850.57
RGTPlanet_chr2HG05682	43.2339	10.6354	15.7321	30.3924	49.8362	53.278	0.045864	0	0	0	0	0	160.155	145.991	66.6017
RGTPlanet_chr2HG05684	42.3738	12.7427	16.7667	32.2952	55.8066	51.9558	0	0	0.163587	0	0	0	150.609	139.113	56.9999
RGTPlanet_chr2HG05694	49.5382	22.1054	20.3496	28.0251	53.5799	47.4691	0.048783	0	0	0	0	0	147.937	127.352	58.1335
RGTPlanet_chr2HG05697	3.29561	1.08669	2.19614	0.953354	4.11745	3.04421	0	0	0	0	0	0	8.93067	12.2906	5.43971
RGTPlanet_chr2HG05708	12.9812	4.74566	7.01532	20.1723	44.0267	46.6372	0.192868	0.050041	0.223632	0	0.164963	0	171.471	178.271	102.163
RGTPlanet_chr2HG05715	44.3511	23.4675	23.5157	12.1301	22.5683	31.3103	0	0	0.093848	0	0	0	121.303	123.393	58.7586
RGTPlanet_chr2HG05720	43.4199	20.4298	18.3484	11.4053	28.6355	17.7636	0	0	0.040448	0	0	0	90.1074	104.637	50.955
RGTPlanet_chr5HG22873	1875.96	1016.81	979.339	942.01	1195.31	1314.9	140.133	91.6013	133.721	0.429731	1.54335	1.25236	3744.19	3050.21	2543.1
RGTPlanet_chr5HG22876	1121.74	529.972	544.516	771.366	1019.66	1064.16	73.8301	44.8068	72.5129	0.611819	0.748151	1.25298	3588.54	2898.58	2354.62
