# Supplementary material for: A Comparative Bioinformatic Investigation of the Rubisco Small Subunit Gene Family in True Grasses Reveals Novel Targets for Enhanced Photosynthetic Efficiency
Source: Int J Mol Sci. 2025 Aug 1;26(15):7424. doi: 10.3390/ijms26157424 (PMC12347566; doi:10.3390/ijms26157424)
Supplement: Supplementary file 1 [file ijms-26-07424-s001.zip › S4/S4_PAML_output/S4_1Branch/cds.fas]

>HORVU.MOREX.r3.5HG0468970.1
ATGGCCCCCACCGTGATGGCCTCGTCGGCCACCTCCGTCGCTCCTTTCCAGGGGCTCAAGTCCACCGCCGGCCTCCCCGTCAGCCGCCGCTCGAACGGTGCTAGCCTCGGCAGCGTCAGCAACGGTGGAAGGATCAGGTGCATGCAGGTGTGGCCCATCGAGGGCATCAAGAAGTTCGAGACCCTGTCTTACTTGCCACCACTCAGCACGGAGGCCCTCCTTAAGCAGGTCGACTACCTGATCCGCTCCAAGTGGGTGCCTTGCCTCGAGTTCAGCAAGGTTGGGTTCATCTTCCGTGAGCACAACGCATCTCCTGGGTACTACGATGGCCGGTACTGGACAATGTGGAAGCTGCCTATGTTCGGATGCACCGACGCCACACAGGTGCTCAACGAGGTGGAGGAGGTCAAGAAGGAGTACCCTGACGCGTATGTCCGCATCATCGGATTCGACAACATGCGTCAGGTGCAGTGCGTCAGCTTCATCGCCTTCAAGCCACCAGGCTGCGAGGAGTCCGGCAAGGCA
>AA020104.mRNA1
ATGGCTCCCACCGTGATGGCTTCGTCGGCCACCACCGTCGCGCCCTTCCAGGGCCTCAAGTCCACCGCTGGCCTCCCCGTCAGCCGTCGCAGC---TCCGGAAGCCTCGGCAGCGTCAGCAACGGTGGAAGAATCAGATGCATGCAGGTGTGGCCGATTGAGGGCATCAAGAAGTTCGAGACCCTTTCTTACCTGCCACCACTCTCAGAGGAGGCCCTCCTGAAGCAGATCGACTTCTTGATCCGCTCCAAGTGGGTTCCCTGCCTCGAGTTCAGCAAGGTTGGCTTCATCTTCCGCGAGCACGGCAGCACCCCCGGATACTACGACGGCAGGTACTGGACAATGTGGAAGCTGCCCATGTTCGGCTGCACCGACGCCTCCCAGGTGATCAAGGAGGTGGAGGAGGTCAAGAAGGAGTACCCTGACGCCTATGTCCGCATCATCGGCTTCGACAACATCCGCCAAGTGCAGTGCGTCAGCTTCATCGCCTTCAAGCCACCGGGTTGCGAGGAGTCCGGCAAGGCC
>AA020105.mRNA1
ATGGCTCCCACCGTGATGGCTTCGTCGGCCACCACCGTCGCGCCCTTCCAGGGCCTCAAGTCCACCGCTGGCCTCCCCGTCAGCCGTCGCAGC---TCCGGAAGCCTCGGCAGCGTCAGCAACGGTGGAAGAATCAGATGCATGCAGGTGTGGCCGATTGAGGGCATCAAGAAGTTCGAGACCCTTTCTTACCTGCCACCACTCTCAGAGGAGGCCCTCCTGAAGCAGATCGACTTCTTGATCCGCTCCAAGTGGGTTCCCTGCCTCGAGTTCAGCAAGGTTGGCTTCATCTTCCGCGAGCACGGCAGCACCCCCGGATACTACGACGGCAGGTACTGGACAATGTGGAAGCTGCCCATGTTCGGCTGCACCGACGCCTCCCAGGTGATCAAGGAGGTGGAGGAGGTCAAGAAGGAGTACCCTGACGCCTATGTCCGCATCATCGGCTTCGACAACATCCGCCAAGTGCAGTGCGTCAGCTTCATCGCCTTCAAGCCACCGGGTTGCGAGGAGTCCGGCAAGGCC
>AA020107.mRNA1
ATGGCTCCCACCGTGATGGCTTCGTCGGCCACCACCGTCGCGCCCTTCCAGGGCCTCAAGTCCACCGCTGGCCTCCCCGTCAGCCGTCGCAGC---TCCGGAAGCCTCGGCAGCGTCAGCAACGGTGGAAGAATCAGATGCATGCAGGTGTGGCCGATTGAGGGCATCAAGAAGTTCGAGACCCTTTCTTACCTGCCACCACTCTCAGAGGAGGCCCTCCTGAAGCAGATCGACTTCTTGATCCGCTCCAAGTGGGTTCCCTGCCTCGAGTTCAGCAAGGTTGGCTTCATCTTCCGCGAGCACGGCAGCACCCCCGGATACTACGACGGCAGGTACTGGACAATGTGGAAGCTGCCCATGTTCGGCTGCACCGACGCCTCCCAGGTGATCAAGGAGGTGGAGGAGGTCAAGAAGGAGTACCCTGACGCCTATGTTCGCATCATCGGCTTCGACAACATCCGTCAAGTGCAGTGCGTCAGCTTCATCGCATTCAAGCCACCGGGCTGCGAGGAGTCCGGCAAGGCA
>AA020108.mRNA1
ATGGCTCCCACCATGACGGCTTCCTCGGCGACCTCCGTCGCCCCCTTCCAGGGCCTCAAGTCCACTGCTGGCCTTCCCGTCAGCCGCCGTAGC---AACGCCGGCCTCGGCAACGTCAGCAACGGTGGAAGGATCAGATGCATGCAGGTGTGGCCGATTGAGGGTATCAAGAAGTTCGAGACCCTTTCTTACTTGCCACCACTCTCAGAGGAGGCCCTCCTGAAGCAGATCGACTTCTTGATCCGCTCCAAGTGGGTTCCCTGCCTCGAGTTCAGCAAGGTTGGCTTCATCTTCCGTGAGCACGGCAGCACACCCGGATACTACGATGGCAGGTACTGGACAATGTGGAAGCTGCCCATGTTCGGCTGCACCGACGCCTCCCAGGTCATCAAGGAGGTGGAGGAGGTGAAGAAGGAGTACCCTGACGCCTATGTCCGCATCATCGGTTTCGACAACATCCGTCAGGTGCAGTGCGTCAGCTTCATCGCCTTCAAGCCACCAGGCTGCGAGGAGTCCGGAAAGGCC
>AA020109.mRNA1
ATGGCCCCCGCCGTGATGGCATCGTCGGCCACCTCGGTCGCGCCCTTCCAGGGCCTCAAGTCCACTGCTGGCCTTCCCGTCAGCCGCCGTGGC---AACGCCGGCCTTGGCAGCGTTAGCAACGGTGGAAGAATCAGATGCATGCAGGTGTGGCCAATTGAGGGCATCAAGAAGTTCGAGACCCTGTCTTACCTGCCACCATTGACAGAGGAGGCCCTCCTGAAGCAGATCGACTTCTTGATCCGCTCCAAGTGGGTTCCCTGCCTCGAGTTCAGCAAGGTTGGCTTCATCTTCCGCGAGCACGGCAGCACTCCCGGATACTACGATGGCAGGTACTGGACAATGTGGAAGCTGCCCATGTTCGGCTGCACCGACGCCTCACAGGTCATCAAGGAGGTGGAGGAGGTGAAGAAGGAGTACCCTGACGCCTATGTCCGCATCATCGGTTTCGACAACATCCGTCAGGTGCAGTGCGTCAGCTTCATCGCCTTCAAGCCACCGGGTTGCGAGGAATCCGGCAAGGCC
>AA020110.mRNA1
ATGGCCCCCGCCGTGATGGCTTCGTCGGCCACCACCGTCGCGCCCTTCCAGGGCCTCAAGTCCACAGCTGGCCTTCCCGTCAGCCGTCGCAGC---TCCGGAAGCCTCGGCAGCGTCAGCAACGGTGGAAGAATCAGATGCATGCAGGTGTGGCCGATTGAGGGCATCAAGAAGTTCGAGACCCTGTCTTACCTGCCACCACTCTCAGAGGAGGCCCTCCTGAAGCAGATCGACTTCTTGATCCGCTCCAAGTGGGTTCCCTGCCTGGAGTTCAGCAAGGTTGGCTTCATCTTCCGTGAGCACGGCAGCACTCCTGGATACTACGACGGCAGGTACTGGACAATGTGGAAGCTGCCCATGTTCGGCTGCACCGACGCCTCACAGGTCATTAAGGAGGTGGAGGAGGTGAAGAAGGAGTACCCTGACGCCTATGTCCGCATCATTGGCTTCGACAACATCCGTCAAGTGCAGTGCGTCAGCTTCATCGCCTTCAAGCCACCGGGTTGCGAGGAGTCTGGCAAGGCA
>AA020111.mRNA1
ATGGCCCCCGCCGTGATGGCTTCGTCGGCCACCTCGGTCGCCCCCTTCCAGGGGCTCAAGTCCACTGCTGGCCTTCCCGTCAGCCGCCGCAGC---AACGCCGGCCTCGGCAGCGTCAGCAACGGTGGAAGAATCAGATGCATGCAGGTTTGGCCGATTGAGGGCATCAAGAAGTTCGAGACCCTGTCTTACCTGCCACCATTGACAGAGGAGGCCCTCCTGAAGCAGATCGACTTCTTGATCCGCTCCAAGTGGGTTCCCTGCCTCGAGTTCAGCAAGGTTGGCTTCATCTTCCGCGAGCACGGCAGCACTCCTGGATACTATGACGGCAGGTACTGGACAATGTGGAAGCTGCCCATGTTCGGCTGCACTGACGCCTCCCAGGTCATCAAGGAGGTGGAGGAGGTCAAGAAGGAGTACCCTGACGCCTATGTCCGCATCATCGGCTTCGACAACATCCGTCAGGTGCAGTGCGTCAGCTTCATCGCCTTCAAGCCACCAGGCTGCGAGGAGTCCGGCAAGGCC
>AA021311.mRNA1
ATGGCCCCC---GTCGTGGCTTCGTCGGCCACCTCGGTCGCGCCCTTCCAGGGGCTCAAGTCCACTGCTGGCCTTCCCGTCAGCCGCCGCAGC---AACGCCGGCCTTGGCAGCGTCAGCAACGGTGGAAGAATCCGATGCATGCAGGTGTGGCCAATTGAGGGCATCAAGAAGTTCGAGACCCTGTCTTACCTGCCACCACTCTCAGAGGAGGCCCTCCTGAAGCAGATCGACTTCTTGATCCGCTCCAAGTGGGTTCCCTGCCTGGAGTTCAGCAAGGTTGGCTTCATCTTCCGCGAGCACGGCAGCACTCCCGGATACTACGATGGCAGGTACTGGACAATGTGGAAGCTGCCCATGTTCGGCTGCACCGACGCCTCCCAGGTCATCAAGGAGGTGGAGGAGGTCAAGAAGGAGTACCCTGACGCCTATGTTCGCATCATCGGCTTCGACAACATCCGTCAAGTGCAGTGCGTCAGCTTCATCGCCTTCAAGCCACCGGGCTGCGAGGAATCTGGCAAGGCA
>AA021312.mRNA1
ATGGCTCCCACCGTGACGGCTTCCTCGGCCACCTCTGTCGCCCCATTCCAGGGCCTCAAGTCCACTGCTGGCCTCCCCGTCAGCCGTCGCAGC---TCCGGAAGCCTCGGCAGCGTGAGCAACGGTGGAAGAATCAGATGCATGCAGGTGTGGCCAATTGAGGGCATCAAGAAGTTCGAGACCCTGTCTTACCTGCCACCACTCTCAGAGGAGGCCCTCCTGAAGCAGATCGACTTCTTGATCCGCTCCAAGTGGGTTCCCTGCCTGGAGTTCAGCAAGGTTGGCTTCATCTTCCGCGAGCACGGCAGCACTCCCGGATACTATGACGGCAGGTACTGGACAATGTGGAAGCTGCCCATGTTCGGCTGCACCGACGCCTCCCAGGTCATCAAGGAGGTGGAGGAGGTCAAGAAGGAGTACCCTGACGCCTATGTGCGCATCATCGGCTTCGACAACATCCGTCAGGTGCAGTGCGTCAGCTTCATCGCCTTCAAGCCACCAGGCTGCGAGGAGTCCGGCAAGGCA
>AA021314.mRNA1
ATGGCCCCCGCCGTGATGGCTTCGTCGGCCACCACCGTCGCGCCCTTCCAGGGTCTCAAGTCCACCGCTGGCCTCCCCGTCAGCCGTCGCAGC---TCCGGAAGCCTCGGCAGCGTGAGCAACGGTGGAAGAATCAGATGCATGCAGGTGTGGCCAATTGAGGGCATCAAGAAGTTCGAGACCCTGTCTTACCTGCCACCACTCTCAGAGGAGGCCCTCCTGAAGCAGATCGACTTCTTGATCCGCTCCAAGTGGGTTCCCTGCCTGGAGTTCAGCAAGGTTGGCTTCATCTTCCGCGAGCACGGCAGCACTCCCGGATACTACGATGGCAGGTACTGGACAATGTGGAAGCTGCCCATGTTCGGCTGCACCGACGCCTCCCAGGTCATCAAGGAGGTGGAGGAGGTCAAGAAGGAGTACCCTGACGCGTATGTCCGCATCATCGGCTTCGACAACATCCGTCAGGTGCAGTGCGTCAGCTTCATCGCCTTCAAGCCACCAGGCTGCGAGGAGTCCGGCAAGGCC
>AA027237.mRNA1
ATGGCTCCCACCGTGATGGCTCCGTCGGCCACCTCCGTCGCGCCCTTCCAGGGCCTCAAGTCCACTGCTGGCCTCCCCGTCAGCCGCCGCAGC---AATGCCGGCCTCGGCAGCGTCAGCAACGGCGGAAGGATCAGGTGCATGCAGGTGTGGCCAATTGAGGGCATCAAGAAGTTCGAGACCCTGTCTTACTTGCCACCGCTCTCGGAGGAGGCCCTCCTGAAGCAGATCGACTTCTTGATCCGCTCCAAGTGGGTCCCCTGCCTGGAGTTCAGCAAGGTTGGCTTCATCTTCCGCGAGCACGGCAGCACCCCCGGGTACTACGACGGCAGGTACTGGACAATGTGGAAGCTGCCCATGTTCGGCTGCACCGACGCCTCACAGGTCATCAAGGAGGTGGAGGAGGTCAAGAAGGAGTACCCTGACGCCTATGTCCGCATCATCGGCTTCGACAACATCCGTCAAGTGCAGTGCGTCAGCTTCATCGCCTTCAAGCCACCGGGTTGCGAGGAGTCCGGAAAGGCC
>NC_053036.2_cds_XP_020168792.1_8203
ATGGCCCCCACTGTGATGGCTTCCTCGGCCACCTCCGTCGCACCCTTCCAGGGTCTCAAGTCCACCGCGGGCCTGCCCGTCAGCCGCCGCTCCAGCAGCGCCGGCCTCGGCAGCGTCAGCAACGGCGGAAGGATCAGGTGCATGCAGGTGTGGCCGATTGAGGGCATCAAGAAGTTCGAGACCCTGTCTTACTTGCCACCCCTCTCCACGGAGGCCCTCCTGAAGCAGGTCGACTACTTGATCCGCTCCAAGTGGGTGCCCTGCCTCGAGTTCAGCAAGGTTGGCTTCGTTTTCCGTGAGCACAACAGCTCCCCCGGGTACTACGATGGTCGATACTGGACAATGTGGAAGCTGCCTATGTTCGGGTGCACCGACGCCACACAGGTGCTCAACGAGGTGGAGGAGGTCAAGAAGGAGTACCCTGACGCCTATGTCCGCGTCATCGGCTTCGACAACCTGCGCCAGGTGCAGTGCGTCAGCTTCATCGCCTTCAGGCCACCGGGTTGCGAGGAGTCTGGCAAGGCC
>NC_053036.2_cds_XP_020168793.1_8204
ATGGCCCCCGCCGTGATGGCTTCGTCGGCTACCACCGTCGCACCCTTCCAGGGGCTCAAGTCCACCGCCGGTCTCCCCGTCAGCCGCCGCTCC---AGCGCCGGCCTCGGCAGCGTCAGCAATGGCGGAAGGATCAGGTGCATGCAGGTGTGGCCAATTGAGGGCATCAAGAAGTTCGAGACCTTGTCTTACTTGCCACCCCTCTCCACGGAAGCCCTCCTGAAGCAGGTCGACTACCTGATCCGCTCCAAGTGGGTGCCCTGCCTCGAGTTCAGCAAGGTTGGCTTCGTCTTCCGTGAGCACAACAGCTCCCCCGGGTACTACGACGGTCGATACTGGACAATGTGGAAGCTGCCCATGTTCGGGTGCACCGACGCCACACAGGTGCTCAACGAGGTGGAGGAGGTCAAGAAGGAGTACCCTGACGCCTATGTCCGCGTCATCGGCTTCGACAACCTGCGCCAGGTGCAGTGCGTCAGCTTCATCGCCTTCAGGCCACCGGGTTGCGAGGAGTCCGGCAAGGCC
>NC_053036.2_cds_XP_020168774.1_8205
ATGGCCCCAGCCGTGATGGCTTCTTCCGCCACCACCGTCGCGCCCTTCCAGGGGCTTAAGTCGACCGCCGGCCTTCCCATCAGCTGCCGCTCCGGCAGTGCCGGCCTCAGCAGCGTCAGCAATGGCGGAAGGATCAGATGCATGCAGGTGTGGCCAATTGAGGGCATCAAGAAGTTCGAGACCCTGTCTTACTTGCCACCCCTCTCCACGGAGGCCCTCCTTAAGCAGGTCGACTACCTGATCCGCTCCAAGTGGGTGCCCTGCCTCGAGTTCAGCAAGGTTGGCTTCGTCTTCCGTGAGCACAACAGCTCCCCCGGGTACTACGACGGTCGATACTGGACAATGTGGAAGCTGCCTATGTTCGGGTGCACTGACGCCACGCAGGTGCTCAACGAGGTGGAGGAGGTCAAGAAGGAGTACCCTGACGCCTATGTCCGCGTCATTGGCTTCGACAACATGCGCCAGGTGCAGTGCGTCAGCTTCATTGCCTTCAGGCCACCAGGCTGCGAGGAATCCGGCAAGGCC
>NC_053036.2_cds_XP_020168773.1_8206
ATGGCCCCAGCCGTGATGGCTTCTTCCGCCACCACCGTCGCGCCCTTCCAGGGGCTCAAGTCGACCGCGGGCCTCCCCGTCAGCCGCCGCTCCGGCAGCGCCGGCCTCAGCAGCGTCAGCAATGGCGGAAGGATCAGATGCATGCAGGTGTGGCCAATTGAGGGCATCAAGAAGTTCGAGACCCTGTCTTACTTGCCACCCCTCTCCACGGAGGCCCTCCTGAAGCAGGTCGACTACTTGATCCGCTCCAAGTGGGTGCCCTGCCTCGAGTTCAGCAAGGTTGGCTTCGTCTTCCGTGAGCACAACAGCTCCCCCGGGTACTACGACGGTCGATACTGGACAATGTGGAAACTGCCTATGTTCGGTTGCACCGACGCCACACAGGTGCTCAATGAGGTGGAGGAGGTTAAGAAGGAGTACCCTGATGCATATGTCCGCGTCATCGGCTTCGACAACATGCGCCAGGTGCAATGCGTCAGCTTCATTGCCTTCAGGCCACCAGGCTGCGAGGAATCCGGCAAGGCC
>NC_053036.2_cds_XP_020168807.1_8207
ATGGCCCCAGCCGTGATGGCATCGTCCGCCACCACCGTCGCGCCCTTCCAGGGGCTCAAGTCGACCGCGGGCCTCCCCGTCAGCCGCCGCTCCGGCAGCGCCGGCCTCAGCAGCGTCAGCAATGGCGGAAGGATCAGATGCATGCAGGTGTGGCCGATTGAGGGCATCAAGAAGTTCGAGACCCTGTCTTACTTGCCACCCCTCTCCACGGAGGCCCTCCTAAAGCAGGTCGACTACCTGATCCGCTCCAAGTGGGTGCCCTGCCTCGAGTTCAGCAAGGTTGGCTTCGTCTTTCGTGAGCACAACAGCTCCCCCGGCTACTACGACGGTCGATACTGGACAATGTGGAAGCTGCCTATGTTCGGGTGCACCGACGCAACGCAGGTGCTCAACGAGGTGGAGGAGGTCAAGAAGGAGTACCCTGACGCCTATGTCCGTGTCATCGGCTTCGACAACATGCGCCAGGTGCAGTGCGTCAGCTTCATTGCCTTCAGGCCACCAGGCTGCGAGGAATCTGGCAAGGCC
>NC_053039.2_cds_XP_020171286.1_35561
ATGGCCCCCACCGTGATGGCCTCGTCGGCCACCTCCGTCGCTCCTTTCCAGGGGCTCAAGTCCACCGCCGGCCTCCCCGTCAGCCGCCGCTCCAACGGCGCTAGCCTCGGCAGCGTCAGCAACGGTGGAAGGATCAGGTGCATGCAGGTGTGGCCCATCGAGGGCATCAAGAAGTTCGAGACCCTGTCTTACCTGCCACCGCTCAGCACGGAGGCCCTCCTCAAGCAGGTGGACTACCTGATCCGCTCCAAGTGGGTGCCTTGCCTCGAGTTCAGCAAGGTCGGGTTCATCTTCCGTGAGCACAATGCGTCTCCCGGGTACTACGACGGCCGCTACTGGACAATGTGGAAGCTGCCTATGTTCGGGTGCACCGACGCCACACAGGTGATCAACGAGGTGGAGGAGGTCAAGAAGGAGTACCCTGACGCGTATGTCCGCATCATCGGATTCGACAACATGCGCCAGGTGCAGTGCGTCAGCTTCATTGCCTTCAAGCCACCGGGCTGCGAGGAGTCCGGCAAGGCC
>NC_053039.2_cds_XP_020178165.1_35564
ATGGCCCCCACCGTGATGGCCTCGTCGGCCACCTCCGTCGCTCCTTTCCAGGGGCTCAAGTCCACCGCCGGCCTCCCCGTCAGCCGCCGCTCCAACGGCGCTAGCCTCGGCAGCGTCAGCAACGGTGGAAGGATCAGGTGCATGCAGGTGTGGCCCATCGAGGGCATCAAGAAGTTCGAGACCCTGTCCTACTTGCCACCGCTCAGCACGGAGGCCCTCCTTAAGCAGGTCGACTACCTGATCCGCTCCAAGTGGGTGCCTTGCCTCGAGTTCAGCAAGGTTGGGTTCATCTTCCGTGAGCACAACGCATCCCCTGGGTACTACGATGGCCGGTACTGGACAATGTGGAAGCTGCCTATGTTCGGATGCACCGACGCCACGCAGGTGATCAACGAGGTGGAGGAGGTCAAGAAGGAGTACCCTGACGCCTATGTCCGCATCATCGGATTCGACAACATGCGTCAGGTGCAGTGCGTCAGCTTCATCGCCTTCAAGCCACCGGGCTGCGAGGAGTCCGGCAAGGCC
>Bradi4g08800.1
ATGGCACCCACCGTGATGGCTTCCTCCGCCACCTCCGTGGCCCCTTTCCAGGGCCTCAAGTCCACCGCCGGCCTCCCCCTCAGC---CGCCGCTCCTCCAACAGCCTCGGCCGCGTCAGCAACGGCGGAAGGATCAGCTGCATGCAGGTGTGGCCGATCGAGGGCATCAAGAAGTTCGAGACCCTCTCGTACCTGCCCCCTCTCTCCGTGGAGTCTCTCCTGAAGCAGATCGAGTACCTGATCCGCTCCAAGTGGGTTCCTTGCCTTGAGTTCAGCAAGGTCGGCTTTGTGTTCCGTGAGCACAACAGCTCTCCTGGGTACTACGACGGGAGGTACTGGACAATGTGGAAGCTGCCCATGTTCGGGTGCACCGACGCCACGCAGGTGCTCAAGGAGCTGGAGGAGGTCAAGAAGGAGTACCCGGACGCCTACGTCCGCATCATCGGCTTCGACAACACCCGGCAGGTGCAGTGCATCAGCTTCATCGCCTTCAAGCCACCGGGCTGCGAGGAATCCGGCAAGGCA
>Bradi4g08500.2
ATGGCACCCACCGTGATGGCTTCCTCCGCCACCTCCGTGGCTCCTTTCCAGGGGCTCAAGTCCACCGCCGGCCTCCCCGTCGCCAGCCGCCGCTCCTCCAACAGCCTCGGCAGCGTCAGCAACGGTGGAAGGATCAGGTGCATGCAGGTGTGGCCGATCGAGGGCATCAAGAAGTTCGAGACCCTCTCGTACCTGCCCCCTCTCTCCGTGGAGTCTCTCCTGAAGCAGATCGAGTACCTGATCCGCTCCAAGTGGGTTCCTTGCCTGGAGTTCAGCAAGGTCGGCTTCGTCTTCCGCGAGCACAACAGCTCCCCTGGGTACTATGATGGCAGGTACTGGACAATGTGGAAGCTGCCCATGTTCGGGTGCACCGACGCCACACAGGTGCTCAAGGAGCTGGAGGAGGTCAAGAAGGAGTACCCGGACGCCTATGTCCGCATCATCGGCTTCGACAACACCCGGCAGGTGCAGTGCATCAGCTTCATCGCCTTCAAGCCTCCAGGCTGCGAGGAGTCCGGCAAGGCC
>Bradi5g04080.1
ATGGCTCCCACCGTGATGGCTTCAACCGCCACCTCCGTGGCGCCCTTCCAGGGGCTCAAGTCCACCGCTGGCCTACCTGTCAGCCGCCGCAACAGCGCCGCGGGCCTCGGCAGCGTCAGCAATGGCGGAAGGATCAGGTGTATGCAGGTGTGGCCGATCGAGGGCATCAAGAAGTTCGAGACGCTCTCGTACCTGCCGCCGCTGTCCGTGGAGGCCCTGCTGAAGCAGATCGAGTACCTGATCCGCTCCAAGTGGGTGCCCTGCTTGGAGTTTAGCAAGGTCGGCTTCGTCTTTCGCGAGCATGCCAGGTCCCCTGGATACTACGACGGCAGGTACTGGACCATGTGGAAGCTGCCCATGTTCGGATGCACCGACGCCACACAGGTGCTCAAGGAGCTGGAGGAGGCCAAGAAGGAGTACCCTGACGCTTTCATCCGGATTATCGGTTTTGACAATGTCAGGCAGGTGCAGTGCATCAGCTTCATCGCATACAAGCCACCCGGCTGCCAGGAGTCCGGCAAGGCC
>Bradi3g26391.1
ATGGCTCCCACAGTGATGTCGTCAGCGGCTACTGCCGTTGCTCCTTTCCAGGGCCTCAAGTCCACCGCCGGGCTCCCCATCGGCCGCCGCTCAGCCAGCGCTGGTCTCGGCAGCGTCTCCAACGGTGGAAGGATCAGGTGCATGCAGGTGTGGCCAATTGAGGGCATCAAGAAGTTCGAAACCCTTTCCTACCTGCCGCCTCTCACCGTGGAGTCCCTCTTGAAGCAGATCGAGTATCTCATCCGCTCCAAGTGGGTTCCTTGCCTCGAGTTCAGCAAGGTCGGTTTCGTCTTCCGTGAGCACGGCAACTCTCCCGGGTACTACGACGGCAGGTACTGGACAATGTGGAAGCTTCCCATGTTCGGGTGCACCGACGCCACGCAGGTGCTAAAGGAGCTGGAGGAGGTGAAGAAGGAGTACCCTGACGCCTATGTCCGCATCATCGGCTTCGACAACACCAGGCAAGTGCAGTGCATCAGCTTCATCGCCTTCAAGCCACCGGGTTGTGAGGAGTCCGGCAAGGCC
>Bradi3g26385.1
ATGGGTCCGACAGTGATGTCGGCGGCGGCTACCGCTGTTGCTCCTTTCCGGGGCCTCAAGTCCACCGCCGGGCTCCCCGTCAGCCGCCGCTCTGCCGGCGCTGGCCTCGGCAGCGTCTCCAACGGTGGCAGGATCACGAGCATGCAGGTGTGGCCAATTGAGGGCATCAAGAAGTTCGAGACCCTTTCCTACCTGCCACCTCTCACCGTGGAGTCCCTCCTGAAGCAGATCGAGTATCTCATCCGCTCCAAATGGGTTCCTTGCCTCGAGTTCAGCAAGGTCGGTTTCGTCTTCCGTGAGCACGGCAACTCCCCAGGG---------------TACTGGACAATGTGGAAGCTTCCCATGTTCGGGTGCACTGACGCCACGCAGGTGCTCAAGGAGTTGGAGGAGGTCAAGAAGGAATACCCTGGCGCCTATGTCCGCATCATCGGCTTCGACAACACCAGGCAAGTACAGTGCATCAGCTTCATCGCTTTCAAGCCACCTGGCTGCGAGGAGTCCGGCAAGGCC
>HORVU.MOREX.r3.2HG0104820.1
ATGGCCCCCGCCGTGATGGCTTCGTCGGCTACCACCGTCGCACCCTTCCAGGGGCTCAAGTCCACAGCTGGTCTCCCCGTCAGCCGCCGCTCC---AGCGCCAGCCTCGGCAGCGTCAGCAATGGCGGAAGGATCAGGTGCATGCAGGTGTGGCCGATTGAGGGTATCAAGAAGTTCGAGACCCTGTCTTACTTGCCACCCCTCACCACGGAGGCCCTCCTGAAGCAGGTTGACTACCTGATCCGCTCCAAGTGGGTGCCCTGCCTCGAGTTCAGCAAGGTTGGCTTCGTCTTCCGTGAGCACAACAGCTCCCCCGGGTACTACGACGGCCGATACTGGACAATGTGGAAGCTGCCTATGTTTGGGTGCACCGACGCTACACAGGTGCTTAACGAGGTGGAGGAGGTCAAGAAGGAGTACCCTGACGCTTACGTCCGTATCATCGGCTTTGACAACCTGCGGCAGGTGCAGTGCGTCAGCTTCATCGCCTTCAGGCCACCGGGTTGCGAGGAGTCCGGCAAGGCA
>HORVU.MOREX.r3.2HG0104810.1
ATGGCCCCCGCCGTGATGGCTTCGTCGGCTACCACCGTCGCACCCTTCCAGGGGCTCAAGTCCACAGCTGGTCTCCCTGTCAGCCGCCGCTCC---AGCGCCAGCCTCGGCAGCGTCAGCAATGGCGGAAGGATCAGGTGCATGCAGGTGTGGCCGATTGAGGGTATCAAGAAGTTCGAGACCCTGTCTTACTTGCCACCCCTCACCACGGAGGCCCTCCTGAAGCAGGTTGACTACCTGATCCGCTCCAAGTGGGTGCCCTGCCTCGAGTTCAGCAAGGTTGGCTTCGTCTTCCGTGAGCACAACAGCTCCCCCGGGTACTACGACGGCCGATACTGGACAATGTGGAAGCTGCCTATGTTTGGGTGCACCGACGCTACACAGGTGCTTAACGAGGTGGAGGAGGTCAAGAAGGAGTACCCTGACGCTTACGTACGTATCATCGGCTTCGACAACCTGCGGCAGGTGCAGTGCGTCAGCTTCATCGCCTTCAGGCCACCGGGTTGCGAGGAGTCCGGCAAGGCA
>HORVU.MOREX.r3.2HG0104780.2
ATGGCCCCTGCCGTGATGGCTTCGTCGGCTACCACCGTCGCACCCTTCCAGGGGCTCAAGTCCACAGCCGGTCTCCCCGTCAGCCGCCGCTCC---AGCGCCAGCCTCGGCAGCGTCAGCAATGGCGGAAGGATCAGGTGCATGCAGGTGTGGCCGATTGAGGGTATCAAGAAGTTCGAGACCCTGTCTTACTTGCCACCCCTCACCACGGAGGCCCTCCTGAAGCAGGTTGACTACCTGATCCGCTCCAAGTGGGTGCCCTGCCTCGAGTTCAGCAAGGTTGGCTTCGTCTTCCGTGAGCACAACAGCTCCCCCGGGTACTACGACGGCCGATACTGGACAATGTGGAAGCTGCCTATGTTCGGATGCACCGACGCCACACAGGTGCTTAACGAGGTGGAGGAGGTCAAGAAGGAGTACCCTGACGCTTATGTCCGTATCATCGGCTTCGACAACCTGCGGCAGGTGCAGTGCGTCAGCTTCATCGCCTTCAGGCCACCGGGTTGCGAGGAGTCCGGCAAGGCA
>HORVU.MOREX.r3.2HG0104760.1
ATGGCCCCCGCCGTGATGGCTTCGTCGGCTACCACCGTCGCACCCTTCCAGGGGCTCAAGTCCACAGCCGGTCTCCCCGTCAGCCGCCGCTCC---AGCGCCAGCCTCGGCAGCGTCAGCAATGGCGGAAGGATCAGGTGCATGCAGGTGTGGCCGATTGAGGGTATCAAGAAGTTCGAGACCCTGTCTTACTTGCCACCCCTCACCACGGAGGCCCTCCTGAAGCAGGTTGACTACCTGATCCGCTCCAAGTGGGTGCCCTGCCTCGAGTTCAGCAAGGTTGGCTTCGTCTTCCGTGAGCACAACAGCTCCCCCGGGTACTACGACGGCCGATACTGGACAATGTGGAAGCTGCCTATGTTTGGGTGCACCGACGCTACACAGGTGCTTAACGAGGTGGAGGAGGTCAAGAAGGAATACCCTGACGCTTACGTCCGTATCATCGGCTTTGACAACCTGCGGCAGGTGCAGTGCGTCAGCTTCATCGCCTTCAGGCCACCGGGTTGCGAGGAGTCCGGCAAGGCA
>HORVU.MOREX.r3.2HG0104740.1
ATGGCCCCAGCCGTGATGGCTTCTTCAGCCACCACCGTCGCCCCCTTCCAGGGGCTCAAGTCCACCGCGGGCCTCCCCGTCAGCCGCCGCTCCGGCAGCGCCGGCCTCAGCAGCGTCAGCAATGGCGGAAGGATCAGATGCATGCAGGTGTGGCCCATTGAGGGCATCAAGAAGTTCGAGACCCTGTCTTACTTGCCACCCCTCTCCACGGAGGCCCTCCTGAAGCAGGTCGACTACCTGATCCGCTCCAAGTGGGTGCCCTGCCTCGAGTTCAGCAAGGTTGGCTTCGTCTTCCGTGAGCACAACAGCTCCCCTGGATATTACGACGGCCGATACTGGACAATGTGGAAGCTGCCTATGTTTGGGTGCACCGACGCCACACAGGTGCTCAACGAGGTGGAAGAGGTCAAGAAGGAGTACCCTGACGCCTACGTCCGCATCATCGGCTTTGACAACCTGCGGCAGGTGCAGTGCGTCAGCTTCATCGCCTTCAGGCCACCGGGTTGCGAGGAGTCCGGCAAGGCA
>HORVU.MOREX.r3.2HG0104730.1
ATGGCCCCAGCCGTGATGGCTTCGTCAGCCACCACCGTCGCCCCCTTCCAGGGGCTCAAGTCCACCGCGGGCCTCCCCGTCAGCCGCCGCTCCGGCAGCGCCGGCCTCAGCAGCGTCAGCAATGGCGGAAGGATCAGATGCATGCAGGTGTGGCCGATTGAGGGCATCAAGAAGTTCGAGACCCTGTCTTACTTGCCACCCCTCTCCACTGAGGCCCTCCTGAAGCAGGTCGACTACCTGATCCGCTCCAAGTGGGTGCCCTGCCTGGAGTTCAGCAAGGTTGGCTTCGTCTTCCGTGAGCACAACAGCTCCCCCGGGTACTACGACGGCCGATACTGGACAATGTGGAAGCTGCCTATGTTCGGGTGCACCGACGCCACACAGGTGCTCAATGAGGTGGAGGAGGTCAAAAAGGAGTACCCTGACGCCTACGTCCGTATCATCGGCTTCGACAACCTGCGGCAGGTGCAGTGCGTCAGCTTCATCGCCTTCAGGCCACCGGGTTGCGAGGAGTCCGGCAAGGCA
>HORVU.MOREX.r3.2HG0104700.1
ATGGCCCCAGCCGTGATGGCTTCGTCAGCCACCACCGTCGCCCCCTTCCAGGGGCTCAAGTCCACCGCGGGCCTCCCCGTCAGCCGCCGCTCCGGCAGCGCCGGCCTCAGCAGCGTCAGCAATGGCGGAAGGATCAGATGCATGCAGGTGTGGCCGATTGAGGGCATCAAGAAGTTCGAGACCCTGTCTTACTTGCCACCCCTCTCCACTGAGGCCCTCCTGAAGCAGGTCGACTACCTGATCCGCTCCAAGTGGGTGCCCTGCCTGGAGTTCAGCAAGGTTGGCTTCGTCTTCCGTGAGCACAACAGCTCCCCCGGGTACTACGACGGCCGATACTGGACAATGTGGAAGCTGCCTATGTTCGGGTGCACCGACGCCACACAGGTGCTCAATGAGGTGGAGGAGGTCAAAAAGGAGTACCCTGACGCCTACGTCCGTATCATCGGCTTCGACAACCTGCGGCAGGTGCAGTGCGTCAGCTTCATCGCCTTCAGGCCACCGGGTTGCGAGGAGTCCGGCAAGGCA
>HORVU.MOREX.r3.5HG0469020.1
ATGGCCCCCACCGTGATGGCCTCATCGGCCACCTCCGTCGCTCCTTTCCAGGGGCTCAAGTCCACCGCCGGCCTTCCCGTCAGCCGCCGCTCCAACGGCGCTAGCCTCGGCAGCGTCAGCAACGGTGGAAGGATCAGGTGCATGCAGGTGTGGCCCATCGAGGGCATCAAGAAGTTCGAGACCCTGTCTTACTTGCCACCACTCAGCACGGAGGCCCTCCTTAAGCAGGTCGACTACCTGATCCGCTCCAAGTGGGTGCCTTGCCTCGAGTTCAGCAAGGTTGGGTTCATCTTCCGTGAGCACAACGCATCTCCTGGGTACTACGATGGCCGGTACTGGACAATGTGGAAGCTGCCTATGTTCGGATGCACCGACGCCACACAGGTGCTCAACGAGGTGGAGGAGGTCAAGAAGGAGTACCCTGACGCGTATGTCCGCATCATCGGATTCGACAACATGCGTCAGGTGCAGTGCGTCAGCTTCATCGCCTTCAAGCCACCAGGCTGCGAGGAGTCCGGCAAGGCA
>HORVU.MOREX.r3.1HG0037500.1
ATGGCTCCCACTGTCATGTCGTCGGCAGCCACCGCCGTAGCACCCTTCCAGGGACTCAAGTCCACAGCTGGTCTCCCAGTCAGCCGCCTCTCCAACGCGGCTGGCCTCGGCAGCGTCAGCAACGGCGGAAGAATCCGGTGCATGCAGGTCTGGCCGATTGAAGGCATCAAGAAGTTCGAGACTTTGTCTTACTTGCCACCGCTCTCCACGGAGGCACTCCTGAAGCAGGTCGACTACCTGATCCGCTCCAAGTGGGTGCCTTGTCTCGAGTTCAGCAAGGTTGGATTCATCTTCCGTGAGCACAATGCCTCTCCAGGGTATTACGATGGCCGATACTGGACAATGTGGAAGCTACCTATGTTTGGGTGCACCGACGCCACACAGGTGTTAAACGAAGTGGAGGAGGTCAAGAAGGAGTACCCTGACGCCTATGTCCGCATCATCGGATTCGACAACATGCGTCAGGTGCAGTGCGTCAGCTTCATCGCCTTCAAGCCACCAGGCTGCGAGGAGTCTGGCAAGGCC
>Ola007172.1
ATGGCCCCCACCGTGATGGCCTCGTCGGCGACCTCCGTCGCCCCTTTCCAGGGGCTCAAGTCCGTTGCCGGCATGCCTGGCACCCGCCGCTCC---AGCGCCGGCCTCAGCAGCGTCAGCAACGGTGGACGGATCAAGTGCATGCAGTGG---CCGATCGAGGGCATCAAGAAGTTCGAGACGCTGTCGTACCTTCCGCCGCTCACCGTGGAGGACCTCCTGAAGCAGATCGAGTACCTCATCCGGTCCAAGTGGATCCCTTGCCTGGAGTTCAGCAAGGTGGGCTTCGTCTACCGCGAGAACAACCGCTCCCCCGGGTACTACGACGGGCGGTACTGGACAATGTGGAAGCTGCCCATGTTCGGCTGCACCGACGCCACGCAGGTGTACAAGGAGCTGGAGGAGGCCAAGAAGGCGTACCCGGACGCCTTCGTGCGCATCATCGGCTTCGACAACGTCAGGCAGGTGCAGCTCATCAGCTTCATCGCCTACAAGCCGCCCGGCTGCGAGGAGTCCGGCGGCGCC
>Ola007173.1
---------ATGGCGATGGGAGACCAGGGAGTTGATCTTGATGCACAACCAAAGGTTAAGATAGAGCAAGGA---AATGTTGGTAAAAGCGTGGAATTTTCGATTCATATATACATGAGTGCGACACAGTCACTAGCTGAGCATAAAGTGTGGCCGATTGAGGGCATCAAGAAGTTCGAGACGCTGTCGTACCTGCCGCAGCTCACCGTGGAGGACCTCCTGAAGCAGATCGAGTACCTCATCCGGTCCAAGTGGATCCCTTGCCTGGAGTTCAGCAAAGTGGGCTTCATCTACCGCGAGAACCACCGCTCCCCCGGGTACTACGACGGACGGTACTGGACAATGTGGAAGCTGCCCATGTTCGGCTGCACTGACGCCACGCAAGTGCTCAAGGAGCTGGAGGAGGCCAAGAAGGCGTATCCGGACGCCTTCGTGCGC---------------------------------------------ATCGCCTACAATCCGCCCGGCTGCCAGGAGTCCGGAGGCCCT
>Ola007174.1
ATGGCCCCCACCGTGATGGCCTCGTCGGCGACCTCCGTCGCCCCCTTCCATGGCCTCAAGTCCGTCGCCGGCATGCCCGGCACCCGCCGCTCC---AGCGCCGGCCTCGGCAGCGTCAGCAACGGTGGACGGATCAAGTGCATGCAGTGG---CCGATCGAGGGCATCAAGAAGTTCGAGACGCTGTCGTACCTTCCGCCGCTCACCGTGGAGGATCTCCTGAAGCAGATCGAGTACCTCATCCGGTCCAAGTGGATCCCTTGCCTGGAGTTCAGCAAGGTGGGCTTCGTCTACCGCGAGAACAACCGCTCCCCCGGGTACTACGACGGGCGGTACTGGACAATGTGGAAGCTGCCCATGTTCGGCTGCACCGACGCCACGCAGGTGTACAAGGAGCTGGAGGAGGCCAAGAAGGCGTACCCGGACGCCTTCGTGCGCATCATCGGCTTCGACAACGTCAGGCAGGTGCAGCTCATCAGCTTCATCGCCTACAAGCCGCCCGGCTGCGAGGAGTCCGGCGGCGCC
>Ola007182.1
ATGGCCCCCACCGTGATGGCCTCGTCGGCGACCTCCGTCGCCCCTTTCCAGGGGCTCAAGTCCGTCGCCGGCATGCCTGGCACCCGCCGCTCC---AGCGCCGGCCTCGGCGGCGTCAGCAACGGTGGACGGATCAAGTGCATGCAG---------------------------------------------------------------------------------------------------------------------------------------------------------AACAACCGCTCCCCCGGGTACTACGACGGGCGGTACTGGACGATGTGGAAGCTGCCCATGTTCGGCTGCACCGACGCCACGCAGGTATACAAGGAGCTGGAGGAGGCCAAGAAGGCGTACCCGGACGCCTTCGTGCGCATCATCGGCTTCGACAACGTCAGGCAGGTGCAGCTCATCAGCTTCATCGCCTACAAGCCGCCCGGCTGCGAGGAGTCCGGCGGCGCC
>Os02t0152400-01
TTCATCAACACGGCCAGCTTCGTCGCCGCCGTCGTCGCTTCGCCGGAGCAGCCGGCCAAGCTTGTCCGGGATAGGAGGGTGGTGCCTGGCTCCTGCAGGGCAAGAAGAGGTGCAGCATCCAATGGCTTCAGAACTTACTGCATGCAGACATGGAACCCTTTCACCAACAGGAGGTACGAGGCGATGTCTTACCTGCCTCCCCTGAGCGCGAAGTCCATCTCCAAGGAGATCGAGTTCATCATGTCCAAAGGATGGGTCCCTTGCCTCGAGTTTGACAAGGAGGGGGAGATCCACCGGAGCAACAGCCGGATGCCGGGGTACTACGACGGGAGGTACTGGACGCTGTGGAAGCTGCCGATGTTCGGATGCTCTGACGCGGCGGCGGTGCTCCGGGAGGTGGAGGAATGCCGGAGGGAGTACCCGGACGCCTTCATCCGCCTCATCGCCTTCGACAGCAGCCGCCAGTGCCAGTGCATGTCCTTCGTCGTCCACAAGCCGCCGTCGGCCGCCGCTTCTCCGGCCACG
>Os12t0274700-01
ATGGCCCCCTCCGTGATGGCGTCGTCGGCCACCACCGTCGCTCCCTTCCAGGGGCTCAAGTCCACCGCCGGCATGCCCGTCGCCCGCCGCTCC---AACTCCAGCTTCGGCAACGTCAGCAATGGCGGCAGGATCAGGTGCATGCAGTGG---CCGATTGAGGGCATCAAGAAGTTCGAGACCCTCTCCTACCTGCCACCGCTCACCGTGGAGGACCTCCTGAAGCAGATCGAGTACCTGCTCCGTTCCAAGTGGGTGCCCTGCCTCGAGTTCAGCAAGGTCGGATTCGTCTACCGTGAGAACCACAGATCCCCCGGATACTACGATGGCAGGTACTGGACCATGTGGAAGCTGCCCATGTTCGGGTGCACTGACGCCACCCAGGTGCTCAAGGAGCTCGAGGAGGCCAAGAAGGCGTACCCTGATGCATTCGTCCGTATCATCGGCTTCGACAACGTCAGGCAGGTGCAGCTCATCAGCTTCATCGCCTACAAGCCCCCGGGCTGCGAGGAGTCTGGTGGCAAC
>Os12t0291100-01
ATGGCCCCCACCGTGATGGCCTCCTCGGCCACCTCCGTGGCTCCATTCCAAGGGCTCAAGTCCACCGCCGGGCTCCCCGTCAGCCGCCGCTCC---AACTCGGGCTTCGGCAACGTCAGCAATGGCGGAAGGATCAAGTGCATGCAGTGG---CCAATTGAGGGCATCAAGAAGTTCGAGACCCTATCGTACCTGCCACCACTCACCGTGGAGGATCTTTTGAAGCAGATCGAGTACCTGCTTCGATCCAAGTGGGTGCCTTGCCTCGAGTTCAGCAAGGTTGGATTCGTCTACCGTGAGAACCACAGGTCTCCCGGGTACTACGATGGCAGGTATTGGACCATGTGGAAGCTGCCCATGTTCGGCTGCACCGATGCCACCCAGGTGCTCAAGGAGCTCGAGGAGGCCAAGAAGGCCTACCCCGATGCCTTTGTCCGTATCATCGGCTTCGACAACGTCAGGCAGGTGCAGTTGATTAGCTTCATCGCCTACAAGCCCCCAGGTTGCGAGGAGTCTGGTGGCAAC
>Os12t0291400-01
ATGGCGCCCACCGTGATGGCCTCGTCGGCCACCTCCGTTGCTCCCTTCCAGGGGCTCAAATCCACCGCCGGGCTCCCCGTCAGCCGCCGCTCC---AGCGCCGGCCTCGGCAGCGTCAGCAACGGTGGAAGGATCAGCTGTATGCAGTGG---CCGATTGAAGGCATCAAGAAGTTTGAGACCCTGTCGTACCTGCCACCGCTCACGGTCGAGGACCTCTTGAAGCAGATCGAGTACCTGCTCCGGTCCAAATGGGTGCCTTGCCTCGAGTTTAGTAAGGTCGGGTTCGTCTACCGTGAGAACCACAGGTCTCCTGGGTACTATGATGGCAGGTACTGGACCATGTGGAAGCTGCCTATGTTCGGATGCACTGATGCCACCCAGGTGCTCAAGGAGCTCGAGGAGGCCAAGAAGGCATATCCAGATGCATTTGTTCGCATCATCGGCTTCGACAACGTCAGGCAGGTGCAGTTGATTAGCTTCATCGCCTACAAGCCCCCGGGTTGCGAGGAGTCCGGCGGAAAC
>Os12t0292400-01
ATGGCTCCCTCGGTGATGGCTTCGTCGGCCACCTCCGTGGCTCCCTTCCAGGGGCTCAAGTCCACTGCGGGCCTCCCGGTGAACCGCCGCTCC---AGCTCGAGCTTTGGCAACGTCAGCAATGGCGGAAGGATCAGATGCATGCAGTGG---CCGATTGAGGGCATTAAGAAGTTCGAGACTCTGTCGTACTTGCCGCCATTGACAGTGGAGGACCTTTTGAAGCAGATCGAGTACCTGCTCCGATCTAAGTGGGTGCCTTGCTTGGAGTTCAGCAAGGTCGGATTCGTCTACCGTGAGAATCACAGATCACCCGGATACTATGACGGTAGGTACTGGACCATGTGGAAACTGCCCATGTTTGGATGCACCGATGCCACCCAAGTGCTCAAGGAGCTCGAGGAGGCAAAGAAGGCATACCCTGATGCCTTCGTTCGCATCATTGGCTTTGACAACGTTAGGCAGGTGCAGTTAATCAGCTTCATCGCGTATAAGCCACCGGGTTGCGAGGAGTCAGGCGGCAAC
>Ot_Chr10_n30106
ATGGCTCCCTCTGTG---ATTACTTCCGCCACCTCAGTTGCTCCATTCCAAGGTCTGAAGTCCACCGCCGGACTTCCCATCAGCCGCCGTTCAAGCGCTGGGCTCAGC---AGCGTTAGCAATGGTGGAAGGATCAGGTGCATGCAGGTGTGGCCGATTGAGGGCATCAAGAAGTTCGAGACCCTATCTTACCTGCCGCCATTGAGCACGGAGGACCTCCTGAAGCAGGTGGAGTACCTCATCCGCTCCAAGTGGATTCCTTGCCTCGAGTTCAGCACGGTCGGCTTCGTCTTCCGTGAGAACGCCACTTCCCCGGGATACTACGACGGCCGCTACTGGACCATGTGGAAGCTGCCCATGTTCGGCTGCACCGACGCCACCCAGGTGCTCAAGGAGCTCGAGGAGGTCAAGAGCGCCTACCCCAACTGCTTCGTCCGTGTCATTGGCTTTGACAACGTCAGGCAGGTGCAGTGCATCAGTTTTATCGCCTACAAGCCACCGGGCTCTGCC---------------
>Ot_Chr10_n30110
ATGGCCCCCACCGTG---ATGGCTTCTGCTACCTACGTCGCTCCCTTCCAGGGGCTTAAGTCCACAGCTGGGCTCCCCGTCAGCCGCCGCTCCAGCTACAGCTTCGGC---AACGTCAGCAACGGTGGAAGGATTAGGTGTATGCAGGTGTGGCCAATTGAAGGCATCAAGAAGTTCGAGACCCTGTCCTACCTGCCGCCACTTAGCACGGAGGACCTCCTCAAGCAGGTCGAGTACCTCATCCGCTCCAAGTGGATTCCTTGCCTCGAGTTCAGCACGGTCGGTTTCGTCTTCCGTGAGAACGCCACATCTCCTGGGTACTACGATGGCCGCTACTGGACCATGTGGAAGCTGCCTATGTTCGGCTGCACCGACGCCACC---------------------------------------------------------------------------------CAGGTGCAATGCATCAGTTTCATCGCCTACAAGCCACCTGGCGGCAAC---------------
>Ot_Chr10_24089
ATGGCCCCCACCGTG---ATGGCTTCGGCCACCTCCGTCGCCCCCTTCCAGGGGCTCAAGTCCACCGCCGGGCTCCCCATCAGCCGCCGCTCCAGCTCCGCCTTCGGC---AACGTCAGCAACGGCGGAAGGATCAGGTGCATGCAGGTGTGGCCGATTGAGGGCATCAAGAAGTTCGAGACCCTGTCGTACCTGCCTCCACTGAGCACGGAGGACCTCCTCAAGCAGGTCGAGTACCTCATCCGCTCCAAGTGGATTCCTTGCCTCGAGTTCAGCACGGTCGGCTTCGTCTTCCGTGAGAACGCCACTTCCCCGGGATACTACGACGGCCGCTACTGGACCATGTGGAAGCTGCCCATGTTCGGCTGCACCGATGCCACCCAGGTGCTTAAGGAGCTCGAGGAGGTCAAGAGCGCCTACCCCAATTGCTTCGTCCGTGTGATTGGATTCGACAACGTCAGGCAGGTGCAGTGCATCAGTTTCATCGCCTACAAGCCA---GGCTCTACC---------------
>Pahal.3G403400.1
ATGGCTCCCACTGTT---ATGGCCTCCGCCACCTCCGTGGCTCCTTTCCAGGGCCTCAAGTCCACCGCTGGACTCCCCGTGAGCCGCCGCTCCAGGTCCGGATTCGGCAAGTACGTCAGCAACGGCGGAAGGATCAGGTGCATGCAGGTGTGGCCGACTGAGAACAACAAGAAGTTCGAGACCCTGTCGTACCTGCCGCCTCTCTCCACGGAGGACCTCTTGAAGCAGATCGACTACCTGATCCGGAACAACTGGGTCCCCTGCCTCGAGTTCAGCAAGGTCGGCTTCGTCTTCCGTGAGAACGCCACTTCTCCCGGGTACTACGATGGCCGCTACTGGACCATGTGGAAGCTGCCCATGTTCGGCTGCACCGACGCCACCCAGGTGTACGCCGAGCTTGAGGAGGCCAAGAAGGCCTACCCCGACCACTACATCCGCATCCTCGGATTCGACAACGTCAGGCAGGTGCAGTGCGTCATGTTCCTCGCCTACAAGCCCCCAAGCAGCGAG---------------
>Pahal.3G399900.1
ATGGCTCCCACTGTT---ATGGCCTCCGCCACCTCCGTGGCTCCTTTCCAGGGCCTCAAGTCCACCGCTGGACTCCCCGTGAGCCGCCGCTCCAGGTCCGGATTCGGCAAGTACGTCAGCAACGGCGGAAGGATCAGGTGCATGCAGGTGTGGCCGACTGAGAACAACAAGAAGTTCGAGACCCTGTCGTACCTGCCGCCTCTCTCCACGGAGGACCTCTTGAAGCAGATCGACTACCTGATCCGGAACAACTGGGTCCCCTGCCTCGAGTTCAGCAAGGTCGGCTTCGTCTTCCGTGAGAACGCCACTTCTCCCGGGTACTACGATGGCCGCTACTGGACCATGTGGAAGCTGCCCATGTTCGGCTGCACCGACGCCACCCAGGTGTACGCCGAGCTTGAGGAGGCCAAGAAGGCCTATGCCGACCACTACATCCGCATCCTCGGATTCGACAACGTCAGGCAGGTGCAGTGCGTCATGTTCCTCGCCTACAAGCCCCCAAGCAGCGAG---------------
>Pahal.3G309500.1
ATGGCCCCCGGCGTG---ATGGCCTCAGCCACCTCCGTGGCTCCTTTCCAGGGCCTCAAGTCCGCCGCTGGACTCCCCGTGAGCCGCCGCTCCAGGGCCGGATTCGGCAAGTACGTCAGCAACGGCGGAAGGATCAGGTGCATGCAGGTGTGGCCGACTGAGAACAACAAGAAGTTCGAGACCCTGTCGTACCTGCCGCCTCTCTCCACGGAGGAGCTCTTGAAGCAGATCGACTACCTGATCAGGAACAACTGGGTCCCCTGCCTCGAGTTCAGCAAGGTCGGCTTCGTCTTCCGTGAGAACGCCACTTCTCCCGGGTACTACGACGGCCGCTACTGGACCATGTGGAAGCTGCCCATGTTCGGCTGCACCGACGCCACCCAGGTGTATGCCGAGCTCGAGGAGGCCAAGAAGGCCTACCCCGACAACTACATCCGCATCCTCGGATTCGACAACGTCAGGCAGGTGCAGTGCGTCATGTTCCTCGCCTACAAGCCACCGAGCAGCGAG---------------
>Pahal.3G309100.1
ATGGCCCCCACCGTG---ATGGCCTCAGCCACCTCCGTGGCTCCTTTCCAGGGCCTCAAGTCCGCCGCTGGACTCCCCGTGAGCCGCCGCTCCAGGGCCGGATTCGGCAAGTACGTCAGCAACGGCGGAAGGATCAGGTGCATGCAGGTGTGGCCGACTGAGAACAACAAGAAGTTCGAGACCCTGTCGTACCTGCCGCCTCTCTCCACGGAGGACCTCTTGAAGCAGATCGACTACCTGATCAGGAACAACTGGGTCCCCTGCCTCGAGTTCAGCAAGGTCGGCTTCGTCTTCCGTGAGAACGCCACTTCTCCCGGGTACTACGACGGCCGCTACTGGACCATGTGGAAGCTGCCCATGTTCGGCTGCACCGACGCCACCCAGGTGTATGCCGAGCTCGAGGAGGCCAAGAAGGCCTACCCCGACAACTACATCCGCATCCTCGGATTCGACAACGTCAGGCAGGTGCAGTGCGTCATGTTCCTCGCCTACAAGCCACCGAGCAGCGAGGCC------------
>Phala.04G122600.1
ATGGCCCCCACCGTGATGGCGTCGTCCACCACCTTGATTGCCCCATTCCAGGGCCTTAGGTCCACAGTTGGCCAGTCTGTGAGCCGCCGCTCCAATACCAGTCTCAGCAGCGCACTCAGCAACGGTGGAAGGATCAGGTGCATGCAGGTGTGGCCCATTGAGGGCATCAAGAAATTTGAGACACTGTCTTACTTGCCAACCCTCCCTGTCGAGGCCTTGTTGAAGCAAATCGAGTACCTCATCCGCTCAAAATGGATTCCTTGCCTGGAGTTTTGCAAGGTGGGATTCGTGTACCGTGAGCACCACAGGTCGCCGGGGTACTACGACGGGAGGTACTGGACCATGTGGAAGCTGCCCATGTACGGTTGCACGGACGCGACACAGGTGCTCAAGGAGCTGGAGGAGTGCAAGAACGCGTACCCCGACGCCTTCGTCCGCATCATCGGCTTCGACAACGTCCGCCAGGTGCAGTGCATCAGCTTCATTGCCTACAAGGCCCCCAGCTGCACCGAGTCCAGTGGCGCC
>Phala.10G084000.1
ATGGCCCCCTCCGTCATGGCGTCCTCCGCCACCTCGGTCGCAGCGTTCCAGGGCCTCAAGTCGACTTCCGGCCTTCCCATCAGCCGCCGCTCAAGCGTCGGCCTCCGCAACATGCCCAACAACGGCGGAAGGATCCAGTGCATGCAGGTGTGGCCCATTAAGGGCGTCAAGAAGTTCGAGACACTCTCTTATCTACCATCTCTTCCTGTCGAAGCTTTGTTGAAGCAGATTGAGTACCTCATCCGTTCTAATTGGATTCCTTGCCTCGAGTTCTGTGAAGTGGGGTTCGTGTACCGTGAGCACCACAGGTCCCCGGGGTACTATGATGGCAGGTACTGGACCATGTGGAAGCTGCCCATGTTCGGGTGCACCGATGCGACACAGGTGCTTAGAGAGATGGAAGAGTGCAAGAAGGAGTACCCCGAGGCCTTTGTCCGCATCATCGGCTTCGACAACGTGCGGCAGGTGCAGTGCATCAGCTTCATCGCCTACAAGCCCCCCAGCTGCACCGAGTCCAGCGGCTTC
>Sobic.005G042000.1
ATGGCGCCCACCGTG---ATGGCCTCGGCCACCGCCGTCGCTCCGTTCCAGGGTCTCAAGTCCACCGCCACCCTCCCCGTCGCCCGCCGCTCCACCAGCCTCGCCAAA------GTCAGCAACGGCGGCAGGATCCGGTGCATGCAGGTGTGGCCGGCGTACGGGAACAAGAAGTTCGAGACGCTGTCGTACCTGCCGCCGCTGACGGAGGAGCAGCTGCTGAAGCAGGTGGACTACCTGCTGCGCAACAACTGGGTGCCCTGCCTCGAGTTCAGCAAGGAAGGCTTCGTGTACCGCGAGAACTCCACCTCCCCGTGCTACTACGACGGCCGCTACTGGACCATGTGGAAGCTGCCCATGTTCGGCTGCACCGACGCGTCGCAGGTCTACAAGGAGCTGCAGGAGGCCATCGCCTCCTACCCGGACGCCTACGTCCGGATCCTCGGCTTCGACAACATCAAGCAGACGCAGTGCGTCAGCTTCATCGCCTACAAGCCCGCGGGCAGCGAG---------------
>SECCE1Rv1G0021230.1
ATGGCTCCCACTGTGATGTCGTCGGCAGCCACCGCCGTCGCTCCCTTCCAGGGGCTCAAGTCCACCGCTGGCCTCCCAGTCAGCCGCCGCTCCAGTGCGGCTGGCCTCGGCAGCGTCAGCAACGGCGGAAGAATCCGGTGCATGCAGGTGTGGCCTATTGAAGGCATCAAAAAATTCGAGACCTTGTCTTACCTGCCACCGCTCTCCACGGAAGCCCTCCTGAAACAGGTCGACTACCTGATTCGCTCCAAATGGGTGCCGTGTCTCGAGTTTAGCAAGGTTGGCTTCATCTTCCGTGAGCACAATGCCTCTCCAGGGTACTACGACGGTCGATACTGGACAATGTGGAAGCTACCCATGTTTGGATGCACCGACGCCACCCAGGTGATAAACGAGGTGGAGGAGGTCAAGAAGGAGTACCCTGACGCCTATGTCCGCATCATCGGATTCGACAACATGCGTCAGGTGCAATGCGTCAGCTTCATCGCCTTCAAGCCACCAGGCTGTGAGGAGTCCGGCAAGGCC
>SECCE2Rv1G0065900.1
ATGGCCCCAGCCGTGATGGCTTCGTCCGCTACCACCGTCGCGCCCTTCCAGGGGCTCAAGTCGACCGCCGGCCTCCCCGTCAGCCGCCGCTCCGGCAGCGCCGGCCTCAGCAGCGTCAGCAACGGCGGAAGGATCAGATGCATGCAGGTGTGGCCAATTGAGGGCATCAAGAAGTTCGAGACCCTGTCCTACTTGCCACCCCTCTCCACGGAGGCCCTCCTGAAGCAGGTCGACTACCTGATCCGCTCCAAGTGGGTGCCCTGCCTCGAGTTCAGCAAGGTTGGCTTCGTCTTCCGTGAGCACAACAACTCCCCCGGGTACTACGACGGTCGATACTGGACAATGTGGAAGTTGCCTATGTTCGGGTGCACCGACGCCACGCAGGTGCTCAATGAGGTGGAGGAGGTCAAGAAGGAGTACCCTGACGCCTATGTCCGCGTCATCGGCTTCGACAACATGCGCCAGGTGCAGTGCGTCAGCTTCATTGCCTTCAGGCCACCAGGCTGCGAGGAATCCGGCAAGGCA
>SECCE2Rv1G0065910.1
ATGGCCCCCGCCGTGATGGCTTCCTCGGCTACCAGCGTCGCACCCTTCCAGGGGCTCAAGTCCACGGCCGGTCTCCCCGTCAGCCGCCGATCC---AGCGGCAGCCTCGGCAGCGTCAGCAATGGCGGAAGGATCAGGTGCATGCAGGTGTGGCCAATTGAGGGCATCAAGAAGTTCGAGACCCTGTCTTACTTGCCACCCCTCTCCACGGAGGCCCTCCTGAAGCAGGTCGACTACCTGATCCGCTCCAAGTGGGTGCCCTGCCTCGAGTTCAGCAAGGTTGGCTTCGTCTTCCGTGAGCACAACAGCTCCCCCGGGTACTACGACGGTCGATACTGGACAATGTGGAAGCTGCCTATGTTCGGGTGCACCGACGCCACGCAGGTGCTCAACGAGGTGGAGGAGGTCAAGAAGGAGTACCCTGACGCCTATGTCCGTGTCATCGGCTTCGACAACCTGCGCCAGGTGCAGTGCGTCAGCTTCATCGCCTTCAGGCCACCGGGTTGCGAGGAGTCCGGCAAGGCA
>SECCE2Rv1G0065920.1
ATGGCCCCCACTGTGATGGCTTCCTCGGCCACCTCTGTCGCACCCTTTCAAGGTCTCAAGTCCACCGGGGGCCTGCCCGTCAGCCGCCGCTCCAGCAGCGCCGGCCTCGGCAGCGTCAGCAACGGCGGAAGGATCAGGTGCATGCAGGTGTGGCCAATTGAGGGCATCAAGAAGTTTGAGACCCTGTCTTACTTGCCACCCCTCTCCACAGAGGCCCTCCTGAAGCAGGTCGACTACTTGATCCGCTCAAAGTGGGTGCCCTGCCTAGAGTTCAGCAAGGTTGGCTTCGTCTTCCGTGAGCACAACAGCTCCCCCGGGTACTACGACGGTCGATACTGGACAATGTGGAAGCTGCCTATGTTCGGGTGCACCGACGCCACACAGGTGCTCAACGAGGTGGAGGAGGTCAAGAAGGAGTACCCTGACGCCTATGTCCGCGTCATCGGCTTCGACAACATGCGCCAGGTGCAGTGCGTCAGCTTCATCGCCTTCAGGCCACCGGGTTGCGAGGAGTCTGGCAAGGCC
>SECCE2Rv1G0065930.1
ATGGCCCCCGCCGTGATGGCTTCGTCGGCTACCACCGTCGCACCCTTCCAGGGGCTCAAGTCCACAGCCGGTCTGCCCGTCAGCCGCCGCTCC---AGCGGCAGCCTCGGTAGCGTCAGCAATGGCGGAAGGATCAGGTGCATGCAGGTGTGGCCAATTGAGGGCATCAAGAAGTTCGAGACCCTGTCTTACTTGCCACCCCTCTCCACGGAAGCCCTCCTGAAGCAGGTCGACTACCTGATCCGCTCCAAGTGGGTGCCCTGCCTCGAGTTCAGCAAGGTTGGCTTCGTCTTCCGTGAGCACAACAGCTCCCCCGGGTACTATGACGGCCGATACTGGACAATGTGGAAGCTGCCTATGTTCGGATGCACCGACGCCACACAGGTGCTCAATGAGGTGGAGGAGGTCAAGAAGGAGTACCCTGACGCCTATGTCCGTGTCATCGGCTTCGACAACCTGCGCCAGGTGCAGTGCGTCAGCTTTATTGCCTTCAGGCCACCGGGTTGCGAGGAGTCGGGCAAGGCC
>SECCE2Rv1G0065940.1
ATGGCCCCCGCCGTGATGGCTTCGTCGGCTACCACCGTCGCACCGTTCCAGGGGCTCAAGTCCACAGCCGGTCTGCCCGTCAGCCGCCGCTCC---AGCGGCAGCCTCGGCAGCGTCAGCAATGGCGGAAGGATCAGGTGCATGCAGGTGTGGCCGATTGAGGGCATCAAGAAGTTCGAGACCCTGTCTTACTTGCCACCCCTCTCCACGGAAGCCCTCCTGAAGCAGGTCGACTACCTGATCCGCTCCAAGTGGGTACCCTGCCTCGAGTTCAGCAAGGTTGGCTTCGTCTTCCGCGAGCACAACAGCTCTCCCGGGTACTACGACGGCCGGTACTGGACAATGTGGAAGCTGCCTATGTTCGGTTGCACCGACGCCACTCAGGTGCTCAATGAGGTGGAGGAGGTCAAGAAGGAGTACCCTGACGCCTATGTCCGTGTCATCGGCTTCGACAACCTGCGCCAGGTGCAGTGCGTCAGCTTTATTGCCTTCAGGCCACCGGGTTGCGAGGAGTCGGGCAAGGCC
>SECCE2Rv1G0065950.1
ATGGCCCCCGCCATGATGGCTTCGTCGGCTACCACCGTCGCACCCTTCCAGGGGCTCAAGTCCACAGCCGGTCTGCCCGTCAGCCGCCGCTCC---AGCGGCAGCCTGGGCAGCGTCAGCAATGGCGGAAGGATCAGGTGCATGCAGGTGTGGCCGATTGAGGGCATCAAGAAGTTTGAGACCCTGTCTTATTTGCCACCCCTCTCCACGGAAGCCCTCCTGAAGCAGGTCGACTACCTGATCCGCTCCAAGTGGGTACCCTGCCTCGAGTTCAGCAAGGTTGGCTTCGTCTTCCGTGAGCACAACAGCTCCCCCGGGTACTACGACGGCCGGTACTGGACAATGTGGAAGCTGCCTATGTTCGGGTGCACCGACGCCACGCAGGTGCTCAACGAGGTGGAGGAGGTCAAGAAGGAGTACCCTGACGCCTATGTCCGCGTCATCGGCTTCGACAACCTGCGCCAGGTGCAGTGCGTCAGCTTCATCGCCTTCAGGCCACCGGGTTGCGAGGAGTCCGGCAAGGCC
>SECCE5Rv1G0321210.1
ATGGCCCCTACCGTGATGGCCTCGTCGGCCACCTCCGTCGCTCCTTTCCAGGGGCTCAAGTCCACCGCCGGCCTCCCTGTCAGCCGCCGCTCCAACGGCGCTAGCCTCGGCAGCGTCAGCAACGGTGGAAGGATCAGGTGCATGCAGGTGTGGCCCATCGAGGGCATCAAGAAGTTCGAGACCCTGTCTTACTTGCCACCGCTCACCACGGAGGCCCTCCTCAAGCAGGTCGACTACCTGATCCGCTCCAAGTGGGTGCCTTGCCTCGAGTTCAGCAAGGTTGGGTTCATCTTCCGTGAGCACAACGCGTCTCCCGGGTACTACGATGGCCGGTACTGGACAATGTGGAAGCTGCCTATGTTCGGATGCACCGACGCCACACAGGTGATCAACGAGGTGGAGGAGGTCAAGAAGGAGTACCCTGACGCGTACGTCCGCATCATCGGATTCGACAACATGCGCCAGGTGCAGTGCGTCAGCTTCATCGCCTTCAAGCCACCGGGCTGCGAGGAGTCCGGCAAGGCA
>SECCE5Rv1G0321540.1
ATGGCCCCCACCGTGATGGCCTCGTCGGCCACCTCCGTCGCTCCTTTCCAGGGGCTCAAGTCCACCGCCGGCCTCCCCGTCAGCCGCCGCTCCAACGGCGCTAGCCTCGGCAGCGTCAGCAACGGTGGAAGGATCAGGTGCATGCAGGTGTGGCCCATCGAGGGCATCAAGAAGTTCGAGACCCTGTCTTACTTGCCACCGCTCAGCACGGAGGCCCTCCTCAAGCAGGTCGACTACCTGATCCGCTCCAAGTGGGTGCCTTGCCTCGAGTTCAGCAAGGTTGGGTTCATCTTCCGTGAGCACAACGCATCCCCCGGGTACTACGATGGCCGGTACTGGACAATGTGGAAGCTGCCTATGTTCGGGTGCACCGACGCCACACAGGTGATCAACGAGGTGGAGGAGGTCAAGAAGGAGTACCCTGACGCGTACGTCCGCATCATCGGATTCGACAACATGCGCCAGGTGCAGTGCGTCAGCTTCATCGCCTTCAAGCCACCGGGCTGCGAGGAGTCCGGCAAGGCC
>SECCE7Rv1G0520070.1
ATGGCCCCAGCCGTGATGACTTCGTCCACCACCACCGTCGCACCCTTCCAGGGGCTCAAGTCGACCGCCGGCCTCCCCGTCAGCCGCCGCTCCGGCAGCGCCGGCCTCAGCAGCGTCAGCAATGGCGGAAGGATCAGATGCATGCAGGTGTGGCCAATTGAGGGCATCAAGAAGTTCGAGACCCTGTCTTACTTGCCACCCCTCTCCACGGAGGCCCTCCTGAAGCAGGTCGACTACCTGATCCGCTCCAAGTGGGTGCCTTGCCTCGAGTTCAGCAAGGTTGGCTTCGTCTTCCGTGAGCACAACAGCTCCCCCGGGTACTATGACGGTCGGTACTGGACAATGTGGAAGTTGCCTATGTTCGGGTGCACCGACGCCACGCAGGTGCTCAACGAGGTGGAGGAGGTAAAGAAGGAGTACCCTGACGCTTATGTCCGCGTCATCGGCTTCGACAACATGCGCCAGGTGCAGTGCGTAAGCTTCATTGCCTTCAGGCCACCAGGCTGCGAGGAATCCGGCAAGGCC
>SECCE7Rv1G0520090.1
ATGGCCCCAGCCGTGATGACTTCTTCCACCACCACCGTCGCACCCTTCCAGGGGCTCAAGTCGACCGCCGGCCTCCCCGTCAGCCGCCGCTCCGGCAGCGCCGGCCTCAGCAGCGTCAGCAATGGCGGAAGGATCAGATGCATGCAGGTGTGGCCAATTGAGGGCATCAAGAAGTTCGAGACCCTGTCTTACTTGCCACCCCTCTCCACGGAGGCCCTCCTGAAGCAGGTCGACTACCTGATCCGCTCCAAGTGGGTGCCTTGCCTCGAGTTCAGCAAGGTTGGCTTCGTCTTCCGTGAGCACAACAGCTCCCCCGGGTACTATGACGGTCGGTACTGGACAATGTGGAAGTTGCCTATGTTCGGGTGCACCGACGCCACGCAGGTGCTCAACGAGGTGGAGGAGGTAAAGAAGGAGTACCCTGACGCTTATGTCCGCGTCATCGGCTTCGACAACATGCGCCAGGTGCAGTGCGTAAGCTTCATTGCCTTCAGGCCACCAGGCTGCGAGGAATCCGGCAAGGCC
>Seita.3G312200.1
ATGGCCCCCACCGCG---ATGGCC---GCCACCTCCGTCGCTCCATTCCAGGGGCTCAAGTCCACCGCCGGACTCCCCGTCAGCCGCCGCTCCAGCTCCGGCTTCGGC---AACGTCAGCAACGGCGGGAGGATCAGGTGCATGCAGGTGTGGCCGATTGGG---GGCAAGAAGTTCGAGACCCTCTCCTACCTGCCGCCTCTCTCAACCGACGATCTCCTGAAGCAGATCGACTACCTGATCCGGAAGAACTGGATCCCTTGCCTCGAGTTCAGCAAGGTTGGGTTCGTCTACCGTGAGAACAACAGGTCTCCCGGTTACTACGACGGCCGTTACTGGACCATGTGGAAGCTGCCCATGTTCGGCTGCACCGAGGCAACCCAGGTGTACGCTGAGCTCGAGGAGTGCAAGAAGGCCTACCCCGACGCCTACATCCGTATCCTTGGCTTCGACAACGTCAGGCAGGTGCAGTGCATCATGTTCATCGCCTACAAGCCCCCGGGCTGCGAGGAGACCGGCGTCGCC
>Seita.3G312400.1
ATGGCCCCCACCGCG---ATGGCCGCCGCCACCTCCGTCGCTCCATTCCAGGGGCTCAAGTCCACCGCCAGACTCCCCGTCAGCCGCCGCTCCAGCTCCGGCTTCGGC---AACGTCAGCAACGGCGGAAGGATCAGGTGCATGCAGGTGTGGCCGGCGGAGGGCAACAAGAAGTTCGAGACCCTCTCCTACCTGCCACCTCTCTCCACGGACGAGGTCCTAAAGCAGATCGACTACCTGATCCGGAAGAACTGGATCCCCTGCCTCGAGTTCAGCAAGATCGGGTTCGTCTATCGTGAGAACAGCACGTCTCCCTGTTACTACGACGGGCGCTACTGGACCATGTGGAAGCTGCCCATGTTCGGCTGCACCGAGGCCACCCAGGTGTACGCTGAGTTCGAGGAGTGCAAGAAGGCCTACCCCGACTGTTACATCCGTATCATCGGCTTCGACAACATCAAGCAGGTGCAGTGCGTCATGTTCATCGCCTACAAGCCCCCAGGCTCCGAG---------------
>Seita.3G269500.1
ATGGCGCCGACCGTG---ATGGCCTCCGCCACCTCCGTGTCTCCATTCCAGGGGCTCAAGTCCACCGCCGGACTCCCCGTCAGCCGCCGCATCAGCACCGGCTTC---------GTCAGCAACGGCGGAAGGATCAGGTGCATGCAGGTGTGGCCGGCGGAGGGCAACAAGAAGTTCGAGACCCTCTCCTACCTGCCACCTCTCTCAACCGACCAGCTCCTGAAGCAGGTCGAGTACCTGATCCGGAACAACTGGATCCCCTGCCTCGAGTTCAGCAAGGTCGGGTTCGTCTTTCGTGAGAACAGCAGGTCTCCCTGTTACTACGACGGGCGCTACTGGACCATGTGGAAGCTGCCCATGTTCGGCTGCACCGAGGCCACCCAGGTGTACGCTGAGCTCGAGGAGTGCAAGAAGGCCTACCCTGACTGTTACATCCGTGTCATCGGCTTCGACAACCTCAGGCAGGTGCAATGCGTCCTGTTCATCGCCTACAAGCCCCCGGGCAGCGAG---------------
>Seita.3G269600.1
ATGGCGCCGACCGTG---ATGGCCTCGGCCACCTCAGTTGCTCCATTCCAGGGGCTCAAGTCCACCGCCGGACTCCCCGTGAGCCGCCGCTCCAGCACCGGCTTC---------GTCAGCAACGGCGGAAGGATCAGGTGCATGCAGGTGTGGCCGGCGGAGGGCAACAAGAAGTTCGAGACCCTCTCCTACCTGCCACCTCTCTCCACGGACGAGGTCCTGAAGCAGATCGACTACCTGATCCGGAAGAACTGGATCCCCTGCCTCGAGTTCAGCAAGATCGGGTTCGTCTATCGTGAGAACAGCACGTCTCCCTGTTACTACGACGGGCGCTACTGGACCATGTGGAAGCTGCCCATGTTCGGCTGCACCGAGGCCACCCAGGTGTACGCTGAGTTCGAGGAGTGCAAGAAGGCCTACCCCGACTGTTACATCCGTATCATCGGCTTCGACAACATCAAGCAGGTGCAGTGCGTCATGTTCATCGCCTACAAGCCCCCGGGCAGCGAG---------------
>Seita.3G312000.1
ATGGCCCCCACCGCG---ATGGCCGCCGCCACCTCCGTCGCTCCATTCCAGGGGCTCAAGTCCACCGCCAGACTCCCCGTCAGCCGCCGCTCCAGCTCCGGCTTCGGC---AACGTCAGCAACGGCGGAAGGATCAGGTGCATGCAGGTGTGGCCGGCGGAGGGCAACAAGAAGTTCGAGACCCTCTCCTACCTGCCACCTCTCTCCACGGACGAGGTCCTAAAGCAGATCGACTACCTGATCCGGAAGAACTGGATCCCCTGCCTCGAGTTCAGCAAGATCGGGTTCGTCTATCGTGAGAACAGCACGTCTCCCTGTTACTACGACGGGCGCTACTGGACCATGTGGAAGCTGCCCATGTTCGGCTGCACCGAGGCCACCCAGGTGTACGCTGAGTTCGAGGAGTGCAAGAAGGCCTACCCCGACTGTTACATCCGTATCATCGGCTTCGACAACATCAAGCAGGTGCAGTGCGTCATGTTCATCGCCTACAAGCCCCCAGGCTCCGAG---------------
>TuG1812G0200000668.01.T01
ATGGCCCCCGCCGTGATGGCTTCGTCGGCTACCACCGTCGCACCCTTCCAGGGGCTCAAGTCCACGGCCGGTCTGCCCGTCAGCCGCCGCTCC---AGCGGCAGCCTCGGCAGCGTCAGCAATGGCGGAAGGATCAGGTGCATGCAGGTGTGGCCGATTGAGGGCATCAAGAAGTTCGAGACCCTGTCTTACTTGCCACCCCTCTCCACGGAGGCCCTCCTGAAGCAGGTCGACTACCTGATCCGCTCCAAGTGGGTGCCCTGCCTCGAGTTCAGCAAGGTTGGCTTCGTCTTTCGTGAGCACAACAGCTCCCCCGGGTACTACGACGGCCGATACTGGACAATGTGGAAGCTGCCTATGTTCGGGTGCACCGACGCCACGCAGGTGCTCAACGAGGTGGAGGAGGTCAAGAAGGAGTACCCTGACGCCTATGTCCGCGTCATCGGCTTCGACAACCTGCGCCAGGTGCAGTGCGTCAGCTTCATCGCATTCAGGCCACCGGGTTGCGAGGAGTCTGGCAAGGCC
>TuG1812G0200000673.01.T01
ATGGCCCCCACTGTGATGGCTTCCTCGGCCACCTCCGTCGCACCCTTCCAGGGTCTCAAGTCGACCGCCGGCATGCCCATCAGCCGCCCCTCCAGCAGCGCCGGCCTCAGCAGCGTCAGCAACGGCGGAAGGATCAGGTGCATGCAGGTGTGGCCGATTGAGGGCATCAAGAAGTTCGAGACCCTGTCTTACTTGCCACCCCTCTCCACGGAGGCCCTCCTGAAGCAGGTCGACTACTTGATCCGCTCCAAGTGGGTGCCCTGCCTCGAGTTCAGCAAGGTTGGTTTCGTCTTCCGTGAGCACAACAGCTCCCCCGGATACTATGACGGTCGATACTGGACAATGTGGAAGCTGCCTATGTTCGGGTGCACCGACGCCACACAGGTGCTCAACGAGGTGGAGGAGGTCAAGAAGGAGTACCCTGACGCCTATGTCCGCGTCATCGGCTTCGACAACCTGCGCCAGGTGCAATGCGTCAGCTTCATCGCCTTCAGGCCACCGGGTTGCGAGGAGTCTGGCAAGGCC
>TuG1812G0200000674.01.T01
ATGGCCCCCGCCGTGATGGCTTCGTCGGCTAGCACCGTCGCACCCTTCCAGGGGCTCAAGTCCACAGCCGGCCTGCCCGTCAGCCGCCGCTCC---AGCGGCAGCCTCGGCAGCGTCAGCAATGGCGGAAGGATCAGGTGCATGCAGGTGTGGCCAATTGAGGGCATCAAGAAGTTCGAGACCCTGTCTTACTTGCCACCCCTCTCCACGGAAGCCCTCCTGAAGCAGGTCGACTACCTGATCCGCTCCAAGTGGGTGCCCTGCCTCGAGTTCAGCAAGGTTGGCTTCGTCTTCCGTGAGCACAACAGCTCCCCCGGGTACTACGACGGTCGATACTGGACAATGTGGAAGCTGCCTATGTTCGGGTGCACCGACGCCACACAGGTGCTCAACGAGGTGGAGGAGGTCAAGAAGGAGTACCCTGACGCCTATGTCCGCGTCATCGGCTTCGACAACCTGCGCCAGGTGCAGTGCGTCAGCTTCATCGCCTTCAGGCCACCGGGTTGCGAGGAGTCCGGCAAGGCT
>TuG1812G0200000675.01.T01
ATGGCCCCAGCCGTGATGGCTTCTTCCGCCACCACCGTCGCGCCCTTCCAGGGGCTTAAGTCGACCACTGGCCTTCCCATCAGCCGCCGCTCCGGCAGCGCCGGCCTCAGCAACGTCAGCAATGGCGGAAGGATCAGATGCATGCAGGTGTGGCCGATTGAGGGCATCAAGAAGTTCGAGACCCTGTCTTACTTGCCACCCCTCTCCACGGAGGCCCTCCTTAAGCAGGTCGACTACCTGATCCGCTCCAAGTGGGTGCCCTGCCTTGAGTTCAGCAAGGTTGGCTTCGTCTTCCGTGAGCACAACAGCTCCCCAGGATACTACGACGGTCGATACTGGACAATGTGGAAGCTTCCTATGTTCGGGTGCACTGACGCCACGCAGGTGCTCAACGAGGTGGAGGAGGTCAAGAAGGAGTACCCTGACGCCTATGTCCGCGTCATTGGCTTCGACAACATGCGCCAGGTGCAGTGCGTCAGCTTCATTGCCTTCAGGCCACCAGGCTGCGAGGAATCCGGCAAGGCC
>TuG1812G0200000676.01.T01
ATGGCCCCCGCCGTGATGGCTTCTTCCGCCACCACCGTCGCGCCCTTCCAGGGGCTCAAGTCGACCGCCGGCCTCCCCGTCAACCGCCGCTCCTGCAGCGCCGGCCTCAGCAGCGTCAGCAATGGCGGAAGGATCAGATGCATGCAGGTGTGGCCAATTGAGGGCATCAAGAAGTTCGAGACCCTGTCTTACTTACCACCCCTCTCCACGGAGGCCCTCCTGAAGCAGGTCGACTACTTGATCCGCTCCAAGTGGGTGCCCTGCCTCGAGTTTAGCAAGGTTGGCTTCGTCTTCCGTGAGCACAACAGCTCCCCCGGGTATTATGACGGTCGATACTGGACAATGTGGAAGCTGCCTATGTTCGGGTGCACCGACGCCACACAGGTGCTCAACGAGGTGGAGGAGGTTAAGAAGGAGTACCCTGATGCGTATGTCCGTGTCATCGGCTTCGACAACATGCGCCAGGTGCAATGCGTCAGCTTCATTGCCTTCAGGCCACCAGGCTGCGAGGAATCCGGCAAGGCC
>TuG1812G0200000686.01.T01
ATGGCCCCAGCCGTGATGGCTTCCTCCGCCACCACCGTCGCGCCCTTCCAGGGGCTCAAGTCGACCGCCGGCCTCCCCGTCAGCCGCCGCTCCGGCAGCGCCGGCCTCAGCAGCGTCAGCAACGGCGGAAGGATCAGATGCATGCAGGTGTGGCCGATTGAGGGCATCAAGAAGTTCGAGACCCTGTCTTACTTGCCACCCCTCTCCACTGAGGCCCTCCTAAAGCAGGTCGACTACCTGATCCGCTCCAAGTGGGTGCCCTGCCTCGAGTTCAGCAAGGTTGGCTTCGTCTTCCGTGAGCACAACAGCTCCCCCGGCTACTACGACGGTCGATACTGGACAATGTGGAAGCTGCCTATGTTCGGGTGCACCGACGCAACGCAGGTGCTCAACGAGGTGGAGGAGGTCAAGAAGGAGTACCCTGACGCCTATGTCCGCGTCATCGGCTTCGACAACATGCGCCAGGTGCAGTGCGTCAGCTTCATTGCCTTCAGGCCACCAGGCTGCGAGGAATCTGGCAAGGCC
>TuG1812G0500001978.01.T01
ATGGCCCCCACCGTGATGGCCTCGTCGGCCACCTCCGTCGCTCCTTTCCAGGGGCTCAAGTCCACCGCCGGCCTCCCCGTCAGCCGCCGCTCCAACGGCGCTAGCCTCGGCAGCGTCAGCAACGGTGGAAGGATCAGGTGCATGCAGGTGTGGCCCATCGAGGGCATCAAGAAGTTCGAGACCCTGTCTTACCTGCCACCGCTCAGCACGGAGGCCCTCCTCAAGCAGGTCGACTACCTGATCCGCTCCAAGTGGGTGCCTTGCCTCGAGTTCAGCAAGGTTGGGTTCATCTTCCGTGAGCACAACGCATCTCCTGGGTACTACGATGGCCGGTACTGGACAATGTGGAAGCTGCCTATGTTTGGGTGCACTGACGCCACACAGGTGATCAACGAGGTGGAGGAGGTCAAGAAGGAGTACCCTGACGCGTATGTCCGCATCATCGGATTCGACAACATGCGTCAGGTGCAGTGCGTCAGCTTCATCGCCTTCAAGCCACCGGGCTGCGAGGAGTCCGGCAAGGCC
>TuG1812G0500001981.01.T01
ATGGCCCCCACCGTGATGGCCTCGTCGGCCACCTCCGTCGCTCCTTTCCAGGGGCTCAAGTCCACCGCCGGCCTCCCCGTCAGCCGCCGCTCCAACGGCGCTAGCCTCGGCAGCGTCAGCAACGGTGGAAGGATCAGGTGCATGCAGGTGTGGCCCATCGAGGGCATCAAGAAGTTCGAGACCCTGTCCTACCTGCCACCGCTCAGCACGGAGGCCCTCCTCAAGCAGGTCGATTACCTGATCCGCTCCAAATGGGTGCCTTGCCTCGAGTTCAGCAAGGTTGGGTTCATCTTCCGTGAGCACAACGCATCCCCTGGGTACTACGATGGCCGGTACTGGACAATGTGGAAGCTGCCTATGTTCGGGTGCACCGACGCCACACAGGTGATCAACGAGGTGGAGGAGGTCAAGAAGGAGTACCCTGACGCGTATGTCCGCATCATCGGATTCGACAACATGCGCCAGGTGCAGTGCGTCAGCTTCATCGCCTTCAAGCCACCGGGCTGCGAGGAGTCCGGCAAGGCC
>Urofu.3G359400.1
ATGGCTCCCACCATG---ATGGCCTCGGCCACCTCCGTTGCTCCGTTCCAGGGGCTCAAGTCCACCTCTGGACTCCCCGTGAGCCGCCGCTCCAGCTCCGGCTTCCGC---AACGTCAGCAACGGCGGAAGGATCAGGTGCATGCAGGTGTGGCCGGTTGAGAACAACAAGAAATTCGAGACCCTGTCCTACCTGCCACCTCTGTCCCAGGACGGGCTCCTGAAGCAGGTCGACTACCTTATCCGGAACAACTGGATCCCTTGCCTCGAGTTCAGCAAGGTCGGGTTCGTGTTCCGTGAGAACTCCCAGTCCCCGGGTTACTACGACGGGCGCTACTGGACCATGTGGAAGCTGCCCATGTTCGGGTGCACCGACGCCGCCCAGGTGTACGCCGAGCTCGAGGAGGCCAAGAAGGCCTACCCCGACTGCTACATCCGTGTCCTTGGCTTCGACAACATCAGGCAGGTGCAGTGCGTCATGTTCATCGCCTACAAGCCCCCCGGCGGCGCC---------------
>Urofu.3G358900.1
ATGGCCCCCACCATG---ATGGCCTCGGCCACCTCCGTTGCTCCGTTCCAGGGGCTCAAGTCCACCTCTGGACTCCCCGTGAGCCGCCGCTCCAGCTCCGGCTTCCGC---AACGTCAGCAACGGCGGAAGGATCAGGTGCATGCAGGTGTGGCCGGTTGACAACAACAAGAAATTCGAGACCCTGTCCTACCTGCCACCTCTGTCCCAGGACGAGCTCCTGAAGCAGGTCGACTACCTGATCCGGAACAACTGGATCCCTTGCCTCGAGTTCAGCAAGGTCGGGTTCGTGTTCCGTGAGAACTCCCAGTCCCCGGGTTACTACGACGGGCGCTACTGGACCATGTGGAAGCTGCCCATGTTCGGGTGCACCGACGCCGCCCAGGTGTACGCCGAGCTCGAGGAGGCCAAGAAGGCCTACCCCGACTGCTACATCCGTGTCCTTGGCTTCGACAACATCAGGCAGGTGCAGTGCGTCATGTTCATCGCCTACAAGCCCCCCGGCGGCGCC---------------
>Urofu.3G312800.1
ATGGCTCCCACCGTG---ATGGCCTCGGCCACCTCTGTGGCTCCATTCCAGGGGCTCAAGTCCACCGCCGGGCTCCCCGTCAGCCGCCGCACCACCAGC---TCCCGC---TTCGTCAGCAACGGCGGAAGGATCCGGTGCATGCAGGTGTGGCCGGTTGAGAACAACAAGAAATTCGAGACCCTGTCCTACCTGCCGCCTCTGTCCCAGGACGAGCTCTTGAAGCAGATCGACTACCTGATCCGGAACAACTGGATCCCTTGCCTCGAGTTCAGCAAGGTCGGGTTCGTGTTCCGTGAGAACTCCAGGTCGCCCGGGTACTATGACGGTCGCTACTGGACCATGTGGAAGCTGCCCATGTTCGGCTGCACCGACGCCACCCAGGTGTACGCCGAGCTCGAGGAGTGCAAGAAGGCCTACTCCGACTGCTACATCCGCGTCCTCGGCTTCGACAACATCCGGCAGGTGCAGTGCGTCATGTTCATCGCCTACAAGCCCCCGGGCAGCGCC---------------
>Urofu.3G359000.1
ATGGCCCCCACCGCG---ATTGCC---ACCACCTCCGTCGCTCCATTCCAGGGGCTCAAGTCCACCGCCGGACTCCCCGCGAGCCGCCGCTCCAGCTCCGGCTTCCGC---GACGTCAGCAACGGCGGCAGGATCAGGTGCATGCAGGTTTGGCCGGTTGGC---AACAAAAAGTTTGAGACCCTGTCCTACCTGCCGCCTCTCTCAACCGACGAGCTCCTGAAGCAGATCGACTACCTGATCCGAAAGAACTGGATCCCCTGCCTCGAGTTCAGCAAGGTCGGATTCGTCTACCGTGAGAACGCCAGGTCTCCTGGTTACTACGATGGGCGCTACTGGACCATGTGGAAGCTGCCAATGTTCGGGTGCACTGACGCCACCCAGGTGTACGCCGAGCTCGAGGAGGTCAAGAAGGCCTACCCCGACTGCTACATCCGTATCCTTGGCTTCGACAATGTCAGGCAGGTGCAGTGCGTCATGTTCATCGCCTACAGGCCCCCGGGTGGCGCC---------------
>Zm00001d004894_T001
ATGGCGCCCACCGTGATGATGGCCTCGGCAACCGCCGTCGCCCCGTTCCAGGGTCTCAAGTCCGCCGCCAGCCTCCCCGTCGCCCGCCGCAGCAGGAGCCTCGGCAAC------GTCAGCAACGGCGGAAGGATCCGGTGCATGCAGGTGTGGCCGGCCTACGGCAACAAGAAGTTCGAGACGCTGTCGTACCTGCCGCCGCTGTCGACGGACGACCTGCTGAAGCAGGTGGACTACCTGCTGCGCAACGGCTGGATACCCTGCCTCGAGTTCAGCAAGCTCGGGTTCGTGTACCGCGAGAACTCCACCTCCCCGTGCTACTACGACGGCCGCTACTGGACCATGTGGAAGCTGCCCATGTTCGGCTGCACCGACGCCACGCAGGTGTACAAGGAGCTGCAGGAGGCCATCGCCGCGTACCCGGACGCCTTCCACCGCGTCATCGGCTTCGACAACGTCAGGCAGACGCAGTGCGTCAGCTTCATCGCCTACAAGCCCCCCGGCAGCGAG---------------
>Zm00001d052595_T001
ATGGCGCCCACCGTGATGATGGCCTCGGCCACCGCCGTCGCTCCGTTCCAGGGGCTCAAGTCCACCGCCAGCCTCCCCGTCGCCCGCCGCTCCAGAAGCCTCGGCAAC------GTCAGCAACGGCGGAAGGATCCGGTGCATGCAGGTGTGGCCGGCCTACGGCAACAAGAAGTTCGAGACGCTGTCGTACCTGCCGCCGCTGTCGACGGACGACCTGCTGAAGCAGGTGGACTACCTGCTGCGCAACGGCTGGATACCCTGCCTCGAGTTCAGCAAGGTCGGCTTCGTGTACCGCGAGAACTCCACCTCCCCGTGCTACTACGACGGCCGCTACTGGACCATGTGGAAGCTGCCCATGTTCGGCTGCAACGACGCCACCCAGGTGTACAAGGAGCTGCAGGAGGCCATCAAATCCTACCCGGACGCCTTCCACCGCGTCATCGGCTTCGACAACATCAAGCAGACGCAGTGCGTCAGCTTCATCGCCTACAAGCCCCCGGGCAGCGAC---------------
