# Supplementary material for: A Comparative Bioinformatic Investigation of the Rubisco Small Subunit Gene Family in True Grasses Reveals Novel Targets for Enhanced Photosynthetic Efficiency
Source: Int J Mol Sci. 2025 Aug 1;26(15):7424. doi: 10.3390/ijms26157424 (PMC12347566; doi:10.3390/ijms26157424)
Supplement: Supplementary file 1 [file ijms-26-07424-s001.zip › S4/S4_PAML_output/S4_1Branch/RBCS_1branch]

     82    525

HORVU.MOREX.r3.5HG0468970.1     ATG GCC CCC ACC GTG ATG GCC TCG TCG GCC ACC TCC GTC GCT CCT TTC CAG GGG CTC AAG TCC ACC GCC GGC CTC CCC GTC AGC CGC CGC TCG AAC GGT GCT AGC CTC GGC AGC GTC AGC AAC GGT GGA AGG ATC AGG TGC ATG CAG GTG TGG CCC ATC GAG GGC ATC AAG AAG TTC GAG ACC CTG TCT TAC TTG CCA CCA CTC AGC ACG GAG GCC CTC CTT AAG CAG GTC GAC TAC CTG ATC CGC TCC AAG TGG GTG CCT TGC CTC GAG TTC AGC AAG GTT GGG TTC ATC TTC CGT GAG CAC AAC GCA TCT CCT GGG TAC TAC GAT GGC CGG TAC TGG ACA ATG TGG AAG CTG CCT ATG TTC GGA TGC ACC GAC GCC ACA CAG GTG CTC AAC GAG GTG GAG GAG GTC AAG AAG GAG TAC CCT GAC GCG TAT GTC CGC ATC ATC GGA TTC GAC AAC ATG CGT CAG GTG CAG TGC GTC AGC TTC ATC GCC TTC AAG CCA CCA GGC TGC GAG GAG TCC GGC AAG GCA 
AA020104.mRNA1                  ATG GCT CCC ACC GTG ATG GCT TCG TCG GCC ACC ACC GTC GCG CCC TTC CAG GGC CTC AAG TCC ACC GCT GGC CTC CCC GTC AGC CGT CGC AGC --- TCC GGA AGC CTC GGC AGC GTC AGC AAC GGT GGA AGA ATC AGA TGC ATG CAG GTG TGG CCG ATT GAG GGC ATC AAG AAG TTC GAG ACC CTT TCT TAC CTG CCA CCA CTC TCA GAG GAG GCC CTC CTG AAG CAG ATC GAC TTC TTG ATC CGC TCC AAG TGG GTT CCC TGC CTC GAG TTC AGC AAG GTT GGC TTC ATC TTC CGC GAG CAC GGC AGC ACC CCC GGA TAC TAC GAC GGC AGG TAC TGG ACA ATG TGG AAG CTG CCC ATG TTC GGC TGC ACC GAC GCC TCC CAG GTG ATC AAG GAG GTG GAG GAG GTC AAG AAG GAG TAC CCT GAC GCC TAT GTC CGC ATC ATC GGC TTC GAC AAC ATC CGC CAA GTG CAG TGC GTC AGC TTC ATC GCC TTC AAG CCA CCG GGT TGC GAG GAG TCC GGC AAG GCC 
AA020105.mRNA1                  ATG GCT CCC ACC GTG ATG GCT TCG TCG GCC ACC ACC GTC GCG CCC TTC CAG GGC CTC AAG TCC ACC GCT GGC CTC CCC GTC AGC CGT CGC AGC --- TCC GGA AGC CTC GGC AGC GTC AGC AAC GGT GGA AGA ATC AGA TGC ATG CAG GTG TGG CCG ATT GAG GGC ATC AAG AAG TTC GAG ACC CTT TCT TAC CTG CCA CCA CTC TCA GAG GAG GCC CTC CTG AAG CAG ATC GAC TTC TTG ATC CGC TCC AAG TGG GTT CCC TGC CTC GAG TTC AGC AAG GTT GGC TTC ATC TTC CGC GAG CAC GGC AGC ACC CCC GGA TAC TAC GAC GGC AGG TAC TGG ACA ATG TGG AAG CTG CCC ATG TTC GGC TGC ACC GAC GCC TCC CAG GTG ATC AAG GAG GTG GAG GAG GTC AAG AAG GAG TAC CCT GAC GCC TAT GTC CGC ATC ATC GGC TTC GAC AAC ATC CGC CAA GTG CAG TGC GTC AGC TTC ATC GCC TTC AAG CCA CCG GGT TGC GAG GAG TCC GGC AAG GCC 
AA020107.mRNA1                  ATG GCT CCC ACC GTG ATG GCT TCG TCG GCC ACC ACC GTC GCG CCC TTC CAG GGC CTC AAG TCC ACC GCT GGC CTC CCC GTC AGC CGT CGC AGC --- TCC GGA AGC CTC GGC AGC GTC AGC AAC GGT GGA AGA ATC AGA TGC ATG CAG GTG TGG CCG ATT GAG GGC ATC AAG AAG TTC GAG ACC CTT TCT TAC CTG CCA CCA CTC TCA GAG GAG GCC CTC CTG AAG CAG ATC GAC TTC TTG ATC CGC TCC AAG TGG GTT CCC TGC CTC GAG TTC AGC AAG GTT GGC TTC ATC TTC CGC GAG CAC GGC AGC ACC CCC GGA TAC TAC GAC GGC AGG TAC TGG ACA ATG TGG AAG CTG CCC ATG TTC GGC TGC ACC GAC GCC TCC CAG GTG ATC AAG GAG GTG GAG GAG GTC AAG AAG GAG TAC CCT GAC GCC TAT GTT CGC ATC ATC GGC TTC GAC AAC ATC CGT CAA GTG CAG TGC GTC AGC TTC ATC GCA TTC AAG CCA CCG GGC TGC GAG GAG TCC GGC AAG GCA 
AA020108.mRNA1                  ATG GCT CCC ACC ATG ACG GCT TCC TCG GCG ACC TCC GTC GCC CCC TTC CAG GGC CTC AAG TCC ACT GCT GGC CTT CCC GTC AGC CGC CGT AGC --- AAC GCC GGC CTC GGC AAC GTC AGC AAC GGT GGA AGG ATC AGA TGC ATG CAG GTG TGG CCG ATT GAG GGT ATC AAG AAG TTC GAG ACC CTT TCT TAC TTG CCA CCA CTC TCA GAG GAG GCC CTC CTG AAG CAG ATC GAC TTC TTG ATC CGC TCC AAG TGG GTT CCC TGC CTC GAG TTC AGC AAG GTT GGC TTC ATC TTC CGT GAG CAC GGC AGC ACA CCC GGA TAC TAC GAT GGC AGG TAC TGG ACA ATG TGG AAG CTG CCC ATG TTC GGC TGC ACC GAC GCC TCC CAG GTC ATC AAG GAG GTG GAG GAG GTG AAG AAG GAG TAC CCT GAC GCC TAT GTC CGC ATC ATC GGT TTC GAC AAC ATC CGT CAG GTG CAG TGC GTC AGC TTC ATC GCC TTC AAG CCA CCA GGC TGC GAG GAG TCC GGA AAG GCC 
AA020109.mRNA1                  ATG GCC CCC GCC GTG ATG GCA TCG TCG GCC ACC TCG GTC GCG CCC TTC CAG GGC CTC AAG TCC ACT GCT GGC CTT CCC GTC AGC CGC CGT GGC --- AAC GCC GGC CTT GGC AGC GTT AGC AAC GGT GGA AGA ATC AGA TGC ATG CAG GTG TGG CCA ATT GAG GGC ATC AAG AAG TTC GAG ACC CTG TCT TAC CTG CCA CCA TTG ACA GAG GAG GCC CTC CTG AAG CAG ATC GAC TTC TTG ATC CGC TCC AAG TGG GTT CCC TGC CTC GAG TTC AGC AAG GTT GGC TTC ATC TTC CGC GAG CAC GGC AGC ACT CCC GGA TAC TAC GAT GGC AGG TAC TGG ACA ATG TGG AAG CTG CCC ATG TTC GGC TGC ACC GAC GCC TCA CAG GTC ATC AAG GAG GTG GAG GAG GTG AAG AAG GAG TAC CCT GAC GCC TAT GTC CGC ATC ATC GGT TTC GAC AAC ATC CGT CAG GTG CAG TGC GTC AGC TTC ATC GCC TTC AAG CCA CCG GGT TGC GAG GAA TCC GGC AAG GCC 
AA020110.mRNA1                  ATG GCC CCC GCC GTG ATG GCT TCG TCG GCC ACC ACC GTC GCG CCC TTC CAG GGC CTC AAG TCC ACA GCT GGC CTT CCC GTC AGC CGT CGC AGC --- TCC GGA AGC CTC GGC AGC GTC AGC AAC GGT GGA AGA ATC AGA TGC ATG CAG GTG TGG CCG ATT GAG GGC ATC AAG AAG TTC GAG ACC CTG TCT TAC CTG CCA CCA CTC TCA GAG GAG GCC CTC CTG AAG CAG ATC GAC TTC TTG ATC CGC TCC AAG TGG GTT CCC TGC CTG GAG TTC AGC AAG GTT GGC TTC ATC TTC CGT GAG CAC GGC AGC ACT CCT GGA TAC TAC GAC GGC AGG TAC TGG ACA ATG TGG AAG CTG CCC ATG TTC GGC TGC ACC GAC GCC TCA CAG GTC ATT AAG GAG GTG GAG GAG GTG AAG AAG GAG TAC CCT GAC GCC TAT GTC CGC ATC ATT GGC TTC GAC AAC ATC CGT CAA GTG CAG TGC GTC AGC TTC ATC GCC TTC AAG CCA CCG GGT TGC GAG GAG TCT GGC AAG GCA 
AA020111.mRNA1                  ATG GCC CCC GCC GTG ATG GCT TCG TCG GCC ACC TCG GTC GCC CCC TTC CAG GGG CTC AAG TCC ACT GCT GGC CTT CCC GTC AGC CGC CGC AGC --- AAC GCC GGC CTC GGC AGC GTC AGC AAC GGT GGA AGA ATC AGA TGC ATG CAG GTT TGG CCG ATT GAG GGC ATC AAG AAG TTC GAG ACC CTG TCT TAC CTG CCA CCA TTG ACA GAG GAG GCC CTC CTG AAG CAG ATC GAC TTC TTG ATC CGC TCC AAG TGG GTT CCC TGC CTC GAG TTC AGC AAG GTT GGC TTC ATC TTC CGC GAG CAC GGC AGC ACT CCT GGA TAC TAT GAC GGC AGG TAC TGG ACA ATG TGG AAG CTG CCC ATG TTC GGC TGC ACT GAC GCC TCC CAG GTC ATC AAG GAG GTG GAG GAG GTC AAG AAG GAG TAC CCT GAC GCC TAT GTC CGC ATC ATC GGC TTC GAC AAC ATC CGT CAG GTG CAG TGC GTC AGC TTC ATC GCC TTC AAG CCA CCA GGC TGC GAG GAG TCC GGC AAG GCC 
AA021311.mRNA1                  ATG GCC CCC --- GTC GTG GCT TCG TCG GCC ACC TCG GTC GCG CCC TTC CAG GGG CTC AAG TCC ACT GCT GGC CTT CCC GTC AGC CGC CGC AGC --- AAC GCC GGC CTT GGC AGC GTC AGC AAC GGT GGA AGA ATC CGA TGC ATG CAG GTG TGG CCA ATT GAG GGC ATC AAG AAG TTC GAG ACC CTG TCT TAC CTG CCA CCA CTC TCA GAG GAG GCC CTC CTG AAG CAG ATC GAC TTC TTG ATC CGC TCC AAG TGG GTT CCC TGC CTG GAG TTC AGC AAG GTT GGC TTC ATC TTC CGC GAG CAC GGC AGC ACT CCC GGA TAC TAC GAT GGC AGG TAC TGG ACA ATG TGG AAG CTG CCC ATG TTC GGC TGC ACC GAC GCC TCC CAG GTC ATC AAG GAG GTG GAG GAG GTC AAG AAG GAG TAC CCT GAC GCC TAT GTT CGC ATC ATC GGC TTC GAC AAC ATC CGT CAA GTG CAG TGC GTC AGC TTC ATC GCC TTC AAG CCA CCG GGC TGC GAG GAA TCT GGC AAG GCA 
AA021312.mRNA1                  ATG GCT CCC ACC GTG ACG GCT TCC TCG GCC ACC TCT GTC GCC CCA TTC CAG GGC CTC AAG TCC ACT GCT GGC CTC CCC GTC AGC CGT CGC AGC --- TCC GGA AGC CTC GGC AGC GTG AGC AAC GGT GGA AGA ATC AGA TGC ATG CAG GTG TGG CCA ATT GAG GGC ATC AAG AAG TTC GAG ACC CTG TCT TAC CTG CCA CCA CTC TCA GAG GAG GCC CTC CTG AAG CAG ATC GAC TTC TTG ATC CGC TCC AAG TGG GTT CCC TGC CTG GAG TTC AGC AAG GTT GGC TTC ATC TTC CGC GAG CAC GGC AGC ACT CCC GGA TAC TAT GAC GGC AGG TAC TGG ACA ATG TGG AAG CTG CCC ATG TTC GGC TGC ACC GAC GCC TCC CAG GTC ATC AAG GAG GTG GAG GAG GTC AAG AAG GAG TAC CCT GAC GCC TAT GTG CGC ATC ATC GGC TTC GAC AAC ATC CGT CAG GTG CAG TGC GTC AGC TTC ATC GCC TTC AAG CCA CCA GGC TGC GAG GAG TCC GGC AAG GCA 
AA021314.mRNA1                  ATG GCC CCC GCC GTG ATG GCT TCG TCG GCC ACC ACC GTC GCG CCC TTC CAG GGT CTC AAG TCC ACC GCT GGC CTC CCC GTC AGC CGT CGC AGC --- TCC GGA AGC CTC GGC AGC GTG AGC AAC GGT GGA AGA ATC AGA TGC ATG CAG GTG TGG CCA ATT GAG GGC ATC AAG AAG TTC GAG ACC CTG TCT TAC CTG CCA CCA CTC TCA GAG GAG GCC CTC CTG AAG CAG ATC GAC TTC TTG ATC CGC TCC AAG TGG GTT CCC TGC CTG GAG TTC AGC AAG GTT GGC TTC ATC TTC CGC GAG CAC GGC AGC ACT CCC GGA TAC TAC GAT GGC AGG TAC TGG ACA ATG TGG AAG CTG CCC ATG TTC GGC TGC ACC GAC GCC TCC CAG GTC ATC AAG GAG GTG GAG GAG GTC AAG AAG GAG TAC CCT GAC GCG TAT GTC CGC ATC ATC GGC TTC GAC AAC ATC CGT CAG GTG CAG TGC GTC AGC TTC ATC GCC TTC AAG CCA CCA GGC TGC GAG GAG TCC GGC AAG GCC 
AA027237.mRNA1                  ATG GCT CCC ACC GTG ATG GCT CCG TCG GCC ACC TCC GTC GCG CCC TTC CAG GGC CTC AAG TCC ACT GCT GGC CTC CCC GTC AGC CGC CGC AGC --- AAT GCC GGC CTC GGC AGC GTC AGC AAC GGC GGA AGG ATC AGG TGC ATG CAG GTG TGG CCA ATT GAG GGC ATC AAG AAG TTC GAG ACC CTG TCT TAC TTG CCA CCG CTC TCG GAG GAG GCC CTC CTG AAG CAG ATC GAC TTC TTG ATC CGC TCC AAG TGG GTC CCC TGC CTG GAG TTC AGC AAG GTT GGC TTC ATC TTC CGC GAG CAC GGC AGC ACC CCC GGG TAC TAC GAC GGC AGG TAC TGG ACA ATG TGG AAG CTG CCC ATG TTC GGC TGC ACC GAC GCC TCA CAG GTC ATC AAG GAG GTG GAG GAG GTC AAG AAG GAG TAC CCT GAC GCC TAT GTC CGC ATC ATC GGC TTC GAC AAC ATC CGT CAA GTG CAG TGC GTC AGC TTC ATC GCC TTC AAG CCA CCG GGT TGC GAG GAG TCC GGA AAG GCC 
NC_053036.2_cds_XP_020168792.1_8203  ATG GCC CCC ACT GTG ATG GCT TCC TCG GCC ACC TCC GTC GCA CCC TTC CAG GGT CTC AAG TCC ACC GCG GGC CTG CCC GTC AGC CGC CGC TCC AGC AGC GCC GGC CTC GGC AGC GTC AGC AAC GGC GGA AGG ATC AGG TGC ATG CAG GTG TGG CCG ATT GAG GGC ATC AAG AAG TTC GAG ACC CTG TCT TAC TTG CCA CCC CTC TCC ACG GAG GCC CTC CTG AAG CAG GTC GAC TAC TTG ATC CGC TCC AAG TGG GTG CCC TGC CTC GAG TTC AGC AAG GTT GGC TTC GTT TTC CGT GAG CAC AAC AGC TCC CCC GGG TAC TAC GAT GGT CGA TAC TGG ACA ATG TGG AAG CTG CCT ATG TTC GGG TGC ACC GAC GCC ACA CAG GTG CTC AAC GAG GTG GAG GAG GTC AAG AAG GAG TAC CCT GAC GCC TAT GTC CGC GTC ATC GGC TTC GAC AAC CTG CGC CAG GTG CAG TGC GTC AGC TTC ATC GCC TTC AGG CCA CCG GGT TGC GAG GAG TCT GGC AAG GCC 
NC_053036.2_cds_XP_020168793.1_8204  ATG GCC CCC GCC GTG ATG GCT TCG TCG GCT ACC ACC GTC GCA CCC TTC CAG GGG CTC AAG TCC ACC GCC GGT CTC CCC GTC AGC CGC CGC TCC --- AGC GCC GGC CTC GGC AGC GTC AGC AAT GGC GGA AGG ATC AGG TGC ATG CAG GTG TGG CCA ATT GAG GGC ATC AAG AAG TTC GAG ACC TTG TCT TAC TTG CCA CCC CTC TCC ACG GAA GCC CTC CTG AAG CAG GTC GAC TAC CTG ATC CGC TCC AAG TGG GTG CCC TGC CTC GAG TTC AGC AAG GTT GGC TTC GTC TTC CGT GAG CAC AAC AGC TCC CCC GGG TAC TAC GAC GGT CGA TAC TGG ACA ATG TGG AAG CTG CCC ATG TTC GGG TGC ACC GAC GCC ACA CAG GTG CTC AAC GAG GTG GAG GAG GTC AAG AAG GAG TAC CCT GAC GCC TAT GTC CGC GTC ATC GGC TTC GAC AAC CTG CGC CAG GTG CAG TGC GTC AGC TTC ATC GCC TTC AGG CCA CCG GGT TGC GAG GAG TCC GGC AAG GCC 
NC_053036.2_cds_XP_020168774.1_8205  ATG GCC CCA GCC GTG ATG GCT TCT TCC GCC ACC ACC GTC GCG CCC TTC CAG GGG CTT AAG TCG ACC GCC GGC CTT CCC ATC AGC TGC CGC TCC GGC AGT GCC GGC CTC AGC AGC GTC AGC AAT GGC GGA AGG ATC AGA TGC ATG CAG GTG TGG CCA ATT GAG GGC ATC AAG AAG TTC GAG ACC CTG TCT TAC TTG CCA CCC CTC TCC ACG GAG GCC CTC CTT AAG CAG GTC GAC TAC CTG ATC CGC TCC AAG TGG GTG CCC TGC CTC GAG TTC AGC AAG GTT GGC TTC GTC TTC CGT GAG CAC AAC AGC TCC CCC GGG TAC TAC GAC GGT CGA TAC TGG ACA ATG TGG AAG CTG CCT ATG TTC GGG TGC ACT GAC GCC ACG CAG GTG CTC AAC GAG GTG GAG GAG GTC AAG AAG GAG TAC CCT GAC GCC TAT GTC CGC GTC ATT GGC TTC GAC AAC ATG CGC CAG GTG CAG TGC GTC AGC TTC ATT GCC TTC AGG CCA CCA GGC TGC GAG GAA TCC GGC AAG GCC 
NC_053036.2_cds_XP_020168773.1_8206  ATG GCC CCA GCC GTG ATG GCT TCT TCC GCC ACC ACC GTC GCG CCC TTC CAG GGG CTC AAG TCG ACC GCG GGC CTC CCC GTC AGC CGC CGC TCC GGC AGC GCC GGC CTC AGC AGC GTC AGC AAT GGC GGA AGG ATC AGA TGC ATG CAG GTG TGG CCA ATT GAG GGC ATC AAG AAG TTC GAG ACC CTG TCT TAC TTG CCA CCC CTC TCC ACG GAG GCC CTC CTG AAG CAG GTC GAC TAC TTG ATC CGC TCC AAG TGG GTG CCC TGC CTC GAG TTC AGC AAG GTT GGC TTC GTC TTC CGT GAG CAC AAC AGC TCC CCC GGG TAC TAC GAC GGT CGA TAC TGG ACA ATG TGG AAA CTG CCT ATG TTC GGT TGC ACC GAC GCC ACA CAG GTG CTC AAT GAG GTG GAG GAG GTT AAG AAG GAG TAC CCT GAT GCA TAT GTC CGC GTC ATC GGC TTC GAC AAC ATG CGC CAG GTG CAA TGC GTC AGC TTC ATT GCC TTC AGG CCA CCA GGC TGC GAG GAA TCC GGC AAG GCC 
NC_053036.2_cds_XP_020168807.1_8207  ATG GCC CCA GCC GTG ATG GCA TCG TCC GCC ACC ACC GTC GCG CCC TTC CAG GGG CTC AAG TCG ACC GCG GGC CTC CCC GTC AGC CGC CGC TCC GGC AGC GCC GGC CTC AGC AGC GTC AGC AAT GGC GGA AGG ATC AGA TGC ATG CAG GTG TGG CCG ATT GAG GGC ATC AAG AAG TTC GAG ACC CTG TCT TAC TTG CCA CCC CTC TCC ACG GAG GCC CTC CTA AAG CAG GTC GAC TAC CTG ATC CGC TCC AAG TGG GTG CCC TGC CTC GAG TTC AGC AAG GTT GGC TTC GTC TTT CGT GAG CAC AAC AGC TCC CCC GGC TAC TAC GAC GGT CGA TAC TGG ACA ATG TGG AAG CTG CCT ATG TTC GGG TGC ACC GAC GCA ACG CAG GTG CTC AAC GAG GTG GAG GAG GTC AAG AAG GAG TAC CCT GAC GCC TAT GTC CGT GTC ATC GGC TTC GAC AAC ATG CGC CAG GTG CAG TGC GTC AGC TTC ATT GCC TTC AGG CCA CCA GGC TGC GAG GAA TCT GGC AAG GCC 
NC_053039.2_cds_XP_020171286.1_35561  ATG GCC CCC ACC GTG ATG GCC TCG TCG GCC ACC TCC GTC GCT CCT TTC CAG GGG CTC AAG TCC ACC GCC GGC CTC CCC GTC AGC CGC CGC TCC AAC GGC GCT AGC CTC GGC AGC GTC AGC AAC GGT GGA AGG ATC AGG TGC ATG CAG GTG TGG CCC ATC GAG GGC ATC AAG AAG TTC GAG ACC CTG TCT TAC CTG CCA CCG CTC AGC ACG GAG GCC CTC CTC AAG CAG GTG GAC TAC CTG ATC CGC TCC AAG TGG GTG CCT TGC CTC GAG TTC AGC AAG GTC GGG TTC ATC TTC CGT GAG CAC AAT GCG TCT CCC GGG TAC TAC GAC GGC CGC TAC TGG ACA ATG TGG AAG CTG CCT ATG TTC GGG TGC ACC GAC GCC ACA CAG GTG ATC AAC GAG GTG GAG GAG GTC AAG AAG GAG TAC CCT GAC GCG TAT GTC CGC ATC ATC GGA TTC GAC AAC ATG CGC CAG GTG CAG TGC GTC AGC TTC ATT GCC TTC AAG CCA CCG GGC TGC GAG GAG TCC GGC AAG GCC 
NC_053039.2_cds_XP_020178165.1_35564  ATG GCC CCC ACC GTG ATG GCC TCG TCG GCC ACC TCC GTC GCT CCT TTC CAG GGG CTC AAG TCC ACC GCC GGC CTC CCC GTC AGC CGC CGC TCC AAC GGC GCT AGC CTC GGC AGC GTC AGC AAC GGT GGA AGG ATC AGG TGC ATG CAG GTG TGG CCC ATC GAG GGC ATC AAG AAG TTC GAG ACC CTG TCC TAC TTG CCA CCG CTC AGC ACG GAG GCC CTC CTT AAG CAG GTC GAC TAC CTG ATC CGC TCC AAG TGG GTG CCT TGC CTC GAG TTC AGC AAG GTT GGG TTC ATC TTC CGT GAG CAC AAC GCA TCC CCT GGG TAC TAC GAT GGC CGG TAC TGG ACA ATG TGG AAG CTG CCT ATG TTC GGA TGC ACC GAC GCC ACG CAG GTG ATC AAC GAG GTG GAG GAG GTC AAG AAG GAG TAC CCT GAC GCC TAT GTC CGC ATC ATC GGA TTC GAC AAC ATG CGT CAG GTG CAG TGC GTC AGC TTC ATC GCC TTC AAG CCA CCG GGC TGC GAG GAG TCC GGC AAG GCC 
Bradi4g08800.1                  ATG GCA CCC ACC GTG ATG GCT TCC TCC GCC ACC TCC GTG GCC CCT TTC CAG GGC CTC AAG TCC ACC GCC GGC CTC CCC CTC AGC --- CGC CGC TCC TCC AAC AGC CTC GGC CGC GTC AGC AAC GGC GGA AGG ATC AGC TGC ATG CAG GTG TGG CCG ATC GAG GGC ATC AAG AAG TTC GAG ACC CTC TCG TAC CTG CCC CCT CTC TCC GTG GAG TCT CTC CTG AAG CAG ATC GAG TAC CTG ATC CGC TCC AAG TGG GTT CCT TGC CTT GAG TTC AGC AAG GTC GGC TTT GTG TTC CGT GAG CAC AAC AGC TCT CCT GGG TAC TAC GAC GGG AGG TAC TGG ACA ATG TGG AAG CTG CCC ATG TTC GGG TGC ACC GAC GCC ACG CAG GTG CTC AAG GAG CTG GAG GAG GTC AAG AAG GAG TAC CCG GAC GCC TAC GTC CGC ATC ATC GGC TTC GAC AAC ACC CGG CAG GTG CAG TGC ATC AGC TTC ATC GCC TTC AAG CCA CCG GGC TGC GAG GAA TCC GGC AAG GCA 
Bradi4g08500.2                  ATG GCA CCC ACC GTG ATG GCT TCC TCC GCC ACC TCC GTG GCT CCT TTC CAG GGG CTC AAG TCC ACC GCC GGC CTC CCC GTC GCC AGC CGC CGC TCC TCC AAC AGC CTC GGC AGC GTC AGC AAC GGT GGA AGG ATC AGG TGC ATG CAG GTG TGG CCG ATC GAG GGC ATC AAG AAG TTC GAG ACC CTC TCG TAC CTG CCC CCT CTC TCC GTG GAG TCT CTC CTG AAG CAG ATC GAG TAC CTG ATC CGC TCC AAG TGG GTT CCT TGC CTG GAG TTC AGC AAG GTC GGC TTC GTC TTC CGC GAG CAC AAC AGC TCC CCT GGG TAC TAT GAT GGC AGG TAC TGG ACA ATG TGG AAG CTG CCC ATG TTC GGG TGC ACC GAC GCC ACA CAG GTG CTC AAG GAG CTG GAG GAG GTC AAG AAG GAG TAC CCG GAC GCC TAT GTC CGC ATC ATC GGC TTC GAC AAC ACC CGG CAG GTG CAG TGC ATC AGC TTC ATC GCC TTC AAG CCT CCA GGC TGC GAG GAG TCC GGC AAG GCC 
Bradi5g04080.1                  ATG GCT CCC ACC GTG ATG GCT TCA ACC GCC ACC TCC GTG GCG CCC TTC CAG GGG CTC AAG TCC ACC GCT GGC CTA CCT GTC AGC CGC CGC AAC AGC GCC GCG GGC CTC GGC AGC GTC AGC AAT GGC GGA AGG ATC AGG TGT ATG CAG GTG TGG CCG ATC GAG GGC ATC AAG AAG TTC GAG ACG CTC TCG TAC CTG CCG CCG CTG TCC GTG GAG GCC CTG CTG AAG CAG ATC GAG TAC CTG ATC CGC TCC AAG TGG GTG CCC TGC TTG GAG TTT AGC AAG GTC GGC TTC GTC TTT CGC GAG CAT GCC AGG TCC CCT GGA TAC TAC GAC GGC AGG TAC TGG ACC ATG TGG AAG CTG CCC ATG TTC GGA TGC ACC GAC GCC ACA CAG GTG CTC AAG GAG CTG GAG GAG GCC AAG AAG GAG TAC CCT GAC GCT TTC ATC CGG ATT ATC GGT TTT GAC AAT GTC AGG CAG GTG CAG TGC ATC AGC TTC ATC GCA TAC AAG CCA CCC GGC TGC CAG GAG TCC GGC AAG GCC 
Bradi3g26391.1                  ATG GCT CCC ACA GTG ATG TCG TCA GCG GCT ACT GCC GTT GCT CCT TTC CAG GGC CTC AAG TCC ACC GCC GGG CTC CCC ATC GGC CGC CGC TCA GCC AGC GCT GGT CTC GGC AGC GTC TCC AAC GGT GGA AGG ATC AGG TGC ATG CAG GTG TGG CCA ATT GAG GGC ATC AAG AAG TTC GAA ACC CTT TCC TAC CTG CCG CCT CTC ACC GTG GAG TCC CTC TTG AAG CAG ATC GAG TAT CTC ATC CGC TCC AAG TGG GTT CCT TGC CTC GAG TTC AGC AAG GTC GGT TTC GTC TTC CGT GAG CAC GGC AAC TCT CCC GGG TAC TAC GAC GGC AGG TAC TGG ACA ATG TGG AAG CTT CCC ATG TTC GGG TGC ACC GAC GCC ACG CAG GTG CTA AAG GAG CTG GAG GAG GTG AAG AAG GAG TAC CCT GAC GCC TAT GTC CGC ATC ATC GGC TTC GAC AAC ACC AGG CAA GTG CAG TGC ATC AGC TTC ATC GCC TTC AAG CCA CCG GGT TGT GAG GAG TCC GGC AAG GCC 
Bradi3g26385.1                  ATG GGT CCG ACA GTG ATG TCG GCG GCG GCT ACC GCT GTT GCT CCT TTC CGG GGC CTC AAG TCC ACC GCC GGG CTC CCC GTC AGC CGC CGC TCT GCC GGC GCT GGC CTC GGC AGC GTC TCC AAC GGT GGC AGG ATC ACG AGC ATG CAG GTG TGG CCA ATT GAG GGC ATC AAG AAG TTC GAG ACC CTT TCC TAC CTG CCA CCT CTC ACC GTG GAG TCC CTC CTG AAG CAG ATC GAG TAT CTC ATC CGC TCC AAA TGG GTT CCT TGC CTC GAG TTC AGC AAG GTC GGT TTC GTC TTC CGT GAG CAC GGC AAC TCC CCA GGG --- --- --- --- --- TAC TGG ACA ATG TGG AAG CTT CCC ATG TTC GGG TGC ACT GAC GCC ACG CAG GTG CTC AAG GAG TTG GAG GAG GTC AAG AAG GAA TAC CCT GGC GCC TAT GTC CGC ATC ATC GGC TTC GAC AAC ACC AGG CAA GTA CAG TGC ATC AGC TTC ATC GCT TTC AAG CCA CCT GGC TGC GAG GAG TCC GGC AAG GCC 
HORVU.MOREX.r3.2HG0104820.1     ATG GCC CCC GCC GTG ATG GCT TCG TCG GCT ACC ACC GTC GCA CCC TTC CAG GGG CTC AAG TCC ACA GCT GGT CTC CCC GTC AGC CGC CGC TCC --- AGC GCC AGC CTC GGC AGC GTC AGC AAT GGC GGA AGG ATC AGG TGC ATG CAG GTG TGG CCG ATT GAG GGT ATC AAG AAG TTC GAG ACC CTG TCT TAC TTG CCA CCC CTC ACC ACG GAG GCC CTC CTG AAG CAG GTT GAC TAC CTG ATC CGC TCC AAG TGG GTG CCC TGC CTC GAG TTC AGC AAG GTT GGC TTC GTC TTC CGT GAG CAC AAC AGC TCC CCC GGG TAC TAC GAC GGC CGA TAC TGG ACA ATG TGG AAG CTG CCT ATG TTT GGG TGC ACC GAC GCT ACA CAG GTG CTT AAC GAG GTG GAG GAG GTC AAG AAG GAG TAC CCT GAC GCT TAC GTC CGT ATC ATC GGC TTT GAC AAC CTG CGG CAG GTG CAG TGC GTC AGC TTC ATC GCC TTC AGG CCA CCG GGT TGC GAG GAG TCC GGC AAG GCA 
HORVU.MOREX.r3.2HG0104810.1     ATG GCC CCC GCC GTG ATG GCT TCG TCG GCT ACC ACC GTC GCA CCC TTC CAG GGG CTC AAG TCC ACA GCT GGT CTC CCT GTC AGC CGC CGC TCC --- AGC GCC AGC CTC GGC AGC GTC AGC AAT GGC GGA AGG ATC AGG TGC ATG CAG GTG TGG CCG ATT GAG GGT ATC AAG AAG TTC GAG ACC CTG TCT TAC TTG CCA CCC CTC ACC ACG GAG GCC CTC CTG AAG CAG GTT GAC TAC CTG ATC CGC TCC AAG TGG GTG CCC TGC CTC GAG TTC AGC AAG GTT GGC TTC GTC TTC CGT GAG CAC AAC AGC TCC CCC GGG TAC TAC GAC GGC CGA TAC TGG ACA ATG TGG AAG CTG CCT ATG TTT GGG TGC ACC GAC GCT ACA CAG GTG CTT AAC GAG GTG GAG GAG GTC AAG AAG GAG TAC CCT GAC GCT TAC GTA CGT ATC ATC GGC TTC GAC AAC CTG CGG CAG GTG CAG TGC GTC AGC TTC ATC GCC TTC AGG CCA CCG GGT TGC GAG GAG TCC GGC AAG GCA 
HORVU.MOREX.r3.2HG0104780.2     ATG GCC CCT GCC GTG ATG GCT TCG TCG GCT ACC ACC GTC GCA CCC TTC CAG GGG CTC AAG TCC ACA GCC GGT CTC CCC GTC AGC CGC CGC TCC --- AGC GCC AGC CTC GGC AGC GTC AGC AAT GGC GGA AGG ATC AGG TGC ATG CAG GTG TGG CCG ATT GAG GGT ATC AAG AAG TTC GAG ACC CTG TCT TAC TTG CCA CCC CTC ACC ACG GAG GCC CTC CTG AAG CAG GTT GAC TAC CTG ATC CGC TCC AAG TGG GTG CCC TGC CTC GAG TTC AGC AAG GTT GGC TTC GTC TTC CGT GAG CAC AAC AGC TCC CCC GGG TAC TAC GAC GGC CGA TAC TGG ACA ATG TGG AAG CTG CCT ATG TTC GGA TGC ACC GAC GCC ACA CAG GTG CTT AAC GAG GTG GAG GAG GTC AAG AAG GAG TAC CCT GAC GCT TAT GTC CGT ATC ATC GGC TTC GAC AAC CTG CGG CAG GTG CAG TGC GTC AGC TTC ATC GCC TTC AGG CCA CCG GGT TGC GAG GAG TCC GGC AAG GCA 
HORVU.MOREX.r3.2HG0104760.1     ATG GCC CCC GCC GTG ATG GCT TCG TCG GCT ACC ACC GTC GCA CCC TTC CAG GGG CTC AAG TCC ACA GCC GGT CTC CCC GTC AGC CGC CGC TCC --- AGC GCC AGC CTC GGC AGC GTC AGC AAT GGC GGA AGG ATC AGG TGC ATG CAG GTG TGG CCG ATT GAG GGT ATC AAG AAG TTC GAG ACC CTG TCT TAC TTG CCA CCC CTC ACC ACG GAG GCC CTC CTG AAG CAG GTT GAC TAC CTG ATC CGC TCC AAG TGG GTG CCC TGC CTC GAG TTC AGC AAG GTT GGC TTC GTC TTC CGT GAG CAC AAC AGC TCC CCC GGG TAC TAC GAC GGC CGA TAC TGG ACA ATG TGG AAG CTG CCT ATG TTT GGG TGC ACC GAC GCT ACA CAG GTG CTT AAC GAG GTG GAG GAG GTC AAG AAG GAA TAC CCT GAC GCT TAC GTC CGT ATC ATC GGC TTT GAC AAC CTG CGG CAG GTG CAG TGC GTC AGC TTC ATC GCC TTC AGG CCA CCG GGT TGC GAG GAG TCC GGC AAG GCA 
HORVU.MOREX.r3.2HG0104740.1     ATG GCC CCA GCC GTG ATG GCT TCT TCA GCC ACC ACC GTC GCC CCC TTC CAG GGG CTC AAG TCC ACC GCG GGC CTC CCC GTC AGC CGC CGC TCC GGC AGC GCC GGC CTC AGC AGC GTC AGC AAT GGC GGA AGG ATC AGA TGC ATG CAG GTG TGG CCC ATT GAG GGC ATC AAG AAG TTC GAG ACC CTG TCT TAC TTG CCA CCC CTC TCC ACG GAG GCC CTC CTG AAG CAG GTC GAC TAC CTG ATC CGC TCC AAG TGG GTG CCC TGC CTC GAG TTC AGC AAG GTT GGC TTC GTC TTC CGT GAG CAC AAC AGC TCC CCT GGA TAT TAC GAC GGC CGA TAC TGG ACA ATG TGG AAG CTG CCT ATG TTT GGG TGC ACC GAC GCC ACA CAG GTG CTC AAC GAG GTG GAA GAG GTC AAG AAG GAG TAC CCT GAC GCC TAC GTC CGC ATC ATC GGC TTT GAC AAC CTG CGG CAG GTG CAG TGC GTC AGC TTC ATC GCC TTC AGG CCA CCG GGT TGC GAG GAG TCC GGC AAG GCA 
HORVU.MOREX.r3.2HG0104730.1     ATG GCC CCA GCC GTG ATG GCT TCG TCA GCC ACC ACC GTC GCC CCC TTC CAG GGG CTC AAG TCC ACC GCG GGC CTC CCC GTC AGC CGC CGC TCC GGC AGC GCC GGC CTC AGC AGC GTC AGC AAT GGC GGA AGG ATC AGA TGC ATG CAG GTG TGG CCG ATT GAG GGC ATC AAG AAG TTC GAG ACC CTG TCT TAC TTG CCA CCC CTC TCC ACT GAG GCC CTC CTG AAG CAG GTC GAC TAC CTG ATC CGC TCC AAG TGG GTG CCC TGC CTG GAG TTC AGC AAG GTT GGC TTC GTC TTC CGT GAG CAC AAC AGC TCC CCC GGG TAC TAC GAC GGC CGA TAC TGG ACA ATG TGG AAG CTG CCT ATG TTC GGG TGC ACC GAC GCC ACA CAG GTG CTC AAT GAG GTG GAG GAG GTC AAA AAG GAG TAC CCT GAC GCC TAC GTC CGT ATC ATC GGC TTC GAC AAC CTG CGG CAG GTG CAG TGC GTC AGC TTC ATC GCC TTC AGG CCA CCG GGT TGC GAG GAG TCC GGC AAG GCA 
HORVU.MOREX.r3.2HG0104700.1     ATG GCC CCA GCC GTG ATG GCT TCG TCA GCC ACC ACC GTC GCC CCC TTC CAG GGG CTC AAG TCC ACC GCG GGC CTC CCC GTC AGC CGC CGC TCC GGC AGC GCC GGC CTC AGC AGC GTC AGC AAT GGC GGA AGG ATC AGA TGC ATG CAG GTG TGG CCG ATT GAG GGC ATC AAG AAG TTC GAG ACC CTG TCT TAC TTG CCA CCC CTC TCC ACT GAG GCC CTC CTG AAG CAG GTC GAC TAC CTG ATC CGC TCC AAG TGG GTG CCC TGC CTG GAG TTC AGC AAG GTT GGC TTC GTC TTC CGT GAG CAC AAC AGC TCC CCC GGG TAC TAC GAC GGC CGA TAC TGG ACA ATG TGG AAG CTG CCT ATG TTC GGG TGC ACC GAC GCC ACA CAG GTG CTC AAT GAG GTG GAG GAG GTC AAA AAG GAG TAC CCT GAC GCC TAC GTC CGT ATC ATC GGC TTC GAC AAC CTG CGG CAG GTG CAG TGC GTC AGC TTC ATC GCC TTC AGG CCA CCG GGT TGC GAG GAG TCC GGC AAG GCA 
HORVU.MOREX.r3.5HG0469020.1     ATG GCC CCC ACC GTG ATG GCC TCA TCG GCC ACC TCC GTC GCT CCT TTC CAG GGG CTC AAG TCC ACC GCC GGC CTT CCC GTC AGC CGC CGC TCC AAC GGC GCT AGC CTC GGC AGC GTC AGC AAC GGT GGA AGG ATC AGG TGC ATG CAG GTG TGG CCC ATC GAG GGC ATC AAG AAG TTC GAG ACC CTG TCT TAC TTG CCA CCA CTC AGC ACG GAG GCC CTC CTT AAG CAG GTC GAC TAC CTG ATC CGC TCC AAG TGG GTG CCT TGC CTC GAG TTC AGC AAG GTT GGG TTC ATC TTC CGT GAG CAC AAC GCA TCT CCT GGG TAC TAC GAT GGC CGG TAC TGG ACA ATG TGG AAG CTG CCT ATG TTC GGA TGC ACC GAC GCC ACA CAG GTG CTC AAC GAG GTG GAG GAG GTC AAG AAG GAG TAC CCT GAC GCG TAT GTC CGC ATC ATC GGA TTC GAC AAC ATG CGT CAG GTG CAG TGC GTC AGC TTC ATC GCC TTC AAG CCA CCA GGC TGC GAG GAG TCC GGC AAG GCA 
HORVU.MOREX.r3.1HG0037500.1     ATG GCT CCC ACT GTC ATG TCG TCG GCA GCC ACC GCC GTA GCA CCC TTC CAG GGA CTC AAG TCC ACA GCT GGT CTC CCA GTC AGC CGC CTC TCC AAC GCG GCT GGC CTC GGC AGC GTC AGC AAC GGC GGA AGA ATC CGG TGC ATG CAG GTC TGG CCG ATT GAA GGC ATC AAG AAG TTC GAG ACT TTG TCT TAC TTG CCA CCG CTC TCC ACG GAG GCA CTC CTG AAG CAG GTC GAC TAC CTG ATC CGC TCC AAG TGG GTG CCT TGT CTC GAG TTC AGC AAG GTT GGA TTC ATC TTC CGT GAG CAC AAT GCC TCT CCA GGG TAT TAC GAT GGC CGA TAC TGG ACA ATG TGG AAG CTA CCT ATG TTT GGG TGC ACC GAC GCC ACA CAG GTG TTA AAC GAA GTG GAG GAG GTC AAG AAG GAG TAC CCT GAC GCC TAT GTC CGC ATC ATC GGA TTC GAC AAC ATG CGT CAG GTG CAG TGC GTC AGC TTC ATC GCC TTC AAG CCA CCA GGC TGC GAG GAG TCT GGC AAG GCC 
Ola007172.1                     ATG GCC CCC ACC GTG ATG GCC TCG TCG GCG ACC TCC GTC GCC CCT TTC CAG GGG CTC AAG TCC GTT GCC GGC ATG CCT GGC ACC CGC CGC TCC --- AGC GCC GGC CTC AGC AGC GTC AGC AAC GGT GGA CGG ATC AAG TGC ATG CAG TGG --- CCG ATC GAG GGC ATC AAG AAG TTC GAG ACG CTG TCG TAC CTT CCG CCG CTC ACC GTG GAG GAC CTC CTG AAG CAG ATC GAG TAC CTC ATC CGG TCC AAG TGG ATC CCT TGC CTG GAG TTC AGC AAG GTG GGC TTC GTC TAC CGC GAG AAC AAC CGC TCC CCC GGG TAC TAC GAC GGG CGG TAC TGG ACA ATG TGG AAG CTG CCC ATG TTC GGC TGC ACC GAC GCC ACG CAG GTG TAC AAG GAG CTG GAG GAG GCC AAG AAG GCG TAC CCG GAC GCC TTC GTG CGC ATC ATC GGC TTC GAC AAC GTC AGG CAG GTG CAG CTC ATC AGC TTC ATC GCC TAC AAG CCG CCC GGC TGC GAG GAG TCC GGC GGC GCC 
Ola007173.1                     --- --- --- ATG GCG ATG GGA GAC CAG GGA GTT GAT CTT GAT GCA CAA CCA AAG GTT AAG ATA GAG CAA GGA --- AAT GTT GGT AAA AGC GTG GAA TTT TCG ATT CAT ATA TAC ATG AGT GCG ACA CAG TCA CTA GCT GAG CAT AAA GTG TGG CCG ATT GAG GGC ATC AAG AAG TTC GAG ACG CTG TCG TAC CTG CCG CAG CTC ACC GTG GAG GAC CTC CTG AAG CAG ATC GAG TAC CTC ATC CGG TCC AAG TGG ATC CCT TGC CTG GAG TTC AGC AAA GTG GGC TTC ATC TAC CGC GAG AAC CAC CGC TCC CCC GGG TAC TAC GAC GGA CGG TAC TGG ACA ATG TGG AAG CTG CCC ATG TTC GGC TGC ACT GAC GCC ACG CAA GTG CTC AAG GAG CTG GAG GAG GCC AAG AAG GCG TAT CCG GAC GCC TTC GTG CGC --- --- --- --- --- --- --- --- --- --- --- --- --- --- --- ATC GCC TAC AAT CCG CCC GGC TGC CAG GAG TCC GGA GGC CCT 
Ola007174.1                     ATG GCC CCC ACC GTG ATG GCC TCG TCG GCG ACC TCC GTC GCC CCC TTC CAT GGC CTC AAG TCC GTC GCC GGC ATG CCC GGC ACC CGC CGC TCC --- AGC GCC GGC CTC GGC AGC GTC AGC AAC GGT GGA CGG ATC AAG TGC ATG CAG TGG --- CCG ATC GAG GGC ATC AAG AAG TTC GAG ACG CTG TCG TAC CTT CCG CCG CTC ACC GTG GAG GAT CTC CTG AAG CAG ATC GAG TAC CTC ATC CGG TCC AAG TGG ATC CCT TGC CTG GAG TTC AGC AAG GTG GGC TTC GTC TAC CGC GAG AAC AAC CGC TCC CCC GGG TAC TAC GAC GGG CGG TAC TGG ACA ATG TGG AAG CTG CCC ATG TTC GGC TGC ACC GAC GCC ACG CAG GTG TAC AAG GAG CTG GAG GAG GCC AAG AAG GCG TAC CCG GAC GCC TTC GTG CGC ATC ATC GGC TTC GAC AAC GTC AGG CAG GTG CAG CTC ATC AGC TTC ATC GCC TAC AAG CCG CCC GGC TGC GAG GAG TCC GGC GGC GCC 
Ola007182.1                     ATG GCC CCC ACC GTG ATG GCC TCG TCG GCG ACC TCC GTC GCC CCT TTC CAG GGG CTC AAG TCC GTC GCC GGC ATG CCT GGC ACC CGC CGC TCC --- AGC GCC GGC CTC GGC GGC GTC AGC AAC GGT GGA CGG ATC AAG TGC ATG CAG --- --- --- --- --- --- --- --- --- --- --- --- --- --- --- --- --- --- --- --- --- --- --- --- --- --- --- --- --- --- --- --- --- --- --- --- --- --- --- --- --- --- --- --- --- --- --- --- --- --- --- AAC AAC CGC TCC CCC GGG TAC TAC GAC GGG CGG TAC TGG ACG ATG TGG AAG CTG CCC ATG TTC GGC TGC ACC GAC GCC ACG CAG GTA TAC AAG GAG CTG GAG GAG GCC AAG AAG GCG TAC CCG GAC GCC TTC GTG CGC ATC ATC GGC TTC GAC AAC GTC AGG CAG GTG CAG CTC ATC AGC TTC ATC GCC TAC AAG CCG CCC GGC TGC GAG GAG TCC GGC GGC GCC 
Os02t0152400-01                 TTC ATC AAC ACG GCC AGC TTC GTC GCC GCC GTC GTC GCT TCG CCG GAG CAG CCG GCC AAG CTT GTC CGG GAT AGG AGG GTG GTG CCT GGC TCC TGC AGG GCA AGA AGA GGT GCA GCA TCC AAT GGC TTC AGA ACT TAC TGC ATG CAG ACA TGG AAC CCT TTC ACC AAC AGG AGG TAC GAG GCG ATG TCT TAC CTG CCT CCC CTG AGC GCG AAG TCC ATC TCC AAG GAG ATC GAG TTC ATC ATG TCC AAA GGA TGG GTC CCT TGC CTC GAG TTT GAC AAG GAG GGG GAG ATC CAC CGG AGC AAC AGC CGG ATG CCG GGG TAC TAC GAC GGG AGG TAC TGG ACG CTG TGG AAG CTG CCG ATG TTC GGA TGC TCT GAC GCG GCG GCG GTG CTC CGG GAG GTG GAG GAA TGC CGG AGG GAG TAC CCG GAC GCC TTC ATC CGC CTC ATC GCC TTC GAC AGC AGC CGC CAG TGC CAG TGC ATG TCC TTC GTC GTC CAC AAG CCG CCG TCG GCC GCC GCT TCT CCG GCC ACG 
Os12t0274700-01                 ATG GCC CCC TCC GTG ATG GCG TCG TCG GCC ACC ACC GTC GCT CCC TTC CAG GGG CTC AAG TCC ACC GCC GGC ATG CCC GTC GCC CGC CGC TCC --- AAC TCC AGC TTC GGC AAC GTC AGC AAT GGC GGC AGG ATC AGG TGC ATG CAG TGG --- CCG ATT GAG GGC ATC AAG AAG TTC GAG ACC CTC TCC TAC CTG CCA CCG CTC ACC GTG GAG GAC CTC CTG AAG CAG ATC GAG TAC CTG CTC CGT TCC AAG TGG GTG CCC TGC CTC GAG TTC AGC AAG GTC GGA TTC GTC TAC CGT GAG AAC CAC AGA TCC CCC GGA TAC TAC GAT GGC AGG TAC TGG ACC ATG TGG AAG CTG CCC ATG TTC GGG TGC ACT GAC GCC ACC CAG GTG CTC AAG GAG CTC GAG GAG GCC AAG AAG GCG TAC CCT GAT GCA TTC GTC CGT ATC ATC GGC TTC GAC AAC GTC AGG CAG GTG CAG CTC ATC AGC TTC ATC GCC TAC AAG CCC CCG GGC TGC GAG GAG TCT GGT GGC AAC 
Os12t0291100-01                 ATG GCC CCC ACC GTG ATG GCC TCC TCG GCC ACC TCC GTG GCT CCA TTC CAA GGG CTC AAG TCC ACC GCC GGG CTC CCC GTC AGC CGC CGC TCC --- AAC TCG GGC TTC GGC AAC GTC AGC AAT GGC GGA AGG ATC AAG TGC ATG CAG TGG --- CCA ATT GAG GGC ATC AAG AAG TTC GAG ACC CTA TCG TAC CTG CCA CCA CTC ACC GTG GAG GAT CTT TTG AAG CAG ATC GAG TAC CTG CTT CGA TCC AAG TGG GTG CCT TGC CTC GAG TTC AGC AAG GTT GGA TTC GTC TAC CGT GAG AAC CAC AGG TCT CCC GGG TAC TAC GAT GGC AGG TAT TGG ACC ATG TGG AAG CTG CCC ATG TTC GGC TGC ACC GAT GCC ACC CAG GTG CTC AAG GAG CTC GAG GAG GCC AAG AAG GCC TAC CCC GAT GCC TTT GTC CGT ATC ATC GGC TTC GAC AAC GTC AGG CAG GTG CAG TTG ATT AGC TTC ATC GCC TAC AAG CCC CCA GGT TGC GAG GAG TCT GGT GGC AAC 
Os12t0291400-01                 ATG GCG CCC ACC GTG ATG GCC TCG TCG GCC ACC TCC GTT GCT CCC TTC CAG GGG CTC AAA TCC ACC GCC GGG CTC CCC GTC AGC CGC CGC TCC --- AGC GCC GGC CTC GGC AGC GTC AGC AAC GGT GGA AGG ATC AGC TGT ATG CAG TGG --- CCG ATT GAA GGC ATC AAG AAG TTT GAG ACC CTG TCG TAC CTG CCA CCG CTC ACG GTC GAG GAC CTC TTG AAG CAG ATC GAG TAC CTG CTC CGG TCC AAA TGG GTG CCT TGC CTC GAG TTT AGT AAG GTC GGG TTC GTC TAC CGT GAG AAC CAC AGG TCT CCT GGG TAC TAT GAT GGC AGG TAC TGG ACC ATG TGG AAG CTG CCT ATG TTC GGA TGC ACT GAT GCC ACC CAG GTG CTC AAG GAG CTC GAG GAG GCC AAG AAG GCA TAT CCA GAT GCA TTT GTT CGC ATC ATC GGC TTC GAC AAC GTC AGG CAG GTG CAG TTG ATT AGC TTC ATC GCC TAC AAG CCC CCG GGT TGC GAG GAG TCC GGC GGA AAC 
Os12t0292400-01                 ATG GCT CCC TCG GTG ATG GCT TCG TCG GCC ACC TCC GTG GCT CCC TTC CAG GGG CTC AAG TCC ACT GCG GGC CTC CCG GTG AAC CGC CGC TCC --- AGC TCG AGC TTT GGC AAC GTC AGC AAT GGC GGA AGG ATC AGA TGC ATG CAG TGG --- CCG ATT GAG GGC ATT AAG AAG TTC GAG ACT CTG TCG TAC TTG CCG CCA TTG ACA GTG GAG GAC CTT TTG AAG CAG ATC GAG TAC CTG CTC CGA TCT AAG TGG GTG CCT TGC TTG GAG TTC AGC AAG GTC GGA TTC GTC TAC CGT GAG AAT CAC AGA TCA CCC GGA TAC TAT GAC GGT AGG TAC TGG ACC ATG TGG AAA CTG CCC ATG TTT GGA TGC ACC GAT GCC ACC CAA GTG CTC AAG GAG CTC GAG GAG GCA AAG AAG GCA TAC CCT GAT GCC TTC GTT CGC ATC ATT GGC TTT GAC AAC GTT AGG CAG GTG CAG TTA ATC AGC TTC ATC GCG TAT AAG CCA CCG GGT TGC GAG GAG TCA GGC GGC AAC 
Ot_Chr10_n30106                 ATG GCT CCC TCT GTG --- ATT ACT TCC GCC ACC TCA GTT GCT CCA TTC CAA GGT CTG AAG TCC ACC GCC GGA CTT CCC ATC AGC CGC CGT TCA AGC GCT GGG CTC AGC --- AGC GTT AGC AAT GGT GGA AGG ATC AGG TGC ATG CAG GTG TGG CCG ATT GAG GGC ATC AAG AAG TTC GAG ACC CTA TCT TAC CTG CCG CCA TTG AGC ACG GAG GAC CTC CTG AAG CAG GTG GAG TAC CTC ATC CGC TCC AAG TGG ATT CCT TGC CTC GAG TTC AGC ACG GTC GGC TTC GTC TTC CGT GAG AAC GCC ACT TCC CCG GGA TAC TAC GAC GGC CGC TAC TGG ACC ATG TGG AAG CTG CCC ATG TTC GGC TGC ACC GAC GCC ACC CAG GTG CTC AAG GAG CTC GAG GAG GTC AAG AGC GCC TAC CCC AAC TGC TTC GTC CGT GTC ATT GGC TTT GAC AAC GTC AGG CAG GTG CAG TGC ATC AGT TTT ATC GCC TAC AAG CCA CCG GGC TCT GCC --- --- --- --- --- 
Ot_Chr10_n30110                 ATG GCC CCC ACC GTG --- ATG GCT TCT GCT ACC TAC GTC GCT CCC TTC CAG GGG CTT AAG TCC ACA GCT GGG CTC CCC GTC AGC CGC CGC TCC AGC TAC AGC TTC GGC --- AAC GTC AGC AAC GGT GGA AGG ATT AGG TGT ATG CAG GTG TGG CCA ATT GAA GGC ATC AAG AAG TTC GAG ACC CTG TCC TAC CTG CCG CCA CTT AGC ACG GAG GAC CTC CTC AAG CAG GTC GAG TAC CTC ATC CGC TCC AAG TGG ATT CCT TGC CTC GAG TTC AGC ACG GTC GGT TTC GTC TTC CGT GAG AAC GCC ACA TCT CCT GGG TAC TAC GAT GGC CGC TAC TGG ACC ATG TGG AAG CTG CCT ATG TTC GGC TGC ACC GAC GCC ACC --- --- --- --- --- --- --- --- --- --- --- --- --- --- --- --- --- --- --- --- --- --- --- --- --- --- --- CAG GTG CAA TGC ATC AGT TTC ATC GCC TAC AAG CCA CCT GGC GGC AAC --- --- --- --- --- 
Ot_Chr10_24089                  ATG GCC CCC ACC GTG --- ATG GCT TCG GCC ACC TCC GTC GCC CCC TTC CAG GGG CTC AAG TCC ACC GCC GGG CTC CCC ATC AGC CGC CGC TCC AGC TCC GCC TTC GGC --- AAC GTC AGC AAC GGC GGA AGG ATC AGG TGC ATG CAG GTG TGG CCG ATT GAG GGC ATC AAG AAG TTC GAG ACC CTG TCG TAC CTG CCT CCA CTG AGC ACG GAG GAC CTC CTC AAG CAG GTC GAG TAC CTC ATC CGC TCC AAG TGG ATT CCT TGC CTC GAG TTC AGC ACG GTC GGC TTC GTC TTC CGT GAG AAC GCC ACT TCC CCG GGA TAC TAC GAC GGC CGC TAC TGG ACC ATG TGG AAG CTG CCC ATG TTC GGC TGC ACC GAT GCC ACC CAG GTG CTT AAG GAG CTC GAG GAG GTC AAG AGC GCC TAC CCC AAT TGC TTC GTC CGT GTG ATT GGA TTC GAC AAC GTC AGG CAG GTG CAG TGC ATC AGT TTC ATC GCC TAC AAG CCA --- GGC TCT ACC --- --- --- --- --- 
Pahal.3G403400.1                ATG GCT CCC ACT GTT --- ATG GCC TCC GCC ACC TCC GTG GCT CCT TTC CAG GGC CTC AAG TCC ACC GCT GGA CTC CCC GTG AGC CGC CGC TCC AGG TCC GGA TTC GGC AAG TAC GTC AGC AAC GGC GGA AGG ATC AGG TGC ATG CAG GTG TGG CCG ACT GAG AAC AAC AAG AAG TTC GAG ACC CTG TCG TAC CTG CCG CCT CTC TCC ACG GAG GAC CTC TTG AAG CAG ATC GAC TAC CTG ATC CGG AAC AAC TGG GTC CCC TGC CTC GAG TTC AGC AAG GTC GGC TTC GTC TTC CGT GAG AAC GCC ACT TCT CCC GGG TAC TAC GAT GGC CGC TAC TGG ACC ATG TGG AAG CTG CCC ATG TTC GGC TGC ACC GAC GCC ACC CAG GTG TAC GCC GAG CTT GAG GAG GCC AAG AAG GCC TAC CCC GAC CAC TAC ATC CGC ATC CTC GGA TTC GAC AAC GTC AGG CAG GTG CAG TGC GTC ATG TTC CTC GCC TAC AAG CCC CCA AGC AGC GAG --- --- --- --- --- 
Pahal.3G399900.1                ATG GCT CCC ACT GTT --- ATG GCC TCC GCC ACC TCC GTG GCT CCT TTC CAG GGC CTC AAG TCC ACC GCT GGA CTC CCC GTG AGC CGC CGC TCC AGG TCC GGA TTC GGC AAG TAC GTC AGC AAC GGC GGA AGG ATC AGG TGC ATG CAG GTG TGG CCG ACT GAG AAC AAC AAG AAG TTC GAG ACC CTG TCG TAC CTG CCG CCT CTC TCC ACG GAG GAC CTC TTG AAG CAG ATC GAC TAC CTG ATC CGG AAC AAC TGG GTC CCC TGC CTC GAG TTC AGC AAG GTC GGC TTC GTC TTC CGT GAG AAC GCC ACT TCT CCC GGG TAC TAC GAT GGC CGC TAC TGG ACC ATG TGG AAG CTG CCC ATG TTC GGC TGC ACC GAC GCC ACC CAG GTG TAC GCC GAG CTT GAG GAG GCC AAG AAG GCC TAT GCC GAC CAC TAC ATC CGC ATC CTC GGA TTC GAC AAC GTC AGG CAG GTG CAG TGC GTC ATG TTC CTC GCC TAC AAG CCC CCA AGC AGC GAG --- --- --- --- --- 
Pahal.3G309500.1                ATG GCC CCC GGC GTG --- ATG GCC TCA GCC ACC TCC GTG GCT CCT TTC CAG GGC CTC AAG TCC GCC GCT GGA CTC CCC GTG AGC CGC CGC TCC AGG GCC GGA TTC GGC AAG TAC GTC AGC AAC GGC GGA AGG ATC AGG TGC ATG CAG GTG TGG CCG ACT GAG AAC AAC AAG AAG TTC GAG ACC CTG TCG TAC CTG CCG CCT CTC TCC ACG GAG GAG CTC TTG AAG CAG ATC GAC TAC CTG ATC AGG AAC AAC TGG GTC CCC TGC CTC GAG TTC AGC AAG GTC GGC TTC GTC TTC CGT GAG AAC GCC ACT TCT CCC GGG TAC TAC GAC GGC CGC TAC TGG ACC ATG TGG AAG CTG CCC ATG TTC GGC TGC ACC GAC GCC ACC CAG GTG TAT GCC GAG CTC GAG GAG GCC AAG AAG GCC TAC CCC GAC AAC TAC ATC CGC ATC CTC GGA TTC GAC AAC GTC AGG CAG GTG CAG TGC GTC ATG TTC CTC GCC TAC AAG CCA CCG AGC AGC GAG --- --- --- --- --- 
Pahal.3G309100.1                ATG GCC CCC ACC GTG --- ATG GCC TCA GCC ACC TCC GTG GCT CCT TTC CAG GGC CTC AAG TCC GCC GCT GGA CTC CCC GTG AGC CGC CGC TCC AGG GCC GGA TTC GGC AAG TAC GTC AGC AAC GGC GGA AGG ATC AGG TGC ATG CAG GTG TGG CCG ACT GAG AAC AAC AAG AAG TTC GAG ACC CTG TCG TAC CTG CCG CCT CTC TCC ACG GAG GAC CTC TTG AAG CAG ATC GAC TAC CTG ATC AGG AAC AAC TGG GTC CCC TGC CTC GAG TTC AGC AAG GTC GGC TTC GTC TTC CGT GAG AAC GCC ACT TCT CCC GGG TAC TAC GAC GGC CGC TAC TGG ACC ATG TGG AAG CTG CCC ATG TTC GGC TGC ACC GAC GCC ACC CAG GTG TAT GCC GAG CTC GAG GAG GCC AAG AAG GCC TAC CCC GAC AAC TAC ATC CGC ATC CTC GGA TTC GAC AAC GTC AGG CAG GTG CAG TGC GTC ATG TTC CTC GCC TAC AAG CCA CCG AGC AGC GAG GCC --- --- --- --- 
Phala.04G122600.1               ATG GCC CCC ACC GTG ATG GCG TCG TCC ACC ACC TTG ATT GCC CCA TTC CAG GGC CTT AGG TCC ACA GTT GGC CAG TCT GTG AGC CGC CGC TCC AAT ACC AGT CTC AGC AGC GCA CTC AGC AAC GGT GGA AGG ATC AGG TGC ATG CAG GTG TGG CCC ATT GAG GGC ATC AAG AAA TTT GAG ACA CTG TCT TAC TTG CCA ACC CTC CCT GTC GAG GCC TTG TTG AAG CAA ATC GAG TAC CTC ATC CGC TCA AAA TGG ATT CCT TGC CTG GAG TTT TGC AAG GTG GGA TTC GTG TAC CGT GAG CAC CAC AGG TCG CCG GGG TAC TAC GAC GGG AGG TAC TGG ACC ATG TGG AAG CTG CCC ATG TAC GGT TGC ACG GAC GCG ACA CAG GTG CTC AAG GAG CTG GAG GAG TGC AAG AAC GCG TAC CCC GAC GCC TTC GTC CGC ATC ATC GGC TTC GAC AAC GTC CGC CAG GTG CAG TGC ATC AGC TTC ATT GCC TAC AAG GCC CCC AGC TGC ACC GAG TCC AGT GGC GCC 
Phala.10G084000.1               ATG GCC CCC TCC GTC ATG GCG TCC TCC GCC ACC TCG GTC GCA GCG TTC CAG GGC CTC AAG TCG ACT TCC GGC CTT CCC ATC AGC CGC CGC TCA AGC GTC GGC CTC CGC AAC ATG CCC AAC AAC GGC GGA AGG ATC CAG TGC ATG CAG GTG TGG CCC ATT AAG GGC GTC AAG AAG TTC GAG ACA CTC TCT TAT CTA CCA TCT CTT CCT GTC GAA GCT TTG TTG AAG CAG ATT GAG TAC CTC ATC CGT TCT AAT TGG ATT CCT TGC CTC GAG TTC TGT GAA GTG GGG TTC GTG TAC CGT GAG CAC CAC AGG TCC CCG GGG TAC TAT GAT GGC AGG TAC TGG ACC ATG TGG AAG CTG CCC ATG TTC GGG TGC ACC GAT GCG ACA CAG GTG CTT AGA GAG ATG GAA GAG TGC AAG AAG GAG TAC CCC GAG GCC TTT GTC CGC ATC ATC GGC TTC GAC AAC GTG CGG CAG GTG CAG TGC ATC AGC TTC ATC GCC TAC AAG CCC CCC AGC TGC ACC GAG TCC AGC GGC TTC 
Sobic.005G042000.1              ATG GCG CCC ACC GTG --- ATG GCC TCG GCC ACC GCC GTC GCT CCG TTC CAG GGT CTC AAG TCC ACC GCC ACC CTC CCC GTC GCC CGC CGC TCC ACC AGC CTC GCC AAA --- --- GTC AGC AAC GGC GGC AGG ATC CGG TGC ATG CAG GTG TGG CCG GCG TAC GGG AAC AAG AAG TTC GAG ACG CTG TCG TAC CTG CCG CCG CTG ACG GAG GAG CAG CTG CTG AAG CAG GTG GAC TAC CTG CTG CGC AAC AAC TGG GTG CCC TGC CTC GAG TTC AGC AAG GAA GGC TTC GTG TAC CGC GAG AAC TCC ACC TCC CCG TGC TAC TAC GAC GGC CGC TAC TGG ACC ATG TGG AAG CTG CCC ATG TTC GGC TGC ACC GAC GCG TCG CAG GTC TAC AAG GAG CTG CAG GAG GCC ATC GCC TCC TAC CCG GAC GCC TAC GTC CGG ATC CTC GGC TTC GAC AAC ATC AAG CAG ACG CAG TGC GTC AGC TTC ATC GCC TAC AAG CCC GCG GGC AGC GAG --- --- --- --- --- 
SECCE1Rv1G0021230.1             ATG GCT CCC ACT GTG ATG TCG TCG GCA GCC ACC GCC GTC GCT CCC TTC CAG GGG CTC AAG TCC ACC GCT GGC CTC CCA GTC AGC CGC CGC TCC AGT GCG GCT GGC CTC GGC AGC GTC AGC AAC GGC GGA AGA ATC CGG TGC ATG CAG GTG TGG CCT ATT GAA GGC ATC AAA AAA TTC GAG ACC TTG TCT TAC CTG CCA CCG CTC TCC ACG GAA GCC CTC CTG AAA CAG GTC GAC TAC CTG ATT CGC TCC AAA TGG GTG CCG TGT CTC GAG TTT AGC AAG GTT GGC TTC ATC TTC CGT GAG CAC AAT GCC TCT CCA GGG TAC TAC GAC GGT CGA TAC TGG ACA ATG TGG AAG CTA CCC ATG TTT GGA TGC ACC GAC GCC ACC CAG GTG ATA AAC GAG GTG GAG GAG GTC AAG AAG GAG TAC CCT GAC GCC TAT GTC CGC ATC ATC GGA TTC GAC AAC ATG CGT CAG GTG CAA TGC GTC AGC TTC ATC GCC TTC AAG CCA CCA GGC TGT GAG GAG TCC GGC AAG GCC 
SECCE2Rv1G0065900.1             ATG GCC CCA GCC GTG ATG GCT TCG TCC GCT ACC ACC GTC GCG CCC TTC CAG GGG CTC AAG TCG ACC GCC GGC CTC CCC GTC AGC CGC CGC TCC GGC AGC GCC GGC CTC AGC AGC GTC AGC AAC GGC GGA AGG ATC AGA TGC ATG CAG GTG TGG CCA ATT GAG GGC ATC AAG AAG TTC GAG ACC CTG TCC TAC TTG CCA CCC CTC TCC ACG GAG GCC CTC CTG AAG CAG GTC GAC TAC CTG ATC CGC TCC AAG TGG GTG CCC TGC CTC GAG TTC AGC AAG GTT GGC TTC GTC TTC CGT GAG CAC AAC AAC TCC CCC GGG TAC TAC GAC GGT CGA TAC TGG ACA ATG TGG AAG TTG CCT ATG TTC GGG TGC ACC GAC GCC ACG CAG GTG CTC AAT GAG GTG GAG GAG GTC AAG AAG GAG TAC CCT GAC GCC TAT GTC CGC GTC ATC GGC TTC GAC AAC ATG CGC CAG GTG CAG TGC GTC AGC TTC ATT GCC TTC AGG CCA CCA GGC TGC GAG GAA TCC GGC AAG GCA 
SECCE2Rv1G0065910.1             ATG GCC CCC GCC GTG ATG GCT TCC TCG GCT ACC AGC GTC GCA CCC TTC CAG GGG CTC AAG TCC ACG GCC GGT CTC CCC GTC AGC CGC CGA TCC --- AGC GGC AGC CTC GGC AGC GTC AGC AAT GGC GGA AGG ATC AGG TGC ATG CAG GTG TGG CCA ATT GAG GGC ATC AAG AAG TTC GAG ACC CTG TCT TAC TTG CCA CCC CTC TCC ACG GAG GCC CTC CTG AAG CAG GTC GAC TAC CTG ATC CGC TCC AAG TGG GTG CCC TGC CTC GAG TTC AGC AAG GTT GGC TTC GTC TTC CGT GAG CAC AAC AGC TCC CCC GGG TAC TAC GAC GGT CGA TAC TGG ACA ATG TGG AAG CTG CCT ATG TTC GGG TGC ACC GAC GCC ACG CAG GTG CTC AAC GAG GTG GAG GAG GTC AAG AAG GAG TAC CCT GAC GCC TAT GTC CGT GTC ATC GGC TTC GAC AAC CTG CGC CAG GTG CAG TGC GTC AGC TTC ATC GCC TTC AGG CCA CCG GGT TGC GAG GAG TCC GGC AAG GCA 
SECCE2Rv1G0065920.1             ATG GCC CCC ACT GTG ATG GCT TCC TCG GCC ACC TCT GTC GCA CCC TTT CAA GGT CTC AAG TCC ACC GGG GGC CTG CCC GTC AGC CGC CGC TCC AGC AGC GCC GGC CTC GGC AGC GTC AGC AAC GGC GGA AGG ATC AGG TGC ATG CAG GTG TGG CCA ATT GAG GGC ATC AAG AAG TTT GAG ACC CTG TCT TAC TTG CCA CCC CTC TCC ACA GAG GCC CTC CTG AAG CAG GTC GAC TAC TTG ATC CGC TCA AAG TGG GTG CCC TGC CTA GAG TTC AGC AAG GTT GGC TTC GTC TTC CGT GAG CAC AAC AGC TCC CCC GGG TAC TAC GAC GGT CGA TAC TGG ACA ATG TGG AAG CTG CCT ATG TTC GGG TGC ACC GAC GCC ACA CAG GTG CTC AAC GAG GTG GAG GAG GTC AAG AAG GAG TAC CCT GAC GCC TAT GTC CGC GTC ATC GGC TTC GAC AAC ATG CGC CAG GTG CAG TGC GTC AGC TTC ATC GCC TTC AGG CCA CCG GGT TGC GAG GAG TCT GGC AAG GCC 
SECCE2Rv1G0065930.1             ATG GCC CCC GCC GTG ATG GCT TCG TCG GCT ACC ACC GTC GCA CCC TTC CAG GGG CTC AAG TCC ACA GCC GGT CTG CCC GTC AGC CGC CGC TCC --- AGC GGC AGC CTC GGT AGC GTC AGC AAT GGC GGA AGG ATC AGG TGC ATG CAG GTG TGG CCA ATT GAG GGC ATC AAG AAG TTC GAG ACC CTG TCT TAC TTG CCA CCC CTC TCC ACG GAA GCC CTC CTG AAG CAG GTC GAC TAC CTG ATC CGC TCC AAG TGG GTG CCC TGC CTC GAG TTC AGC AAG GTT GGC TTC GTC TTC CGT GAG CAC AAC AGC TCC CCC GGG TAC TAT GAC GGC CGA TAC TGG ACA ATG TGG AAG CTG CCT ATG TTC GGA TGC ACC GAC GCC ACA CAG GTG CTC AAT GAG GTG GAG GAG GTC AAG AAG GAG TAC CCT GAC GCC TAT GTC CGT GTC ATC GGC TTC GAC AAC CTG CGC CAG GTG CAG TGC GTC AGC TTT ATT GCC TTC AGG CCA CCG GGT TGC GAG GAG TCG GGC AAG GCC 
SECCE2Rv1G0065940.1             ATG GCC CCC GCC GTG ATG GCT TCG TCG GCT ACC ACC GTC GCA CCG TTC CAG GGG CTC AAG TCC ACA GCC GGT CTG CCC GTC AGC CGC CGC TCC --- AGC GGC AGC CTC GGC AGC GTC AGC AAT GGC GGA AGG ATC AGG TGC ATG CAG GTG TGG CCG ATT GAG GGC ATC AAG AAG TTC GAG ACC CTG TCT TAC TTG CCA CCC CTC TCC ACG GAA GCC CTC CTG AAG CAG GTC GAC TAC CTG ATC CGC TCC AAG TGG GTA CCC TGC CTC GAG TTC AGC AAG GTT GGC TTC GTC TTC CGC GAG CAC AAC AGC TCT CCC GGG TAC TAC GAC GGC CGG TAC TGG ACA ATG TGG AAG CTG CCT ATG TTC GGT TGC ACC GAC GCC ACT CAG GTG CTC AAT GAG GTG GAG GAG GTC AAG AAG GAG TAC CCT GAC GCC TAT GTC CGT GTC ATC GGC TTC GAC AAC CTG CGC CAG GTG CAG TGC GTC AGC TTT ATT GCC TTC AGG CCA CCG GGT TGC GAG GAG TCG GGC AAG GCC 
SECCE2Rv1G0065950.1             ATG GCC CCC GCC ATG ATG GCT TCG TCG GCT ACC ACC GTC GCA CCC TTC CAG GGG CTC AAG TCC ACA GCC GGT CTG CCC GTC AGC CGC CGC TCC --- AGC GGC AGC CTG GGC AGC GTC AGC AAT GGC GGA AGG ATC AGG TGC ATG CAG GTG TGG CCG ATT GAG GGC ATC AAG AAG TTT GAG ACC CTG TCT TAT TTG CCA CCC CTC TCC ACG GAA GCC CTC CTG AAG CAG GTC GAC TAC CTG ATC CGC TCC AAG TGG GTA CCC TGC CTC GAG TTC AGC AAG GTT GGC TTC GTC TTC CGT GAG CAC AAC AGC TCC CCC GGG TAC TAC GAC GGC CGG TAC TGG ACA ATG TGG AAG CTG CCT ATG TTC GGG TGC ACC GAC GCC ACG CAG GTG CTC AAC GAG GTG GAG GAG GTC AAG AAG GAG TAC CCT GAC GCC TAT GTC CGC GTC ATC GGC TTC GAC AAC CTG CGC CAG GTG CAG TGC GTC AGC TTC ATC GCC TTC AGG CCA CCG GGT TGC GAG GAG TCC GGC AAG GCC 
SECCE5Rv1G0321210.1             ATG GCC CCT ACC GTG ATG GCC TCG TCG GCC ACC TCC GTC GCT CCT TTC CAG GGG CTC AAG TCC ACC GCC GGC CTC CCT GTC AGC CGC CGC TCC AAC GGC GCT AGC CTC GGC AGC GTC AGC AAC GGT GGA AGG ATC AGG TGC ATG CAG GTG TGG CCC ATC GAG GGC ATC AAG AAG TTC GAG ACC CTG TCT TAC TTG CCA CCG CTC ACC ACG GAG GCC CTC CTC AAG CAG GTC GAC TAC CTG ATC CGC TCC AAG TGG GTG CCT TGC CTC GAG TTC AGC AAG GTT GGG TTC ATC TTC CGT GAG CAC AAC GCG TCT CCC GGG TAC TAC GAT GGC CGG TAC TGG ACA ATG TGG AAG CTG CCT ATG TTC GGA TGC ACC GAC GCC ACA CAG GTG ATC AAC GAG GTG GAG GAG GTC AAG AAG GAG TAC CCT GAC GCG TAC GTC CGC ATC ATC GGA TTC GAC AAC ATG CGC CAG GTG CAG TGC GTC AGC TTC ATC GCC TTC AAG CCA CCG GGC TGC GAG GAG TCC GGC AAG GCA 
SECCE5Rv1G0321540.1             ATG GCC CCC ACC GTG ATG GCC TCG TCG GCC ACC TCC GTC GCT CCT TTC CAG GGG CTC AAG TCC ACC GCC GGC CTC CCC GTC AGC CGC CGC TCC AAC GGC GCT AGC CTC GGC AGC GTC AGC AAC GGT GGA AGG ATC AGG TGC ATG CAG GTG TGG CCC ATC GAG GGC ATC AAG AAG TTC GAG ACC CTG TCT TAC TTG CCA CCG CTC AGC ACG GAG GCC CTC CTC AAG CAG GTC GAC TAC CTG ATC CGC TCC AAG TGG GTG CCT TGC CTC GAG TTC AGC AAG GTT GGG TTC ATC TTC CGT GAG CAC AAC GCA TCC CCC GGG TAC TAC GAT GGC CGG TAC TGG ACA ATG TGG AAG CTG CCT ATG TTC GGG TGC ACC GAC GCC ACA CAG GTG ATC AAC GAG GTG GAG GAG GTC AAG AAG GAG TAC CCT GAC GCG TAC GTC CGC ATC ATC GGA TTC GAC AAC ATG CGC CAG GTG CAG TGC GTC AGC TTC ATC GCC TTC AAG CCA CCG GGC TGC GAG GAG TCC GGC AAG GCC 
SECCE7Rv1G0520070.1             ATG GCC CCA GCC GTG ATG ACT TCG TCC ACC ACC ACC GTC GCA CCC TTC CAG GGG CTC AAG TCG ACC GCC GGC CTC CCC GTC AGC CGC CGC TCC GGC AGC GCC GGC CTC AGC AGC GTC AGC AAT GGC GGA AGG ATC AGA TGC ATG CAG GTG TGG CCA ATT GAG GGC ATC AAG AAG TTC GAG ACC CTG TCT TAC TTG CCA CCC CTC TCC ACG GAG GCC CTC CTG AAG CAG GTC GAC TAC CTG ATC CGC TCC AAG TGG GTG CCT TGC CTC GAG TTC AGC AAG GTT GGC TTC GTC TTC CGT GAG CAC AAC AGC TCC CCC GGG TAC TAT GAC GGT CGG TAC TGG ACA ATG TGG AAG TTG CCT ATG TTC GGG TGC ACC GAC GCC ACG CAG GTG CTC AAC GAG GTG GAG GAG GTA AAG AAG GAG TAC CCT GAC GCT TAT GTC CGC GTC ATC GGC TTC GAC AAC ATG CGC CAG GTG CAG TGC GTA AGC TTC ATT GCC TTC AGG CCA CCA GGC TGC GAG GAA TCC GGC AAG GCC 
SECCE7Rv1G0520090.1             ATG GCC CCA GCC GTG ATG ACT TCT TCC ACC ACC ACC GTC GCA CCC TTC CAG GGG CTC AAG TCG ACC GCC GGC CTC CCC GTC AGC CGC CGC TCC GGC AGC GCC GGC CTC AGC AGC GTC AGC AAT GGC GGA AGG ATC AGA TGC ATG CAG GTG TGG CCA ATT GAG GGC ATC AAG AAG TTC GAG ACC CTG TCT TAC TTG CCA CCC CTC TCC ACG GAG GCC CTC CTG AAG CAG GTC GAC TAC CTG ATC CGC TCC AAG TGG GTG CCT TGC CTC GAG TTC AGC AAG GTT GGC TTC GTC TTC CGT GAG CAC AAC AGC TCC CCC GGG TAC TAT GAC GGT CGG TAC TGG ACA ATG TGG AAG TTG CCT ATG TTC GGG TGC ACC GAC GCC ACG CAG GTG CTC AAC GAG GTG GAG GAG GTA AAG AAG GAG TAC CCT GAC GCT TAT GTC CGC GTC ATC GGC TTC GAC AAC ATG CGC CAG GTG CAG TGC GTA AGC TTC ATT GCC TTC AGG CCA CCA GGC TGC GAG GAA TCC GGC AAG GCC 
Seita.3G312200.1                ATG GCC CCC ACC GCG --- ATG GCC --- GCC ACC TCC GTC GCT CCA TTC CAG GGG CTC AAG TCC ACC GCC GGA CTC CCC GTC AGC CGC CGC TCC AGC TCC GGC TTC GGC --- AAC GTC AGC AAC GGC GGG AGG ATC AGG TGC ATG CAG GTG TGG CCG ATT GGG --- GGC AAG AAG TTC GAG ACC CTC TCC TAC CTG CCG CCT CTC TCA ACC GAC GAT CTC CTG AAG CAG ATC GAC TAC CTG ATC CGG AAG AAC TGG ATC CCT TGC CTC GAG TTC AGC AAG GTT GGG TTC GTC TAC CGT GAG AAC AAC AGG TCT CCC GGT TAC TAC GAC GGC CGT TAC TGG ACC ATG TGG AAG CTG CCC ATG TTC GGC TGC ACC GAG GCA ACC CAG GTG TAC GCT GAG CTC GAG GAG TGC AAG AAG GCC TAC CCC GAC GCC TAC ATC CGT ATC CTT GGC TTC GAC AAC GTC AGG CAG GTG CAG TGC ATC ATG TTC ATC GCC TAC AAG CCC CCG GGC TGC GAG GAG ACC GGC GTC GCC 
Seita.3G312400.1                ATG GCC CCC ACC GCG --- ATG GCC GCC GCC ACC TCC GTC GCT CCA TTC CAG GGG CTC AAG TCC ACC GCC AGA CTC CCC GTC AGC CGC CGC TCC AGC TCC GGC TTC GGC --- AAC GTC AGC AAC GGC GGA AGG ATC AGG TGC ATG CAG GTG TGG CCG GCG GAG GGC AAC AAG AAG TTC GAG ACC CTC TCC TAC CTG CCA CCT CTC TCC ACG GAC GAG GTC CTA AAG CAG ATC GAC TAC CTG ATC CGG AAG AAC TGG ATC CCC TGC CTC GAG TTC AGC AAG ATC GGG TTC GTC TAT CGT GAG AAC AGC ACG TCT CCC TGT TAC TAC GAC GGG CGC TAC TGG ACC ATG TGG AAG CTG CCC ATG TTC GGC TGC ACC GAG GCC ACC CAG GTG TAC GCT GAG TTC GAG GAG TGC AAG AAG GCC TAC CCC GAC TGT TAC ATC CGT ATC ATC GGC TTC GAC AAC ATC AAG CAG GTG CAG TGC GTC ATG TTC ATC GCC TAC AAG CCC CCA GGC TCC GAG --- --- --- --- --- 
Seita.3G269500.1                ATG GCG CCG ACC GTG --- ATG GCC TCC GCC ACC TCC GTG TCT CCA TTC CAG GGG CTC AAG TCC ACC GCC GGA CTC CCC GTC AGC CGC CGC ATC AGC ACC GGC TTC --- --- --- GTC AGC AAC GGC GGA AGG ATC AGG TGC ATG CAG GTG TGG CCG GCG GAG GGC AAC AAG AAG TTC GAG ACC CTC TCC TAC CTG CCA CCT CTC TCA ACC GAC CAG CTC CTG AAG CAG GTC GAG TAC CTG ATC CGG AAC AAC TGG ATC CCC TGC CTC GAG TTC AGC AAG GTC GGG TTC GTC TTT CGT GAG AAC AGC AGG TCT CCC TGT TAC TAC GAC GGG CGC TAC TGG ACC ATG TGG AAG CTG CCC ATG TTC GGC TGC ACC GAG GCC ACC CAG GTG TAC GCT GAG CTC GAG GAG TGC AAG AAG GCC TAC CCT GAC TGT TAC ATC CGT GTC ATC GGC TTC GAC AAC CTC AGG CAG GTG CAA TGC GTC CTG TTC ATC GCC TAC AAG CCC CCG GGC AGC GAG --- --- --- --- --- 
Seita.3G269600.1                ATG GCG CCG ACC GTG --- ATG GCC TCG GCC ACC TCA GTT GCT CCA TTC CAG GGG CTC AAG TCC ACC GCC GGA CTC CCC GTG AGC CGC CGC TCC AGC ACC GGC TTC --- --- --- GTC AGC AAC GGC GGA AGG ATC AGG TGC ATG CAG GTG TGG CCG GCG GAG GGC AAC AAG AAG TTC GAG ACC CTC TCC TAC CTG CCA CCT CTC TCC ACG GAC GAG GTC CTG AAG CAG ATC GAC TAC CTG ATC CGG AAG AAC TGG ATC CCC TGC CTC GAG TTC AGC AAG ATC GGG TTC GTC TAT CGT GAG AAC AGC ACG TCT CCC TGT TAC TAC GAC GGG CGC TAC TGG ACC ATG TGG AAG CTG CCC ATG TTC GGC TGC ACC GAG GCC ACC CAG GTG TAC GCT GAG TTC GAG GAG TGC AAG AAG GCC TAC CCC GAC TGT TAC ATC CGT ATC ATC GGC TTC GAC AAC ATC AAG CAG GTG CAG TGC GTC ATG TTC ATC GCC TAC AAG CCC CCG GGC AGC GAG --- --- --- --- --- 
Seita.3G312000.1                ATG GCC CCC ACC GCG --- ATG GCC GCC GCC ACC TCC GTC GCT CCA TTC CAG GGG CTC AAG TCC ACC GCC AGA CTC CCC GTC AGC CGC CGC TCC AGC TCC GGC TTC GGC --- AAC GTC AGC AAC GGC GGA AGG ATC AGG TGC ATG CAG GTG TGG CCG GCG GAG GGC AAC AAG AAG TTC GAG ACC CTC TCC TAC CTG CCA CCT CTC TCC ACG GAC GAG GTC CTA AAG CAG ATC GAC TAC CTG ATC CGG AAG AAC TGG ATC CCC TGC CTC GAG TTC AGC AAG ATC GGG TTC GTC TAT CGT GAG AAC AGC ACG TCT CCC TGT TAC TAC GAC GGG CGC TAC TGG ACC ATG TGG AAG CTG CCC ATG TTC GGC TGC ACC GAG GCC ACC CAG GTG TAC GCT GAG TTC GAG GAG TGC AAG AAG GCC TAC CCC GAC TGT TAC ATC CGT ATC ATC GGC TTC GAC AAC ATC AAG CAG GTG CAG TGC GTC ATG TTC ATC GCC TAC AAG CCC CCA GGC TCC GAG --- --- --- --- --- 
TuG1812G0200000668.01.T01       ATG GCC CCC GCC GTG ATG GCT TCG TCG GCT ACC ACC GTC GCA CCC TTC CAG GGG CTC AAG TCC ACG GCC GGT CTG CCC GTC AGC CGC CGC TCC --- AGC GGC AGC CTC GGC AGC GTC AGC AAT GGC GGA AGG ATC AGG TGC ATG CAG GTG TGG CCG ATT GAG GGC ATC AAG AAG TTC GAG ACC CTG TCT TAC TTG CCA CCC CTC TCC ACG GAG GCC CTC CTG AAG CAG GTC GAC TAC CTG ATC CGC TCC AAG TGG GTG CCC TGC CTC GAG TTC AGC AAG GTT GGC TTC GTC TTT CGT GAG CAC AAC AGC TCC CCC GGG TAC TAC GAC GGC CGA TAC TGG ACA ATG TGG AAG CTG CCT ATG TTC GGG TGC ACC GAC GCC ACG CAG GTG CTC AAC GAG GTG GAG GAG GTC AAG AAG GAG TAC CCT GAC GCC TAT GTC CGC GTC ATC GGC TTC GAC AAC CTG CGC CAG GTG CAG TGC GTC AGC TTC ATC GCA TTC AGG CCA CCG GGT TGC GAG GAG TCT GGC AAG GCC 
TuG1812G0200000673.01.T01       ATG GCC CCC ACT GTG ATG GCT TCC TCG GCC ACC TCC GTC GCA CCC TTC CAG GGT CTC AAG TCG ACC GCC GGC ATG CCC ATC AGC CGC CCC TCC AGC AGC GCC GGC CTC AGC AGC GTC AGC AAC GGC GGA AGG ATC AGG TGC ATG CAG GTG TGG CCG ATT GAG GGC ATC AAG AAG TTC GAG ACC CTG TCT TAC TTG CCA CCC CTC TCC ACG GAG GCC CTC CTG AAG CAG GTC GAC TAC TTG ATC CGC TCC AAG TGG GTG CCC TGC CTC GAG TTC AGC AAG GTT GGT TTC GTC TTC CGT GAG CAC AAC AGC TCC CCC GGA TAC TAT GAC GGT CGA TAC TGG ACA ATG TGG AAG CTG CCT ATG TTC GGG TGC ACC GAC GCC ACA CAG GTG CTC AAC GAG GTG GAG GAG GTC AAG AAG GAG TAC CCT GAC GCC TAT GTC CGC GTC ATC GGC TTC GAC AAC CTG CGC CAG GTG CAA TGC GTC AGC TTC ATC GCC TTC AGG CCA CCG GGT TGC GAG GAG TCT GGC AAG GCC 
TuG1812G0200000674.01.T01       ATG GCC CCC GCC GTG ATG GCT TCG TCG GCT AGC ACC GTC GCA CCC TTC CAG GGG CTC AAG TCC ACA GCC GGC CTG CCC GTC AGC CGC CGC TCC --- AGC GGC AGC CTC GGC AGC GTC AGC AAT GGC GGA AGG ATC AGG TGC ATG CAG GTG TGG CCA ATT GAG GGC ATC AAG AAG TTC GAG ACC CTG TCT TAC TTG CCA CCC CTC TCC ACG GAA GCC CTC CTG AAG CAG GTC GAC TAC CTG ATC CGC TCC AAG TGG GTG CCC TGC CTC GAG TTC AGC AAG GTT GGC TTC GTC TTC CGT GAG CAC AAC AGC TCC CCC GGG TAC TAC GAC GGT CGA TAC TGG ACA ATG TGG AAG CTG CCT ATG TTC GGG TGC ACC GAC GCC ACA CAG GTG CTC AAC GAG GTG GAG GAG GTC AAG AAG GAG TAC CCT GAC GCC TAT GTC CGC GTC ATC GGC TTC GAC AAC CTG CGC CAG GTG CAG TGC GTC AGC TTC ATC GCC TTC AGG CCA CCG GGT TGC GAG GAG TCC GGC AAG GCT 
TuG1812G0200000675.01.T01       ATG GCC CCA GCC GTG ATG GCT TCT TCC GCC ACC ACC GTC GCG CCC TTC CAG GGG CTT AAG TCG ACC ACT GGC CTT CCC ATC AGC CGC CGC TCC GGC AGC GCC GGC CTC AGC AAC GTC AGC AAT GGC GGA AGG ATC AGA TGC ATG CAG GTG TGG CCG ATT GAG GGC ATC AAG AAG TTC GAG ACC CTG TCT TAC TTG CCA CCC CTC TCC ACG GAG GCC CTC CTT AAG CAG GTC GAC TAC CTG ATC CGC TCC AAG TGG GTG CCC TGC CTT GAG TTC AGC AAG GTT GGC TTC GTC TTC CGT GAG CAC AAC AGC TCC CCA GGA TAC TAC GAC GGT CGA TAC TGG ACA ATG TGG AAG CTT CCT ATG TTC GGG TGC ACT GAC GCC ACG CAG GTG CTC AAC GAG GTG GAG GAG GTC AAG AAG GAG TAC CCT GAC GCC TAT GTC CGC GTC ATT GGC TTC GAC AAC ATG CGC CAG GTG CAG TGC GTC AGC TTC ATT GCC TTC AGG CCA CCA GGC TGC GAG GAA TCC GGC AAG GCC 
TuG1812G0200000676.01.T01       ATG GCC CCC GCC GTG ATG GCT TCT TCC GCC ACC ACC GTC GCG CCC TTC CAG GGG CTC AAG TCG ACC GCC GGC CTC CCC GTC AAC CGC CGC TCC TGC AGC GCC GGC CTC AGC AGC GTC AGC AAT GGC GGA AGG ATC AGA TGC ATG CAG GTG TGG CCA ATT GAG GGC ATC AAG AAG TTC GAG ACC CTG TCT TAC TTA CCA CCC CTC TCC ACG GAG GCC CTC CTG AAG CAG GTC GAC TAC TTG ATC CGC TCC AAG TGG GTG CCC TGC CTC GAG TTT AGC AAG GTT GGC TTC GTC TTC CGT GAG CAC AAC AGC TCC CCC GGG TAT TAT GAC GGT CGA TAC TGG ACA ATG TGG AAG CTG CCT ATG TTC GGG TGC ACC GAC GCC ACA CAG GTG CTC AAC GAG GTG GAG GAG GTT AAG AAG GAG TAC CCT GAT GCG TAT GTC CGT GTC ATC GGC TTC GAC AAC ATG CGC CAG GTG CAA TGC GTC AGC TTC ATT GCC TTC AGG CCA CCA GGC TGC GAG GAA TCC GGC AAG GCC 
TuG1812G0200000686.01.T01       ATG GCC CCA GCC GTG ATG GCT TCC TCC GCC ACC ACC GTC GCG CCC TTC CAG GGG CTC AAG TCG ACC GCC GGC CTC CCC GTC AGC CGC CGC TCC GGC AGC GCC GGC CTC AGC AGC GTC AGC AAC GGC GGA AGG ATC AGA TGC ATG CAG GTG TGG CCG ATT GAG GGC ATC AAG AAG TTC GAG ACC CTG TCT TAC TTG CCA CCC CTC TCC ACT GAG GCC CTC CTA AAG CAG GTC GAC TAC CTG ATC CGC TCC AAG TGG GTG CCC TGC CTC GAG TTC AGC AAG GTT GGC TTC GTC TTC CGT GAG CAC AAC AGC TCC CCC GGC TAC TAC GAC GGT CGA TAC TGG ACA ATG TGG AAG CTG CCT ATG TTC GGG TGC ACC GAC GCA ACG CAG GTG CTC AAC GAG GTG GAG GAG GTC AAG AAG GAG TAC CCT GAC GCC TAT GTC CGC GTC ATC GGC TTC GAC AAC ATG CGC CAG GTG CAG TGC GTC AGC TTC ATT GCC TTC AGG CCA CCA GGC TGC GAG GAA TCT GGC AAG GCC 
TuG1812G0500001978.01.T01       ATG GCC CCC ACC GTG ATG GCC TCG TCG GCC ACC TCC GTC GCT CCT TTC CAG GGG CTC AAG TCC ACC GCC GGC CTC CCC GTC AGC CGC CGC TCC AAC GGC GCT AGC CTC GGC AGC GTC AGC AAC GGT GGA AGG ATC AGG TGC ATG CAG GTG TGG CCC ATC GAG GGC ATC AAG AAG TTC GAG ACC CTG TCT TAC CTG CCA CCG CTC AGC ACG GAG GCC CTC CTC AAG CAG GTC GAC TAC CTG ATC CGC TCC AAG TGG GTG CCT TGC CTC GAG TTC AGC AAG GTT GGG TTC ATC TTC CGT GAG CAC AAC GCA TCT CCT GGG TAC TAC GAT GGC CGG TAC TGG ACA ATG TGG AAG CTG CCT ATG TTT GGG TGC ACT GAC GCC ACA CAG GTG ATC AAC GAG GTG GAG GAG GTC AAG AAG GAG TAC CCT GAC GCG TAT GTC CGC ATC ATC GGA TTC GAC AAC ATG CGT CAG GTG CAG TGC GTC AGC TTC ATC GCC TTC AAG CCA CCG GGC TGC GAG GAG TCC GGC AAG GCC 
TuG1812G0500001981.01.T01       ATG GCC CCC ACC GTG ATG GCC TCG TCG GCC ACC TCC GTC GCT CCT TTC CAG GGG CTC AAG TCC ACC GCC GGC CTC CCC GTC AGC CGC CGC TCC AAC GGC GCT AGC CTC GGC AGC GTC AGC AAC GGT GGA AGG ATC AGG TGC ATG CAG GTG TGG CCC ATC GAG GGC ATC AAG AAG TTC GAG ACC CTG TCC TAC CTG CCA CCG CTC AGC ACG GAG GCC CTC CTC AAG CAG GTC GAT TAC CTG ATC CGC TCC AAA TGG GTG CCT TGC CTC GAG TTC AGC AAG GTT GGG TTC ATC TTC CGT GAG CAC AAC GCA TCC CCT GGG TAC TAC GAT GGC CGG TAC TGG ACA ATG TGG AAG CTG CCT ATG TTC GGG TGC ACC GAC GCC ACA CAG GTG ATC AAC GAG GTG GAG GAG GTC AAG AAG GAG TAC CCT GAC GCG TAT GTC CGC ATC ATC GGA TTC GAC AAC ATG CGC CAG GTG CAG TGC GTC AGC TTC ATC GCC TTC AAG CCA CCG GGC TGC GAG GAG TCC GGC AAG GCC 
Urofu.3G359400.1                ATG GCT CCC ACC ATG --- ATG GCC TCG GCC ACC TCC GTT GCT CCG TTC CAG GGG CTC AAG TCC ACC TCT GGA CTC CCC GTG AGC CGC CGC TCC AGC TCC GGC TTC CGC --- AAC GTC AGC AAC GGC GGA AGG ATC AGG TGC ATG CAG GTG TGG CCG GTT GAG AAC AAC AAG AAA TTC GAG ACC CTG TCC TAC CTG CCA CCT CTG TCC CAG GAC GGG CTC CTG AAG CAG GTC GAC TAC CTT ATC CGG AAC AAC TGG ATC CCT TGC CTC GAG TTC AGC AAG GTC GGG TTC GTG TTC CGT GAG AAC TCC CAG TCC CCG GGT TAC TAC GAC GGG CGC TAC TGG ACC ATG TGG AAG CTG CCC ATG TTC GGG TGC ACC GAC GCC GCC CAG GTG TAC GCC GAG CTC GAG GAG GCC AAG AAG GCC TAC CCC GAC TGC TAC ATC CGT GTC CTT GGC TTC GAC AAC ATC AGG CAG GTG CAG TGC GTC ATG TTC ATC GCC TAC AAG CCC CCC GGC GGC GCC --- --- --- --- --- 
Urofu.3G358900.1                ATG GCC CCC ACC ATG --- ATG GCC TCG GCC ACC TCC GTT GCT CCG TTC CAG GGG CTC AAG TCC ACC TCT GGA CTC CCC GTG AGC CGC CGC TCC AGC TCC GGC TTC CGC --- AAC GTC AGC AAC GGC GGA AGG ATC AGG TGC ATG CAG GTG TGG CCG GTT GAC AAC AAC AAG AAA TTC GAG ACC CTG TCC TAC CTG CCA CCT CTG TCC CAG GAC GAG CTC CTG AAG CAG GTC GAC TAC CTG ATC CGG AAC AAC TGG ATC CCT TGC CTC GAG TTC AGC AAG GTC GGG TTC GTG TTC CGT GAG AAC TCC CAG TCC CCG GGT TAC TAC GAC GGG CGC TAC TGG ACC ATG TGG AAG CTG CCC ATG TTC GGG TGC ACC GAC GCC GCC CAG GTG TAC GCC GAG CTC GAG GAG GCC AAG AAG GCC TAC CCC GAC TGC TAC ATC CGT GTC CTT GGC TTC GAC AAC ATC AGG CAG GTG CAG TGC GTC ATG TTC ATC GCC TAC AAG CCC CCC GGC GGC GCC --- --- --- --- --- 
Urofu.3G312800.1                ATG GCT CCC ACC GTG --- ATG GCC TCG GCC ACC TCT GTG GCT CCA TTC CAG GGG CTC AAG TCC ACC GCC GGG CTC CCC GTC AGC CGC CGC ACC ACC AGC --- TCC CGC --- TTC GTC AGC AAC GGC GGA AGG ATC CGG TGC ATG CAG GTG TGG CCG GTT GAG AAC AAC AAG AAA TTC GAG ACC CTG TCC TAC CTG CCG CCT CTG TCC CAG GAC GAG CTC TTG AAG CAG ATC GAC TAC CTG ATC CGG AAC AAC TGG ATC CCT TGC CTC GAG TTC AGC AAG GTC GGG TTC GTG TTC CGT GAG AAC TCC AGG TCG CCC GGG TAC TAT GAC GGT CGC TAC TGG ACC ATG TGG AAG CTG CCC ATG TTC GGC TGC ACC GAC GCC ACC CAG GTG TAC GCC GAG CTC GAG GAG TGC AAG AAG GCC TAC TCC GAC TGC TAC ATC CGC GTC CTC GGC TTC GAC AAC ATC CGG CAG GTG CAG TGC GTC ATG TTC ATC GCC TAC AAG CCC CCG GGC AGC GCC --- --- --- --- --- 
Urofu.3G359000.1                ATG GCC CCC ACC GCG --- ATT GCC --- ACC ACC TCC GTC GCT CCA TTC CAG GGG CTC AAG TCC ACC GCC GGA CTC CCC GCG AGC CGC CGC TCC AGC TCC GGC TTC CGC --- GAC GTC AGC AAC GGC GGC AGG ATC AGG TGC ATG CAG GTT TGG CCG GTT GGC --- AAC AAA AAG TTT GAG ACC CTG TCC TAC CTG CCG CCT CTC TCA ACC GAC GAG CTC CTG AAG CAG ATC GAC TAC CTG ATC CGA AAG AAC TGG ATC CCC TGC CTC GAG TTC AGC AAG GTC GGA TTC GTC TAC CGT GAG AAC GCC AGG TCT CCT GGT TAC TAC GAT GGG CGC TAC TGG ACC ATG TGG AAG CTG CCA ATG TTC GGG TGC ACT GAC GCC ACC CAG GTG TAC GCC GAG CTC GAG GAG GTC AAG AAG GCC TAC CCC GAC TGC TAC ATC CGT ATC CTT GGC TTC GAC AAT GTC AGG CAG GTG CAG TGC GTC ATG TTC ATC GCC TAC AGG CCC CCG GGT GGC GCC --- --- --- --- --- 
Zm00001d004894_T001             ATG GCG CCC ACC GTG ATG ATG GCC TCG GCA ACC GCC GTC GCC CCG TTC CAG GGT CTC AAG TCC GCC GCC AGC CTC CCC GTC GCC CGC CGC AGC AGG AGC CTC GGC AAC --- --- GTC AGC AAC GGC GGA AGG ATC CGG TGC ATG CAG GTG TGG CCG GCC TAC GGC AAC AAG AAG TTC GAG ACG CTG TCG TAC CTG CCG CCG CTG TCG ACG GAC GAC CTG CTG AAG CAG GTG GAC TAC CTG CTG CGC AAC GGC TGG ATA CCC TGC CTC GAG TTC AGC AAG CTC GGG TTC GTG TAC CGC GAG AAC TCC ACC TCC CCG TGC TAC TAC GAC GGC CGC TAC TGG ACC ATG TGG AAG CTG CCC ATG TTC GGC TGC ACC GAC GCC ACG CAG GTG TAC AAG GAG CTG CAG GAG GCC ATC GCC GCG TAC CCG GAC GCC TTC CAC CGC GTC ATC GGC TTC GAC AAC GTC AGG CAG ACG CAG TGC GTC AGC TTC ATC GCC TAC AAG CCC CCC GGC AGC GAG --- --- --- --- --- 
Zm00001d052595_T001             ATG GCG CCC ACC GTG ATG ATG GCC TCG GCC ACC GCC GTC GCT CCG TTC CAG GGG CTC AAG TCC ACC GCC AGC CTC CCC GTC GCC CGC CGC TCC AGA AGC CTC GGC AAC --- --- GTC AGC AAC GGC GGA AGG ATC CGG TGC ATG CAG GTG TGG CCG GCC TAC GGC AAC AAG AAG TTC GAG ACG CTG TCG TAC CTG CCG CCG CTG TCG ACG GAC GAC CTG CTG AAG CAG GTG GAC TAC CTG CTG CGC AAC GGC TGG ATA CCC TGC CTC GAG TTC AGC AAG GTC GGC TTC GTG TAC CGC GAG AAC TCC ACC TCC CCG TGC TAC TAC GAC GGC CGC TAC TGG ACC ATG TGG AAG CTG CCC ATG TTC GGC TGC AAC GAC GCC ACC CAG GTG TAC AAG GAG CTG CAG GAG GCC ATC AAA TCC TAC CCG GAC GCC TTC CAC CGC GTC ATC GGC TTC GAC AAC ATC AAG CAG ACG CAG TGC GTC AGC TTC ATC GCC TAC AAG CCC CCG GGC AGC GAC --- --- --- --- --- 


Printing out site pattern counts


        82        522  P

HORVU.MOREX.r3.5HG0468970.1      AAC AAC AAC AAC AAC AAG AAG AAG AAG AAG AAG AAG AAG AAG AAG AAG ACA ACA ACC ACC ACC ACC ACC ACG AGC AGC AGC AGC AGC AGC AGC AGG AGG ATC ATC ATC ATC ATC ATC ATC ATC ATG ATG ATG ATG ATG ATG CAC CAG CAG CAG CAG CAG CAG CCA CCA CCA CCA CCC CCC CCC CCT CCT CCT CCT CCT CGC CGC CGC CGC CGG CGT CGT CTC CTC CTC CTC CTC CTC CTC CTG CTG CTG CTT GAC GAC GAC GAC GAG GAG GAG GAG GAG GAG GAG GAG GAG GAG GAG GAT GCA GCA GCC GCC GCC GCC GCC GCC GCC GCG GCT GCT GGA GGA GGA GGC GGC GGC GGC GGC GGC GGG GGG GGG GGT GGT GTC GTC GTC GTC GTC GTC GTC GTG GTG GTG GTG GTG GTG GTT TAC TAC TAC TAC TAC TAC TAT TCC TCC TCC TCC TCG TCG TCG TCT TCT TGC TGC TGC TGC TGC TGG TGG TGG TTC TTC TTC TTC TTC TTC TTC TTC TTC TTG
AA020104.mRNA1                   --- AAC AAC AAG GGC AAG AAG AAG AAG AAG AAG AAG AAG AAG AAG AAG ACA TCC ACC ACC ACC ACC ACC GAG AGC AGC AGC AGC AGC AGC TCA AGA AGA ATC ATC ATC ATC ATC ATC ATC ATT ATC ATG ATG ATG ATG ATG CAC CAA CAG CAG CAG CAG CAG CCA CCA CCA CCG CCC CCC CCG CCC CCC CCC CCC CCT CGC CGC CGC CGT AGG CGC CGC ATC CTC CTC CTC CTC CTC CTC CTG CTT TTG CTG GAC GAC GAC GAC GAG GAG GAG GAG GAG GAG GAG GAG GAG GAG GAG GAC AGC GCC GCC GCC GCC GCC GCT GCT GCT GCC GCG GGA GGA GGC GGC GGC GGC GGC GGC GGC GGT GGA GGC GGC GGT TCC ATC GTC GTC GTC GTC GTC GTC GTG GTG GTG GTG GTG GTT GTT TAC TAC TAC TAC TAC TTC TAT ACC TCC TCC TCC AGC TCG TCG ACC TCT TGC TGC TGC TGC TGC TGG TGG TGG TTC TTC TTC TTC TTC TTC TTC TTC TTC CTG
AA020105.mRNA1                   --- AAC AAC AAG GGC AAG AAG AAG AAG AAG AAG AAG AAG AAG AAG AAG ACA TCC ACC ACC ACC ACC ACC GAG AGC AGC AGC AGC AGC AGC TCA AGA AGA ATC ATC ATC ATC ATC ATC ATC ATT ATC ATG ATG ATG ATG ATG CAC CAA CAG CAG CAG CAG CAG CCA CCA CCA CCG CCC CCC CCG CCC CCC CCC CCC CCT CGC CGC CGC CGT AGG CGC CGC ATC CTC CTC CTC CTC CTC CTC CTG CTT TTG CTG GAC GAC GAC GAC GAG GAG GAG GAG GAG GAG GAG GAG GAG GAG GAG GAC AGC GCC GCC GCC GCC GCC GCT GCT GCT GCC GCG GGA GGA GGC GGC GGC GGC GGC GGC GGC GGT GGA GGC GGC GGT TCC ATC GTC GTC GTC GTC GTC GTC GTG GTG GTG GTG GTG GTT GTT TAC TAC TAC TAC TAC TTC TAT ACC TCC TCC TCC AGC TCG TCG ACC TCT TGC TGC TGC TGC TGC TGG TGG TGG TTC TTC TTC TTC TTC TTC TTC TTC TTC CTG
AA020107.mRNA1                   --- AAC AAC AAG GGC AAG AAG AAG AAG AAG AAG AAG AAG AAG AAG AAG ACA TCC ACC ACC ACC ACC ACC GAG AGC AGC AGC AGC AGC AGC TCA AGA AGA ATC ATC ATC ATC ATC ATC ATC ATT ATC ATG ATG ATG ATG ATG CAC CAA CAG CAG CAG CAG CAG CCA CCA CCA CCG CCC CCC CCG CCC CCC CCC CCC CCT CGC CGC CGC CGT AGG CGC CGT ATC CTC CTC CTC CTC CTC CTC CTG CTT TTG CTG GAC GAC GAC GAC GAG GAG GAG GAG GAG GAG GAG GAG GAG GAG GAG GAC AGC GCA GCA GCC GCC GCC GCT GCT GCT GCC GCG GGA GGA GGC GGC GGC GGC GGC GGC GGC GGC GGA GGC GGC GGT TCC ATC GTC GTC GTC GTC GTC GTT GTG GTG GTG GTG GTG GTT GTT TAC TAC TAC TAC TAC TTC TAT ACC TCC TCC TCC AGC TCG TCG ACC TCT TGC TGC TGC TGC TGC TGG TGG TGG TTC TTC TTC TTC TTC TTC TTC TTC TTC CTG
AA020108.mRNA1                   --- AAC AAC AAG GGC AAG AAG AAG AAG AAG AAG AAG AAG AAG AAG AAG ACA TCC ACC ACC ACC ACC ACT GAG AAC AGC AGC AGC AGC GGC TCA AGA AGG ATC ATC ATC ATC ATC ATC ATC ATT ATC ACG ATG ATG ATG ATG CAC CAG CAG CAG CAG CAG CAG CCA CCA CCA CCA CCC CCC CCG CCC CCC CCC CCC CCT CGC CGC CGT CGC AGG CGT CGT ATC CTC CTC CTC CTC CTC CTT CTG CTT TTG CTG GAC GAC GAC GAC GAG GAG GAG GAG GAG GAG GAG GAG GAG GAG GAG GAT AGC GCC GCC GCC GCC GCG GCT GCT GCT GCC GCC GCC GGA GGC GGT GGA GGC GGC GGC GGT GGC GGA GGC GGC GGT AAC ATC GTC GTC GTC GTC GTG GTC ATG GTC GTG GTG GTG GTT GTT TAC TAC TAC TAC TAC TTC TAT TCC TCC TCC TCC AGC TCC TCG ACA TCT TGC TGC TGC TGC TGC TGG TGG TGG TTC TTC TTC TTC TTC TTC TTC TTC TTC TTG
AA020109.mRNA1                   --- AAC AAC AAG GGC AAG AAG AAG AAG AAG AAG AAG AAG AAG AAG AAG ACA TCA ACC ACC ACC GCC ACT GAG AGC AGC AGC AGC AGC GGC ACA AGA AGA ATC ATC ATC ATC ATC ATC ATC ATT ATC ATG ATG ATG ATG ATG CAC CAG CAG CAG CAG CAG CAG CCA CCA CCA CCG CCC CCC CCA CCC CCC CCC CCC CCT CGC CGC CGT CGC AGG CGC CGT ATC CTC CTC CTC CTT TTG CTT CTG CTG TTG CTG GAC GAC GAC GAC GAA GAG GAG GAG GAG GAG GAG GAG GAG GAG GAG GAT AGC GCC GCC GCC GCC GCC GCA GCC GCT GCC GCG GCC GGA GGC GGT GGC GGC GGC GGC GGC GGT GGA GGC GGC GGT AAC ATC GTC GTC GTC GTT GTG GTC GTG GTC GTG GTG GTG GTT GTT TAC TAC TAC TAC TAC TTC TAT TCG TCC TCC TCC GGC TCG TCG ACT TCT TGC TGC TGC TGC TGC TGG TGG TGG TTC TTC TTC TTC TTC TTC TTC TTC TTC CTG
AA020110.mRNA1                   --- AAC AAC AAG GGC AAG AAG AAG AAG AAG AAG AAG AAG AAG AAG AAG ACA TCA ACC ACC ACC GCC ACA GAG AGC AGC AGC AGC AGC AGC TCA AGA AGA ATC ATC ATC ATC ATC ATC ATT ATT ATC ATG ATG ATG ATG ATG CAC CAA CAG CAG CAG CAG CAG CCA CCA CCA CCG CCC CCC CCG CCC CCC CCC CCT CCT CGC CGC CGC CGT AGG CGT CGT ATT CTC CTC CTG CTC CTC CTT CTG CTG TTG CTG GAC GAC GAC GAC GAG GAG GAG GAG GAG GAG GAG GAG GAG GAG GAG GAC AGC GCA GCC GCC GCC GCC GCT GCC GCT GCC GCG GGA GGA GGC GGC GGC GGC GGC GGC GGC GGT GGA GGC GGC GGT TCC ATC GTC GTC GTC GTC GTG GTC GTG GTC GTG GTG GTG GTT GTT TAC TAC TAC TAC TAC TTC TAT ACC TCC TCC TCT AGC TCG TCG ACT TCT TGC TGC TGC TGC TGC TGG TGG TGG TTC TTC TTC TTC TTC TTC TTC TTC TTC CTG
AA020111.mRNA1                   --- AAC AAC AAG GGC AAG AAG AAG AAG AAG AAG AAG AAG AAG AAG AAG ACA TCC ACC ACC ACT GCC ACT GAG AGC AGC AGC AGC AGC GGC ACA AGA AGA ATC ATC ATC ATC ATC ATC ATC ATT ATC ATG ATG ATG ATG ATG CAC CAG CAG CAG CAG CAG CAG CCA CCA CCA CCA CCC CCC CCG CCC CCC CCC CCT CCT CGC CGC CGC CGC AGG CGC CGT ATC CTC CTC CTC CTC TTG CTT CTG CTG TTG CTG GAC GAC GAC GAC GAG GAG GAG GAG GAG GAG GAG GAG GAG GAG GAG GAC AGC GCC GCC GCC GCC GCC GCT GCC GCT GCC GCC GCC GGA GGC GGC GGC GGC GGC GGC GGC GGC GGA GGC GGG GGT AAC ATC GTC GTC GTC GTC GTC GTC GTG GTC GTG GTG GTT GTT GTT TAC TAC TAC TAC TAT TTC TAT TCG TCC TCC TCC AGC TCG TCG ACT TCT TGC TGC TGC TGC TGC TGG TGG TGG TTC TTC TTC TTC TTC TTC TTC TTC TTC CTG
AA021311.mRNA1                   --- AAC AAC AAG GGC AAG AAG AAG AAG AAG AAG AAG AAG AAG AAG AAG ACA TCC ACC ACC ACC --- ACT GAG AGC AGC AGC AGC AGC GGC TCA CGA AGA ATC ATC ATC ATC ATC ATC ATC ATT ATC GTG ATG ATG ATG ATG CAC CAA CAG CAG CAG CAG CAG CCA CCA CCA CCG CCC CCC CCA CCC CCC CCC CCC CCT CGC CGC CGC CGC AGG CGC CGT ATC CTC CTC CTG CTT CTC CTT CTG CTG TTG CTG GAC GAC GAC GAC GAA GAG GAG GAG GAG GAG GAG GAG GAG GAG GAG GAT AGC GCA GCC GCC GCC GCC GCT GCC GCT GCC GCG GCC GGA GGC GGC GGC GGC GGC GGC GGC GGC GGA GGC GGG GGT AAC ATC GTC GTC GTC GTC GTC GTT GTC GTC GTG GTG GTG GTT GTT TAC TAC TAC TAC TAC TTC TAT TCG TCC TCC TCT AGC TCG TCG ACT TCT TGC TGC TGC TGC TGC TGG TGG TGG TTC TTC TTC TTC TTC TTC TTC TTC TTC CTG
AA021312.mRNA1                   --- AAC AAC AAG GGC AAG AAG AAG AAG AAG AAG AAG AAG AAG AAG AAG ACA TCC ACC ACC ACC ACC ACT GAG AGC AGC AGC AGC AGC AGC TCA AGA AGA ATC ATC ATC ATC ATC ATC ATC ATT ATC ACG ATG ATG ATG ATG CAC CAG CAG CAG CAG CAG CAG CCA CCA CCA CCA CCC CCC CCA CCA CCC CCC CCC CCT CGC CGC CGC CGT AGG CGC CGT ATC CTC CTC CTG CTC CTC CTC CTG CTG TTG CTG GAC GAC GAC GAC GAG GAG GAG GAG GAG GAG GAG GAG GAG GAG GAG GAC AGC GCA GCC GCC GCC GCC GCT GCT GCT GCC GCC GGA GGA GGC GGC GGC GGC GGC GGC GGC GGC GGA GGC GGC GGT TCC ATC GTC GTC GTC GTG GTC GTG GTG GTC GTG GTG GTG GTT GTT TAC TAC TAC TAC TAT TTC TAT TCT TCC TCC TCC AGC TCC TCG ACT TCT TGC TGC TGC TGC TGC TGG TGG TGG TTC TTC TTC TTC TTC TTC TTC TTC TTC CTG
AA021314.mRNA1                   --- AAC AAC AAG GGC AAG AAG AAG AAG AAG AAG AAG AAG AAG AAG AAG ACA TCC ACC ACC ACC GCC ACC GAG AGC AGC AGC AGC AGC AGC TCA AGA AGA ATC ATC ATC ATC ATC ATC ATC ATT ATC ATG ATG ATG ATG ATG CAC CAG CAG CAG CAG CAG CAG CCA CCA CCA CCA CCC CCC CCA CCC CCC CCC CCC CCT CGC CGC CGC CGT AGG CGC CGT ATC CTC CTC CTG CTC CTC CTC CTG CTG TTG CTG GAC GAC GAC GAC GAG GAG GAG GAG GAG GAG GAG GAG GAG GAG GAG GAT AGC GCC GCC GCC GCC GCC GCT GCC GCT GCG GCG GGA GGA GGC GGC GGC GGC GGC GGC GGC GGC GGA GGC GGT GGT TCC ATC GTC GTC GTC GTG GTC GTC GTG GTC GTG GTG GTG GTT GTT TAC TAC TAC TAC TAC TTC TAT ACC TCC TCC TCC AGC TCG TCG ACT TCT TGC TGC TGC TGC TGC TGG TGG TGG TTC TTC TTC TTC TTC TTC TTC TTC TTC CTG
AA027237.mRNA1                   --- AAC AAC AAG GGC AAG AAG AAG AAG AAG AAG AAG AAG AAG AAG AAG ACA TCA ACC ACC ACC ACC ACT GAG AGC AGC AGC AGC AGC GGC TCG AGG AGG ATC ATC ATC ATC ATC ATC ATC ATT ATC ATG ATG ATG ATG ATG CAC CAA CAG CAG CAG CAG CAG CCA CCA CCG CCG CCC CCC CCA CCC CCC CCC CCC CCT CGC CGC CGC CGC AGG CGC CGT ATC CTC CTC CTG CTC CTC CTC CTG CTG TTG CTG GAC GAC GAC GAC GAG GAG GAG GAG GAG GAG GAG GAG GAG GAG GAG GAC AGC GCC GCC GCC GCC GCC GCT GCT GCT GCC GCG GCC GGA GGC GGC GGA GGC GGC GGC GGC GGT GGG GGC GGC GGC AAT ATC GTC GTC GTC GTC GTC GTC GTG GTC GTG GTG GTG GTC GTT TAC TAC TAC TAC TAC TTC TAT TCC TCC TCC TCC AGC CCG TCG ACC TCT TGC TGC TGC TGC TGC TGG TGG TGG TTC TTC TTC TTC TTC TTC TTC TTC TTC TTG
NC_053036.2_cds_XP_020168792.1_8203   AGC AAC AAC AAC AAC AAG AAG AAG AAG AAG AAG AAG AAG AAG AAG AGG ACA ACA ACC ACC ACC ACT ACC ACG AGC AGC AGC AGC AGC GGC TCC AGG AGG ATC ATC ATC ATC GTC GTT ATC ATT CTG ATG ATG ATG ATG ATG CAC CAG CAG CAG CAG CAG CAG CCA CCA CCC CCG CCC CCC CCG CCC CCC CCT CCC CCT CGC CGC CGC CGC CGA CGT CGC CTC CTC CTC CTC CTC CTC CTG CTG CTG TTG CTG GAC GAC GAC GAC GAG GAG GAG GAG GAG GAG GAG GAG GAG GAG GAG GAT AGC GCC GCC GCC GCC GCC GCT GCC GCG GCC GCA GCC GGA GGG GGC GGC GGC GGC GGT GGC GGT GGG GGC GGT GGC AGC GTC GTC GTC GTC GTC GTC GTC GTG GTG GTG GTG GTG GTG GTT TAC TAC TAC TAC TAC TAC TAT TCC TCC TCC TCT TCC TCC TCG TCC TCT TGC TGC TGC TGC TGC TGG TGG TGG TTC TTC TTC TTC TTC TTC TTC TTC TTC TTG
NC_053036.2_cds_XP_020168793.1_8204   --- AAC AAT AAC AAC AAG AAG AAG AAG AAG AAG AAG AAG AAG AAG AGG ACA ACA ACC ACC ACC GCC ACC ACG AGC AGC AGC AGC AGC GGC TCC AGG AGG ATC ATC ATC ATC GTC GTC ATC ATT CTG ATG ATG ATG ATG ATG CAC CAG CAG CAG CAG CAG CAG CCA CCA CCC CCG CCC CCC CCA CCC CCC CCC CCC CCT CGC CGC CGC CGC CGA CGT CGC CTC CTC CTC CTC CTC CTC CTC CTG TTG CTG CTG GAC GAC GAC GAC GAG GAA GAG GAG GAG GAG GAG GAG GAG GAG GAG GAC AGC GCC GCC GCC GCC GCT GCT GCC GCC GCC GCA GCC GGA GGG GGC GGC GGC GGT GGT GGC GGT GGG GGC GGG GGC AGC GTC GTC GTC GTC GTC GTC GTC GTG GTG GTG GTG GTG GTG GTT TAC TAC TAC TAC TAC TAC TAT ACC TCC TCC TCC TCC TCG TCG TCC TCT TGC TGC TGC TGC TGC TGG TGG TGG TTC TTC TTC TTC TTC TTC TTC TTC TTC TTG
NC_053036.2_cds_XP_020168774.1_8205   GGC AAC AAT AAC AAC AAG AAG AAG AAG AAG AAG AAG AAG AAG AAG AGG ACA ACG ACC ACC ACT GCC ACC ACG AGC AGC AGC AGC AGC GGC TCC AGA AGG ATC ATC ATC ATT GTC GTC ATT ATT ATG ATG ATG ATG ATG ATG CAC CAG CAG CAG CAG CAG CAG CCA CCA CCC CCA CCA CCC CCA CCC CCC CCT CCC CCT CGC CGC CGC TGC CGA CGT CGC CTC CTC CTT CTC CTC CTC CTT CTG CTG CTG CTT GAC GAC GAC GAC GAA GAG GAG GAG GAG GAG GAG GAG GAG GAG GAG GAC AGC GCC GCC GCC GCC GCC GCT GCC GCC GCC GCG GCC GGA GGG GGC GGC AGC GGC GGT GGC GGC GGG GGC GGG GGC AGT GTC ATC GTC GTC GTC GTC GTC GTG GTG GTG GTG GTG GTG GTT TAC TAC TAC TAC TAC TAC TAT ACC TCC TCG TCC TCC TCT TCC TCC TCT TGC TGC TGC TGC TGC TGG TGG TGG TTC TTC TTC TTC TTC TTC TTC TTC TTC TTG
NC_053036.2_cds_XP_020168773.1_8206   GGC AAC AAT AAT AAC AAA AAG AAG AAG AAG AAG AAG AAG AAG AAG AGG ACA ACA ACC ACC ACC GCC ACC ACG AGC AGC AGC AGC AGC GGC TCC AGA AGG ATC ATC ATC ATT GTC GTC ATC ATT ATG ATG ATG ATG ATG ATG CAC CAG CAA CAG CAG CAG CAG CCA CCA CCC CCA CCA CCC CCA CCC CCC CCT CCC CCT CGC CGC CGC CGC CGA CGT CGC CTC CTC CTC CTC CTC CTC CTC CTG CTG TTG CTG GAC GAC GAC GAT GAA GAG GAG GAG GAG GAG GAG GAG GAG GAG GAG GAC AGC GCC GCC GCC GCC GCC GCT GCC GCG GCA GCG GCC GGA GGT GGC GGC AGC GGC GGT GGC GGC GGG GGC GGG GGC AGC GTC GTC GTC GTC GTC GTT GTC GTG GTG GTG GTG GTG GTG GTT TAC TAC TAC TAC TAC TAC TAT ACC TCC TCG TCC TCC TCT TCC TCC TCT TGC TGC TGC TGC TGC TGG TGG TGG TTC TTC TTC TTC TTC TTC TTC TTC TTC TTG
NC_053036.2_cds_XP_020168807.1_8207   GGC AAC AAT AAC AAC AAG AAG AAG AAG AAG AAG AAG AAG AAG AAG AGG ACA ACG ACC ACC ACC GCC ACC ACG AGC AGC AGC AGC AGC GGC TCC AGA AGG ATC ATC ATC ATT GTC GTC ATC ATT ATG ATG ATG ATG ATG ATG CAC CAG CAG CAG CAG CAG CAG CCA CCA CCC CCA CCA CCC CCG CCC CCC CCT CCC CCT CGC CGT CGC CGC CGA CGT CGC CTC CTC CTC CTC CTC CTC CTC CTG CTG CTG CTA GAC GAC GAC GAC GAA GAG GAG GAG GAG GAG GAG GAG GAG GAG GAG GAC AGC GCC GCC GCA GCC GCC GCA GCC GCG GCC GCG GCC GGA GGG GGC GGC AGC GGC GGT GGC GGC GGC GGC GGG GGC AGC GTC GTC GTC GTC GTC GTC GTC GTG GTG GTG GTG GTG GTG GTT TAC TAC TAC TAC TAC TAC TAT ACC TCC TCG TCT TCC TCG TCC TCC TCT TGC TGC TGC TGC TGC TGG TGG TGG TTC TTC TTC TTC TTC TTC TTC TTC TTT TTG
NC_053039.2_cds_XP_020171286.1_35561   AAC AAC AAC AAC AAT AAG AAG AAG AAG AAG AAG AAG AAG AAG AAG AAG ACA ACA ACC ACC ACC ACC ACC ACG AGC AGC AGC AGC AGC AGC AGC AGG AGG ATC ATC ATC ATT ATC ATC ATC ATC ATG ATG ATG ATG ATG ATG CAC CAG CAG CAG CAG CAG CAG CCA CCA CCG CCG CCC CCC CCC CCT CCT CCT CCC CCT CGC CGC CGC CGC CGC CGT CGC ATC CTC CTC CTC CTC CTC CTC CTG CTG CTG CTC GAC GAC GAC GAC GAG GAG GAG GAG GAG GAG GAG GAG GAG GAG GAG GAC GCG GCC GCC GCC GCC GCC GCC GCC GCC GCG GCT GCT GGA GGG GGA GGC GGC GGC GGC GGC GGC GGG GGG GGG GGT GGC GTG GTC GTC GTC GTC GTC GTC GTG GTG GTG GTG GTG GTG GTC TAC TAC TAC TAC TAC TAC TAT TCC TCC TCC TCC TCC TCG TCG TCT TCT TGC TGC TGC TGC TGC TGG TGG TGG TTC TTC TTC TTC TTC TTC TTC TTC TTC CTG
NC_053039.2_cds_XP_020178165.1_35564   AAC AAC AAC AAC AAC AAG AAG AAG AAG AAG AAG AAG AAG AAG AAG AAG ACA ACG ACC ACC ACC ACC ACC ACG AGC AGC AGC AGC AGC AGC AGC AGG AGG ATC ATC ATC ATC ATC ATC ATC ATC ATG ATG ATG ATG ATG ATG CAC CAG CAG CAG CAG CAG CAG CCA CCA CCG CCG CCC CCC CCC CCT CCT CCT CCT CCT CGC CGC CGC CGC CGG CGT CGT ATC CTC CTC CTC CTC CTC CTC CTG CTG CTG CTT GAC GAC GAC GAC GAG GAG GAG GAG GAG GAG GAG GAG GAG GAG GAG GAT GCA GCC GCC GCC GCC GCC GCC GCC GCC GCC GCT GCT GGA GGA GGA GGC GGC GGC GGC GGC GGC GGG GGG GGG GGT GGC GTC GTC GTC GTC GTC GTC GTC GTG GTG GTG GTG GTG GTG GTT TAC TAC TAC TAC TAC TAC TAT TCC TCC TCC TCC TCC TCG TCG TCC TCC TGC TGC TGC TGC TGC TGG TGG TGG TTC TTC TTC TTC TTC TTC TTC TTC TTC TTG
Bradi4g08800.1                   TCC AAC AAC AAG AAC AAG AAG AAG AAG AAG AAG AAG AAG AAG AAG AAG ACA ACG ACC ACC ACC ACC ACC GTG CGC AGC AGC AGC AGC AGC TCC AGC AGG ATC ATC ATC ATC ATC GTG ATC ATC ACC ATG ATG ATG ATG ATG CAC CAG CAG CAG CAG CAG CAG CCA CCC CCT CCG CCC CCC CCG CCT CCT CCC CCT CCG CGC CGC CGC --- AGG CGT CGG CTC CTC CTC CTT CTC CTC CTC CTG CTC CTG CTG GAC GAC GAG GAC GAA GAG GAG GAG GAG GAG GAG GAG GAG GAG GAG GAC AGC GCA GCC GCC TCT GCC GCT GCA GCC GCC GCC AAC GGA GGG GGC GGC GGC GGC GGG GGC GGC GGG GGC GGC GGC TCC ATC CTC ATC GTG GTC GTC GTC GTG GTG CTG GTG GTG GTT GTC TAC TAC TAC TAC TAC TAC TAC TCC TCC TCC TCC CGC TCC TCC TCT TCG TGC TGC TGC TGC TGC TGG TGG TGG TTC TTC TTC TTC TTC TTC TTC TTT TTC CTG
Bradi4g08500.2                   TCC AAC AAC AAG AAC AAG AAG AAG AAG AAG AAG AAG AAG AAG AAG AAG ACA ACA ACC ACC ACC ACC ACC GTG AGC AGC AGC AGC GCC AGC TCC AGG AGG ATC ATC ATC ATC ATC GTC ATC ATC ACC ATG ATG ATG ATG ATG CAC CAG CAG CAG CAG CAG CAG CCT CCC CCT CCA CCC CCC CCG CCT CCT CCC CCT CCG CGC CGC CGC AGC AGG CGC CGG CTC CTC CTC CTG CTC CTC CTC CTG CTC CTG CTG GAC GAC GAG GAC GAG GAG GAG GAG GAG GAG GAG GAG GAG GAG GAG GAT AGC GCC GCC GCC TCT GCC GCT GCA GCC GCC GCT AAC GGA GGG GGC GGC GGC GGC GGC GGC GGC GGG GGC GGG GGT TCC ATC GTC ATC GTG GTC GTC GTC GTG GTG CTG GTG GTG GTT GTC TAC TAC TAC TAC TAT TAC TAT TCC TCC TCC TCC CGC TCC TCC TCC TCG TGC TGC TGC TGC TGC TGG TGG TGG TTC TTC TTC TTC TTC TTC TTC TTC TTC CTG
Bradi5g04080.1                   AGC AAT AAT AAG GCC AAG AAG AAG AAG AAG AAG AAG AAG AAG AAG AAG ACC ACA ACC ACG ACC ACC ACC GTG AGC AGC AGC AGC AGC GGC TCC AGG AGG ATC ATC ATC ATC ATT GTC ATC ATC GTC ATG ATG ATG ATG ATG CAT CAG CAG CAG CAG CAG CAG CCA CCG CCG CCC CCC CCT CCG CCC CCC CCC CCT CCT CGC CGG CGC CGC AGG CGC AGG CTC CTG CTC TTG CTC CTG CTA CTG CTC CTG CTG GAC GAC GAG GAC GAG GAG CAG GAG GAG GAG GAG GAG GAG GAG GAG GAC AGG GCC GCA GCC GCC GCC GCT GCT GCT GCT GCG GCG GGA GGA GGT GGC GGC GGC GGC GGC GGC GGA GGC GGG GGC GCC ATC GTC ATC GTG GTC GCC ATC GTG GTG CTG GTG GTG GTG GTC TAC TAC TAC TAC TAC TAC TTC TCC TCC TCC TCC AAC TCA ACC TCC TCG TGC TGC TGC TGC TGT TGG TGG TGG TAC TTC TTC TTC TTC TTT TTT TTC TTT CTG
Bradi3g26391.1                   GCC AAC AAC AAG GGC AAG AAG AAG AAG AAG AAG AAG AAG AAG AAG AAG ACA ACG ACT ACC ACC ACA ACC GTG AGC AGC AGC TCC GGC GGT ACC AGG AGG ATC ATC ATC ATC ATC GTC ATC ATT ACC ATG ATG ATG ATG ATG CAC CAA CAG CAG CAG CAG CAG CCA CCG CCT CCG CCC CCC CCA CCT CCT CCC CCC CCT CGC CGC CGC CGC AGG CGT AGG CTA CTC CTC CTC CTC CTC CTC CTT CTT CTC TTG GAC GAC GAG GAC GAG GAG GAG GAA GAG GAG GAG GAG GAG GAG GAG GAC AAC GCC GCC GCC TCC GCT TCG GCT GCC GCC GCT GCT GGA GGG GGC GGC GGC GGG GGC GGC GGT GGG GGT GGC GGT AGC ATC ATC ATC GTT GTC GTG GTC GTG GTG CTG GTG GTG GTT GTC TAC TAC TAC TAC TAC TAT TAT GCC TCC TCC TCC TCA TCA GCG TCT TCC TGC TGC TGC TGT TGC TGG TGG TGG TTC TTC TTC TTC TTC TTC TTC TTC TTC CTG
Bradi3g26385.1                   GCC AAC AAC AAG GGC AAG AAA AAG AAG AAG AAG AAG AAG AAG AAG AAG ACA ACG ACC ACC ACT ACA ACC GTG AGC AGC AGC TCC AGC GGC ACC ACG AGG ATC ATC ATC ATC ATC GTC ATC ATT ACC ATG ATG ATG ATG ATG CAC CAA CAG CAG CAG CAG CGG CCA CCA CCT CCT CCG CCC CCA CCT CCT CCC CCA CCT CGC CGC CGC CGC --- CGT AGG CTC CTC CTC CTC CTC CTC CTC CTT CTT CTC CTG GAC GAC GAG GGC GAG GAG GAG GAG GAA GAG GAG GAG GAG GAG GAG --- AAC GCC GCT GCC TCC GCT TCG GGT GCC GCC GCT GCT GGC GGG GGC GGC GGC GGG --- GGC GGC GGG GGT GGC GGT GGC ATC GTC ATC GTT GTC GTC GTC GTG GTG TTG GTA GTG GTT GTC --- TAC TAC TAC --- TAT TAT GCT TCC TCC TCC TCT GCG GCG TCC TCC TGC TGC TGC TGC AGC TGG TGG TGG TTC TTC TTC TTC TTC TTC TTC TTC TTC CTG
HORVU.MOREX.r3.2HG0104820.1      --- AAC AAT AAC AAC AAG AAG AAG AAG AAG AAG AAG AAG AAG AAG AGG ACA ACA ACC ACC ACC GCC ACA ACG AGC AGC AGC AGC AGC AGC ACC AGG AGG ATC ATC ATC ATC ATC GTC ATC ATT CTG ATG ATG ATG ATG ATG CAC CAG CAG CAG CAG CAG CAG CCA CCA CCC CCG CCC CCC CCG CCC CCC CCT CCC CCT CGC CGT CGC CGC CGA CGT CGG CTT CTC CTC CTC CTC CTC CTC CTG CTG CTG CTG GAC GAC GAC GAC GAG GAG GAG GAG GAG GAG GAG GAG GAG GAG GAG GAC AGC GCA GCC GCT GCC GCT GCT GCC GCT GCT GCA GCC GGA GGG GGC GGC GGC GGT GGC GGT GGT GGG GGC GGG GGC AGC GTT GTC GTC GTC GTC GTC GTC GTG GTG GTG GTG GTG GTG GTT TAC TAC TAC TAC TAC TAC TAC ACC TCC TCC TCC TCC TCG TCG TCC TCT TGC TGC TGC TGC TGC TGG TGG TGG TTC TTC TTC TTC TTT TTC TTT TTC TTC TTG
HORVU.MOREX.r3.2HG0104810.1      --- AAC AAT AAC AAC AAG AAG AAG AAG AAG AAG AAG AAG AAG AAG AGG ACA ACA ACC ACC ACC GCC ACA ACG AGC AGC AGC AGC AGC AGC ACC AGG AGG ATC ATC ATC ATC ATC GTC ATC ATT CTG ATG ATG ATG ATG ATG CAC CAG CAG CAG CAG CAG CAG CCA CCA CCC CCG CCC CCT CCG CCC CCC CCT CCC CCT CGC CGT CGC CGC CGA CGT CGG CTT CTC CTC CTC CTC CTC CTC CTG CTG CTG CTG GAC GAC GAC GAC GAG GAG GAG GAG GAG GAG GAG GAG GAG GAG GAG GAC AGC GCA GCC GCT GCC GCT GCT GCC GCT GCT GCA GCC GGA GGG GGC GGC GGC GGT GGC GGT GGT GGG GGC GGG GGC AGC GTT GTC GTC GTC GTC GTC GTA GTG GTG GTG GTG GTG GTG GTT TAC TAC TAC TAC TAC TAC TAC ACC TCC TCC TCC TCC TCG TCG TCC TCT TGC TGC TGC TGC TGC TGG TGG TGG TTC TTC TTC TTC TTT TTC TTC TTC TTC TTG
HORVU.MOREX.r3.2HG0104780.2      --- AAC AAT AAC AAC AAG AAG AAG AAG AAG AAG AAG AAG AAG AAG AGG ACA ACA ACC ACC ACC GCC ACA ACG AGC AGC AGC AGC AGC AGC ACC AGG AGG ATC ATC ATC ATC ATC GTC ATC ATT CTG ATG ATG ATG ATG ATG CAC CAG CAG CAG CAG CAG CAG CCA CCA CCC CCG CCT CCC CCG CCC CCC CCT CCC CCT CGC CGT CGC CGC CGA CGT CGG CTT CTC CTC CTC CTC CTC CTC CTG CTG CTG CTG GAC GAC GAC GAC GAG GAG GAG GAG GAG GAG GAG GAG GAG GAG GAG GAC AGC GCA GCC GCC GCC GCT GCT GCC GCC GCT GCA GCC GGA GGA GGC GGC GGC GGT GGC GGT GGT GGG GGC GGG GGC AGC GTT GTC GTC GTC GTC GTC GTC GTG GTG GTG GTG GTG GTG GTT TAC TAC TAC TAC TAC TAC TAT ACC TCC TCC TCC TCC TCG TCG TCC TCT TGC TGC TGC TGC TGC TGG TGG TGG TTC TTC TTC TTC TTC TTC TTC TTC TTC TTG
HORVU.MOREX.r3.2HG0104760.1      --- AAC AAT AAC AAC AAG AAG AAG AAG AAG AAG AAG AAG AAG AAG AGG ACA ACA ACC ACC ACC GCC ACA ACG AGC AGC AGC AGC AGC AGC ACC AGG AGG ATC ATC ATC ATC ATC GTC ATC ATT CTG ATG ATG ATG ATG ATG CAC CAG CAG CAG CAG CAG CAG CCA CCA CCC CCG CCC CCC CCG CCC CCC CCT CCC CCT CGC CGT CGC CGC CGA CGT CGG CTT CTC CTC CTC CTC CTC CTC CTG CTG CTG CTG GAC GAC GAC GAC GAG GAG GAG GAG GAA GAG GAG GAG GAG GAG GAG GAC AGC GCA GCC GCT GCC GCT GCT GCC GCC GCT GCA GCC GGA GGG GGC GGC GGC GGT GGC GGT GGT GGG GGC GGG GGC AGC GTT GTC GTC GTC GTC GTC GTC GTG GTG GTG GTG GTG GTG GTT TAC TAC TAC TAC TAC TAC TAC ACC TCC TCC TCC TCC TCG TCG TCC TCT TGC TGC TGC TGC TGC TGG TGG TGG TTC TTC TTC TTC TTT TTC TTT TTC TTC TTG
HORVU.MOREX.r3.2HG0104740.1      GGC AAC AAT AAC AAC AAG AAG AAG AAG AAG AAG AAG AAG AAG AAG AGG ACA ACA ACC ACC ACC GCC ACC ACG AGC AGC AGC AGC AGC GGC TCC AGA AGG ATC ATC ATC ATC ATC GTC ATC ATT CTG ATG ATG ATG ATG ATG CAC CAG CAG CAG CAG CAG CAG CCA CCA CCC CCG CCA CCC CCC CCC CCC CCT CCT CCT CGC CGC CGC CGC CGA CGT CGG CTC CTC CTC CTC CTC CTC CTC CTG CTG CTG CTG GAC GAC GAC GAC GAG GAG GAG GAG GAG GAA GAG GAG GAG GAG GAG GAC AGC GCA GCC GCC GCC GCC GCT GCC GCG GCC GCC GCC GGA GGG GGC GGC AGC GGC GGC GGC GGT GGA GGC GGG GGC AGC GTC GTC GTC GTC GTC GTC GTC GTG GTG GTG GTG GTG GTG GTT TAT TAC TAC TAC TAC TAC TAC ACC TCC TCC TCC TCC TCT TCA TCC TCT TGC TGC TGC TGC TGC TGG TGG TGG TTC TTC TTC TTC TTT TTC TTT TTC TTC TTG
HORVU.MOREX.r3.2HG0104730.1      GGC AAC AAT AAT AAC AAG AAG AAA AAG AAG AAG AAG AAG AAG AAG AGG ACA ACA ACC ACC ACC GCC ACC ACT AGC AGC AGC AGC AGC GGC TCC AGA AGG ATC ATC ATC ATC ATC GTC ATC ATT CTG ATG ATG ATG ATG ATG CAC CAG CAG CAG CAG CAG CAG CCA CCA CCC CCG CCA CCC CCG CCC CCC CCT CCC CCT CGC CGT CGC CGC CGA CGT CGG CTC CTC CTC CTG CTC CTC CTC CTG CTG CTG CTG GAC GAC GAC GAC GAG GAG GAG GAG GAG GAG GAG GAG GAG GAG GAG GAC AGC GCA GCC GCC GCC GCC GCT GCC GCG GCC GCC GCC GGA GGG GGC GGC AGC GGC GGC GGC GGT GGG GGC GGG GGC AGC GTC GTC GTC GTC GTC GTC GTC GTG GTG GTG GTG GTG GTG GTT TAC TAC TAC TAC TAC TAC TAC ACC TCC TCC TCC TCC TCG TCA TCC TCT TGC TGC TGC TGC TGC TGG TGG TGG TTC TTC TTC TTC TTC TTC TTC TTC TTC TTG
HORVU.MOREX.r3.2HG0104700.1      GGC AAC AAT AAT AAC AAG AAG AAA AAG AAG AAG AAG AAG AAG AAG AGG ACA ACA ACC ACC ACC GCC ACC ACT AGC AGC AGC AGC AGC GGC TCC AGA AGG ATC ATC ATC ATC ATC GTC ATC ATT CTG ATG ATG ATG ATG ATG CAC CAG CAG CAG CAG CAG CAG CCA CCA CCC CCG CCA CCC CCG CCC CCC CCT CCC CCT CGC CGT CGC CGC CGA CGT CGG CTC CTC CTC CTG CTC CTC CTC CTG CTG CTG CTG GAC GAC GAC GAC GAG GAG GAG GAG GAG GAG GAG GAG GAG GAG GAG GAC AGC GCA GCC GCC GCC GCC GCT GCC GCG GCC GCC GCC GGA GGG GGC GGC AGC GGC GGC GGC GGT GGG GGC GGG GGC AGC GTC GTC GTC GTC GTC GTC GTC GTG GTG GTG GTG GTG GTG GTT TAC TAC TAC TAC TAC TAC TAC ACC TCC TCC TCC TCC TCG TCA TCC TCT TGC TGC TGC TGC TGC TGG TGG TGG TTC TTC TTC TTC TTC TTC TTC TTC TTC TTG
HORVU.MOREX.r3.5HG0469020.1      AAC AAC AAC AAC AAC AAG AAG AAG AAG AAG AAG AAG AAG AAG AAG AAG ACA ACA ACC ACC ACC ACC ACC ACG AGC AGC AGC AGC AGC AGC AGC AGG AGG ATC ATC ATC ATC ATC ATC ATC ATC ATG ATG ATG ATG ATG ATG CAC CAG CAG CAG CAG CAG CAG CCA CCA CCA CCA CCC CCC CCC CCT CCT CCT CCT CCT CGC CGC CGC CGC CGG CGT CGT CTC CTC CTC CTC CTC CTC CTT CTG CTG CTG CTT GAC GAC GAC GAC GAG GAG GAG GAG GAG GAG GAG GAG GAG GAG GAG GAT GCA GCA GCC GCC GCC GCC GCC GCC GCC GCG GCT GCT GGA GGA GGA GGC GGC GGC GGC GGC GGC GGG GGG GGG GGT GGC GTC GTC GTC GTC GTC GTC GTC GTG GTG GTG GTG GTG GTG GTT TAC TAC TAC TAC TAC TAC TAT TCC TCC TCC TCC TCC TCA TCG TCT TCT TGC TGC TGC TGC TGC TGG TGG TGG TTC TTC TTC TTC TTC TTC TTC TTC TTC TTG
HORVU.MOREX.r3.1HG0037500.1      AAC AAC AAC AAC AAT AAG AAG AAG AAG AAG AAG AAG AAG AAG AAG AAG ACA ACA ACC ACT ACC ACT ACA ACG AGC AGC AGC AGC AGC GGC TCC CGG AGA ATC ATC ATC ATC ATC ATC ATC ATT ATG ATG ATG ATG ATG ATG CAC CAG CAG CAG CAG CAG CAG CCA CCA CCG CCA CCC CCA CCG CCC CCT CCT CCA CCT CGC CGC CTC CGC CGA CGT CGT TTA CTC CTC CTC CTC CTC CTC CTA TTG CTG CTG GAC GAC GAC GAC GAG GAG GAG GAG GAG GAG GAA GAA GAG GAG GAG GAT GCC GCC GCC GCC GCA GCC TCG GCT GCT GCC GCA GCT GGA GGG GGA GGC GGC GGT GGC GGC GGC GGG GGA GGA GGC GCG GTC GTC GTC GTA GTC GTC GTC GTC GTG GTG GTG GTC GTG GTT TAT TAC TAC TAC TAC TAC TAT GCC TCC TCC TCT TCC TCG GCA TCT TCT TGC TGC TGT TGC TGC TGG TGG TGG TTC TTC TTC TTC TTT TTC TTC TTC TTC TTG
Ola007172.1                      --- AAC AAC AAG AAC AAG AAG AAG AAG AAG AAG AAG AAG AAG GGC AAG ACA ACG ACC ACG ACC ACC GTT GTG AGC AGC AGC AGC ACC GGC ACC AAG CGG ATC ATC ATC ATC ATC GTC ATC ATC GTC ATG ATG ATG ATG ATG AAC CAG CAG CAG CAG CAG CAG CCG CCG CCG CCC CCC CCT CCG CCT CCT CCC CCC CCG CGG CGC CGC CGC CGG CGC AGG TAC CTC CTC CTG CTC CTC ATG CTG CTG CTC CTG GAC GAC GAG GAC GAG GAG GAG GAG GCG GAG GAG GAG GAG GAG GAG GAC CGC GCC GCC GCC GAC GCG GCC GCC GCC GCC GCC GCC GGA GGC GGC GGC AGC GGC GGG GGC GGC GGG GGC GGG GGT AGC ATC GGC ATC GTC GTC GCC GTG GTG GTG CTG GTG TGG ATC GTG TAC TAC TAC TAC TAC TAC TTC TCC TCC TCC TCC TCC TCG TCG TCC TCG CTC TGC TGC TGC TGC --- TGG TGG TAC TTC TTC TTC TTC TTC TTC TTC TAC CTT
Ola007173.1                      GAA --- GCG AAG CAC AAG AAG AAG AAA AAG AAG AAG AAG AAG GGC AAT ACA ACG GTT ACG ACT ATG GAG GTG TAC --- AGC AGT GGT ATT ACC GCT TCA ATC ATC CTA ATC --- ATC --- ATT --- ATG --- ATG ATG CAT AAC --- --- AAA CAA CAG CCA CCG CCG CAG CCC --- AAT CCG GCA CCT CCC CCC CCG CGG CGC AGC AAA CGG CGC --- CTC CTC GTT CTG CAT CTC --- CTG CTG CTC CTG --- GAC GAG GAC GAG GAG CAG GAG GCG GAG GAG GAG GAG GAG GAG GAC CGC CCT GCC GCC GAC GGA GGA --- CAA GCC GAT TCG CAG GGC --- GGA ATA GGA GGA GGC GGC GGG GGC AAG ACA TTT ATC GTT --- CTT ATG GCC GTG GCG GTG CTG --- GTG ATC GTG TAC TAC TAC TAT TAC TAC TTC GAT TCC ATA TCC GTG GAC CAG TCC TCG --- TGC TGC TGC GAG TGG TGG TGG TAC --- CAA TTC TTC TTC --- TTC TAC CTG
Ola007174.1                      --- AAC AAC AAG AAC AAG AAG AAG AAG AAG AAG AAG AAG AAG GGC AAG ACA ACG ACC ACG ACC ACC GTC GTG AGC AGC AGC AGC ACC GGC ACC AAG CGG ATC ATC ATC ATC ATC GTC ATC ATC GTC ATG ATG ATG ATG ATG AAC CAG CAG CAG CAG CAG CAT CCG CCG CCG CCC CCC CCC CCG CCC CCT CCC CCC CCG CGG CGC CGC CGC CGG CGC AGG TAC CTC CTC CTG CTC CTC ATG CTG CTG CTC CTG GAC GAC GAG GAC GAG GAG GAG GAG GCG GAG GAG GAG GAG GAG GAG GAC CGC GCC GCC GCC GAT GCG GCC GCC GCC GCC GCC GCC GGA GGC GGC GGC GGC GGC GGG GGC GGC GGG GGC GGC GGT AGC ATC GGC ATC GTC GTC GCC GTG GTG GTG CTG GTG TGG ATC GTG TAC TAC TAC TAC TAC TAC TTC TCC TCC TCC TCC TCC TCG TCG TCC TCG CTC TGC TGC TGC TGC --- TGG TGG TAC TTC TTC TTC TTC TTC TTC TTC TAC CTT
Ola007182.1                      --- AAC AAC AAG AAC AAG --- AAG --- --- --- --- AAG AAG GGC AAG ACG ACG ACC --- ACC ACC GTC --- GGC AGC --- AGC ACC GGC --- AAG CGG --- --- ATC ATC ATC --- ATC --- GTC ATG ATG ATG ATG ATG AAC CAG CAG CAG CAG --- CAG CCG --- --- CCC CCC CCT --- CCT --- CCC CCC CCG --- CGC CGC CGC CGG --- AGG TAC --- CTC --- CTC --- ATG CTG --- --- --- GAC GAC --- GAC GAG --- GAG --- GCG GAG --- GAG --- --- GAG GAC CGC GCC GCC GCC --- GCG GCC GCC GCC GCC GCC GCC GGA GGC GGC GGC GGC GGC GGG --- GGC GGG --- GGG GGT AGC --- GGC ATC GTC GTC GCC GTG GTG GTA CTG GTG --- --- --- TAC --- TAC TAC TAC --- TTC TCC --- TCC TCC TCC TCG TCG TCC --- CTC TGC --- TGC TGC --- --- TGG TAC TTC TTC --- TTC --- TTC --- --- ---
Os02t0152400-01                  TGC AGC AAT CGG AGC AAG GGA CGG AAG AAG AGG AGG AAG AGG GCC AAG ACG GCG GTC GCG TCT ACG GTC GCG GCA TCC GAC TCC GTG AGA AGC TAC AGA AAC ATG ACT GTC CTC ATC ATC CCT AGC AGC TTC ATG CTG ATG AAC CAG CAG CAG GCG GAG CAG CCG CCT CCC CCG AAC AGG AAC CCG CCT CCG CCG CCG TCC CGC GGC CCT AGG CGG CGC CTC ATC GCC CTC AGA CTG AGG CTG ATG ATC TCC GAC GAC GAG GAC GCT AAG GCC GAG GAG GAG TTC GAG AGC GAG GAA GAC CGG ACG GTC GCG TCC GCC TTC ATC CGG GCC TCG GCA TTC GGA GCC CCG GGT GAT GGG ACC TCG GGG GGG CCG GGC AGG ATC GTG ATG GCT GCA TGC ATC GCC GTG GTG TGC ACA GTC GAG TAC TAC TAC TAC TAC TTC TTC GTC AAA CTT TCT TCC GTC GCC ATG TCT TGC TGC TGC GCC TGC TGG TGG TGG CAC TTC GAG TAC TTC TTT TTC GAG CAC CTG
Os12t0274700-01                  --- AAC AAT AAG CAC AAG AAG AAG AAG AAG AAG AAG AAG AAG GGC AAG ACC ACC ACC ACC ACT TCC ACC GTG AAC AGC AGC AGC GCC AGC ACC AGG AGG ATC CTC ATC ATC ATC GTC ATC ATT GTC ATG ATG ATG ATG ATG AAC CAG CAG CAG CAG CAG CAG CCC CCA CCG CCG CCC CCC CCG CCC CCC CCC CCC CCT CGT CGT CGC CGC AGG CGT AGG CTC CTC CTC CTC TTC CTC ATG CTG CTC CTG CTG GAC GAC GAG GAT GAG GAG GAG GAG GCG GAG GAG GAG GAG GAG GAG GAT AGA AAC GCC GCC GAC GCC GCG GCC GCC GCA GCT TCC GGC GGG GGC GGT GGC GGC GGC GGC GGC GGA GGA GGG GGC AAC ATC GTC ATC GTC GTC GCC GTC GTG GTG CTC GTG TGG GTG GTC TAC TAC TAC TAC TAC TAC TTC ACC TCC TCC TCT TCC TCG TCG TCC TCC CTC TGC TGC TGC TGC --- TGG TGG TAC TTC TTC TTC TTC TTC TTC TTC TAC CTG
Os12t0291100-01                  --- AAC AAT AAG CAC AAG AAG AAG AAG AAG AAG AAG AAG AAG GGC AAG ACC ACC ACC ACC ACC ACC ACC GTG AAC AGC AGC AGC AGC GGC ACC AAG AGG ATC CTT ATC ATC ATC GTC ATC ATT GTC ATG ATG ATG ATG ATG AAC CAG CAG CAG CAG CAG CAA CCC CCA CCA CCA CCC CCC CCA CCA CCT CCC CCC CCC CGA CGT CGC CGC AGG CGT AGG CTC CTT CTC CTC TTC CTC CTC CTG CTA CTG TTG GAC GAT GAG GAT GAG GAG GAG GAG GCC GAG GAG GAG GAG GAG GAG GAT AGG AAC GCC GCC GAT GCC GCC GCC GCC GCC GCT TCG GGA GGC GGC GGT GGC GGG GGC GGC GGT GGG GGA GGG GGC AAC ATC GTC ATT GTG GTC GCC GTC GTG GTG CTC GTG TGG GTG GTT TAC TAC TAT TAC TAC TAC TTT TCC TCC TCC TCT TCC TCC TCG TCT TCG TTG TGC TGC TGC TGC --- TGG TGG TAC TTC TTC TTC TTC TTC TTC TTC TAC CTG
Os12t0291400-01                  --- AAC AAC AAG CAC AAG AAA AAG AAG AAG AAG AAG AAA AAG GGA AAG ACC ACC ACC ACC ACT ACC ACC GTC AGC AGC AGT AGC AGC GGC ACG AGC AGG ATC CTC ATC ATC ATC GTC ATC ATT GTC ATG ATG ATG ATG ATG AAC CAG CAG CAG CAG CAG CAG CCC CCA CCG CCG CCC CCC CCG CCC CCT CCT CCT CCA CGG CGC CGC CGC AGG CGT AGG CTC CTC CTC CTC CTC CTC CTC CTG CTG CTG TTG GAC GAT GAG GAT GAG GAG GAG GAG GCA GAG GAA GAG GAG GAG GAG GAT AGG AAC GCC GCC GAC GCC GCC GCG GCC GCA GCT GCC GGA GGA GGC GGC GGC GGG GGC GGC GGT GGG GGG GGG GGT AGC ATC GTC ATT GTT GTC GCC GTT GTG GTG CTC GTG TGG GTG GTC TAC TAC TAC TAT TAT TAC TTT TCC TCC TCC TCC TCC TCG TCG TCT TCG TTG TGC TGC TGC TGT --- TGG TGG TAC TTC TTC TTT TTC TTT TTC TTC TAC CTG
Os12t0292400-01                  --- AAC AAT AAG CAC AAA AAG AAG AAG AAG AAG AAG AAG AAG GGC AAG ACC ACC ACC ACT ACC TCG ACT GTG AAC AGC AGC AGC AAC AGC ACA AGA AGG ATT CTC ATC ATC ATC GTC ATT ATT GTT ATG ATG ATG ATG ATG AAT CAG CAG CAG CAA CAG CAG CCA CCG CCA CCG CCC CCG CCG CCC CCT CCC CCC CCT CGA CGC CGC CGC AGG CGT AGG CTC CTT CTC TTG TTT TTG CTC CTG CTG CTG TTG GAC GAT GAG GAT GAG GAG GAG GAG GCA GAG GAG GAG GAG GAG GAG GAC AGA AAC GCG GCC GAC GCC GCT GCT GCG GCC GCT TCG GGA GGA GGC GGC GGC GGC GGT GGC GGT GGA GGA GGG GGC AGC ATC GTG ATC GTG GTC GCA GTT GTG GTG CTC GTG TGG GTG GTC TAC TAC TAC TAC TAT TAC TTC TCC TCT TCC TCA TCC TCG TCG TCA TCG TTA TGC TGC TGC TGC --- TGG TGG TAT TTC TTC TTC TTT TTC TTT TTC TAC TTG
Ot_Chr10_n30106                  AGC AAC AAT AAG GCC AAG AAG AAG ACG AAG AAG AAG AAG AGC --- AAG ACC ACC ACC ACC ACC TCT ACC ACG AGC AGT AGC AGC AGC CTC AGC AGG AGG ATC ATC ATC ATC GTC GTC ATT ATT GTC --- ATG ATG ATG ATG AAC CAG CAG CAG CAG CAG CAA CCA CCG CCA CCG CCC CCC CCG CCA CCT CCC CCG CCC CGC CGT CGT CGC CGC CGT AGG CTC CTC CTG CTC AGC TTG CTT CTG CTA CTC CTG GAC GAC GAG AAC --- GAG GCC GAG GCC GAG GAG GAG GAG GAG GAG GAC ACT --- GCC GCC GAC GCC ATT GCT GCC TGC GCT GGG GGA GGC GGC --- --- GGA GGC GGC GGC GGA GGC GGT GGT GCT GTG ATC ATC GTT GTT GTC GTC GTG GTG CTC GTG GTG ATT GTC TAC TAC TAC TAC TAC TAC TTC TCA TCC TCC --- TCA ACT TCC TCC TCT TGC TGC TGC TCT TGC TGG TGG TGG TAC TTT TTC TTC TTC TTC TTT TTC TTC CTG
Ot_Chr10_n30110                  AGC --- AAC --- GCC AAG AAG --- ACG AAG AAG AAG AAG --- --- AAG ACC ACC ACC ACC ACC ACC ACA ACG AAC AGT AGC AGC AGC TTC AGC AGG AGG ATC ATC ATT ATC --- GTC --- ATT --- --- ATG ATG ATG ATG AAC CAG CAA CAG --- CAG CAG CCA CCG CCA CCT CCC CCC CCA CCC CCT CCT CCT --- CGC --- CGC CGC CGC CGT --- --- CTC CTT CTC GGC CTT CTC CTG CTG CTC CTC --- GAC GAG --- --- GAG AAC GAG --- --- GAA --- GAG GAG --- GAT ACA --- GCC GCC GAC GCT ATG GCC GCT --- GCT AGC GGA GGC --- --- --- GGG GGC GGC GGC GGG GGT GGG GGT TAC GTC GTC ATC GTC GTC --- --- GTG --- --- GTG GTG ATT GTC TAC TAC TAC --- TAC TAC --- TAC TCC TCC --- TCC GCT TCT TCT TCC TGC TGC TGC GGC TGT TGG TGG TGG TAC TTC TTC TTC TTC TTC --- TTC TTC CTG
Ot_Chr10_24089                   AGC AAC AAC AAG GCC AAG AAG AAG ACG AAG AAG AAG AAG AGC --- AAG ACC ACC ACC ACC ACC ACC ACC ACG AAC AGT AGC AGC AGC TTC AGC AGG AGG ATC ATC ATC ATC GTG GTC ATT ATT GTC --- ATG ATG ATG ATG AAC CAG CAG CAG CAG CAG CAG CCA CCT CCA --- CCC CCC CCG CCC CCT CCC CCG CCC CGC CGT CGC CGC CGC CGT AGG CTT CTC CTC CTC GGC CTG CTC CTG CTG CTC CTC GAC GAT GAG AAT --- GAG ACC GAG GCC GAG GAG GAG GAG GAG GAG GAC ACT --- GCC GCC GAC GCC ATG GCC GCC TGC GCC GCC GGA GGC GGA --- --- GGG GGC GGC GGC GGA GGC GGG GGC TCC GTC ATC ATC GTC GTC GTC GTC GTG GTG CTC GTG GTG ATT GTC TAC TAC TAC TAC TAC TAC TTC TCC TCC TCC --- TCC GCT TCG TCC TCG TGC TGC TGC TCT TGC TGG TGG TGG TAC TTC TTC TTC TTC TTC TTC TTC TTC CTG
Pahal.3G403400.1                 AGG AAC AAC GCC GCC AAG AAC AAG AAG AAG AAG AAG AAG AAG --- AAG ACC ACC ACC ACC ACC ACT ACC ACG TAC ATG AGC AGC AGC TTC TCC AGG AGG AAC ATC ATC CTC ATC GTC CTC ACT GTC --- ATG ATG ATG ATG AAC CAG CAG CAG CAG CAG CAG CCC CCG CCT CCA CCC CCC CCG CCT CCC CCC CCC CCC CGG CGC CGC CGC CGC CGT AGG TAC CTC CTC CTC GGC CTC CTC CTG CTG CTG TTG GAC GAC GAC GAC --- GAG GAG GAG GCC GAG GAG GAG GAG GAG GAG GAT ACT --- GCC GCC GAC GCC ATG GCT GCT CAC GCT GGA GGA GGC GGA --- AAG GGA GGC AAC AGC GGG GGC GGC GGC TCC ATC GTG GTC GTG GTC GCC ATC GTT GTG CTT GTG GTG GTC GTC TAC TAC TAC TAC TAC TAC TAC TCC AAC TCC --- TCC GCC TCC TCT TCG TGC TGC TGC AGC TGC TGG TGG TGG TAC TTC TTC TTC TTC TTC TTC TTC TTC CTG
Pahal.3G399900.1                 AGG AAC AAC GCC GCC AAG AAC AAG AAG AAG AAG AAG AAG AAG --- AAG ACC ACC ACC ACC ACC ACT ACC ACG TAC ATG AGC AGC AGC TTC TCC AGG AGG AAC ATC ATC CTC ATC GTC CTC ACT GTC --- ATG ATG ATG ATG AAC CAG CAG CAG CAG CAG CAG CCC CCG CCT CCA CCC CCC CCG CCT CCC CCC CCC GCC CGG CGC CGC CGC CGC CGT AGG TAC CTC CTC CTC GGC CTC CTC CTG CTG CTG TTG GAC GAC GAC GAC --- GAG GAG GAG GCC GAG GAG GAG GAG GAG GAG GAT ACT --- GCC GCC GAC GCC ATG GCT GCT CAC GCT GGA GGA GGC GGA --- AAG GGA GGC AAC AGC GGG GGC GGC GGC TCC ATC GTG GTC GTG GTC GCC ATC GTT GTG CTT GTG GTG GTC GTC TAC TAC TAC TAT TAC TAC TAC TCC AAC TCC --- TCC GCC TCC TCT TCG TGC TGC TGC AGC TGC TGG TGG TGG TAC TTC TTC TTC TTC TTC TTC TTC TTC CTG
Pahal.3G309500.1                 AGG AAC AAC GCC GCC AAG AAC AAG AAG AAG AAG AAG AAG AAG --- AAG ACC ACC ACC ACC ACC GGC GCC ACG TAC ATG AGC AGC AGC TTC TCC AGG AGG AAC ATC ATC CTC ATC GTC CTC ACT GTC --- ATG ATG ATG ATG AAC CAG CAG CAG CAG CAG CAG CCA CCG CCT CCG CCC CCC CCG CCT CCC CCC CCC CCC AGG CGC CGC CGC CGC CGT AGG TAT CTC CTC CTC GGC CTC CTC CTG CTG CTG TTG GAC GAC GAC GAC --- GAG GAG GAG GCC GAG GAG GAG GAG GAG GAG GAC ACT --- GCC GCC GAG GCC ATG GCC GCT AAC GCT GGA GGA GGC GGA --- AAG GGA GGC AAC AGC GGG GGC GGC GGC GCC ATC GTG GTC GTG GTC GCC ATC GTG GTG CTC GTG GTG GTC GTC TAC TAC TAC TAC TAC TAC TAC TCC AAC TCC --- TCC GCC TCA TCT TCG TGC TGC TGC AGC TGC TGG TGG TGG TAC TTC TTC TTC TTC TTC TTC TTC TTC CTG
Pahal.3G309100.1                 AGG AAC AAC GCC GCC AAG AAC AAG AAG AAG AAG AAG AAG AAG --- AAG ACC ACC ACC ACC ACC ACC GCC ACG TAC ATG AGC AGC AGC TTC TCC AGG AGG AAC ATC ATC CTC ATC GTC CTC ACT GTC --- ATG ATG ATG ATG AAC CAG CAG CAG CAG CAG CAG CCA CCG CCT CCG CCC CCC CCG CCT CCC CCC CCC CCC AGG CGC CGC CGC CGC CGT AGG TAT CTC CTC CTC GGC CTC CTC CTG CTG CTG TTG GAC GAC GAC GAC GCC GAG GAG GAG GCC GAG GAG GAG GAG GAG GAG GAC ACT --- GCC GCC GAC GCC ATG GCC GCT AAC GCT GGA GGA GGC GGA --- AAG GGA GGC AAC AGC GGG GGC GGC GGC GCC ATC GTG GTC GTG GTC GCC ATC GTG GTG CTC GTG GTG GTC GTC TAC TAC TAC TAC TAC TAC TAC TCC AAC TCC --- TCC GCC TCA TCT TCG TGC TGC TGC AGC TGC TGG TGG TGG TAC TTC TTC TTC TTC TTC TTC TTC TTC CTG
Phala.04G122600.1                AAT AAC AAC AAG CAC AAG AAA AAG AAG AAG AAA AAG AGG AAC GGC AAG ACC ACA ACC ACA ACG ACC ACA GTC GCA AGC TGC AGC AGC CTC CCT AGG AGG ATC ATC ATC ATT ATC GTG ATC ATT GTC ATG ATG ATG ATG ATG CAC CAG CAG CAG CAG CAA CAG GCC CCA ACC CCC CCC TCT CCC CCA CCT CCC CCG CCC CGC CGC CGC CGC AGG CGT CGC CTC TTG CTT CTG AGC CTC CAG CTG CTG CTC TTG GAC GAC GAG GAC GAG GAG ACC GAG GCG GAG GAG GAG GAG GAG GAG GAC AGG GCC GCC GCG GCC ACC GCG GCC GTT GCC GCC AGT GGA GGT GGC AGT AGC GGC GGG GGC AGC GGG GGA GGC GGT ACC ATC GTG ATC ATT CTC TGC GTC GTG GTG CTG GTG GTG ATT GTG TAC TAC TAC TAC TAC TAC TTC TTG TCA TCC TCC TCC TCG TCC TCG TCT TGC TGC TGC TGC TGC TGG TGG TGG TAC TTC TTC TTT TAC TTT TTC TTC TAC TTG
Phala.10G084000.1                AGC AAC AAC AGA CAC AAG AAT AAG GAA AAG AAG AAG AAG AAG GGC AAG ACC ACA ACC ACA ACC TCC ACT GTC ATG AGC TGT AAC AGC CTC CCT CAG AGG GTC ATC ATC ATC ATC GTG ATC ATT GTG ATG ATG ATG ATG ATG CAC CAG CAG CAG CAG CAG CAG CCC CCA TCT CCC CCC CCC CCC GCG CCT CCC CCG CCC CGT CGC CGC CGC AGG CGT CGG CTT TTG CTC CTC CGC CTT CTT CTG CTC CTC TTG GAC GAT GAG GAG GAG GAA ACC GAG GAG GAA AAG GAG GAG GAG GAG GAT AGG TTC GCC GCG GCT GCC GCG GCC TCC GCC GCA GGC GGA GGG GGC AGC AAC GGC GGC GGC AGC GGG GGG GGC GGC GTC ATT ATC ATC GTC CCC TGC GTC GTC GTG ATG GTG GTG ATT GTG TAC TAT TAC TAC TAT TAC TTT TCG TCT TCG TCC TCA TCC TCC TCC TCT TGC TGC TGC TGC TGC TGG TGG TGG TAC TTC TTC TTC TTC TTC TTC TTC TAC CTA
Sobic.005G042000.1               ACC AAC AAC AAG TCC AAG AAC ATC AAG AAG AAG AAG AAG GCC --- AAG ACC TCG ACC ACG ACC ACC ACC GAG --- AGC AGC AGC GCC GCC ACG CGG AGG AAC CTG ATC ATC ATC GTG CTC GCG ATC --- ATG ATG ATG ATG AAC CAG CAG CAG CAG CAG CAG CCC CCG CCG GCG CCC CCC CCG CCG CCC CCC CCG CCG CGC CGG CGC CGC CGC CGC AAG TAC CTG CTC CTC AAA CTG CTC CTG CTG CTG CTG GAC GAC GAC GAC --- GAG GAG GAG TCC CAG TAC GAG GAG GAG GAG GAC ACC --- GCC GCG CAG GCC ATG GCG GCC GCC GCT CTC GGC GGC GGC --- --- ACC GGC GGG GGC TGC GGC GGT GGC AGC GTG GTC GTC GTC GTC GCC GTC GTG GTC CTG ACG GTG GTG GAA TAC TAC TAC TAC TAC TAC TAC GCC AAC TCC --- TCC GCC TCG TCC TCG TGC TGC TGC AGC TGC TGG TGG TGG TAC TTC TTC TTC TTC TTC TTC TTC TAC CTG
SECCE1Rv1G0021230.1              AGT AAC AAC AAC AAT AAG AAA AAG AAG AAA AAA AAA AAG AAG AAG AAG ACA ACC ACC ACC ACC ACT ACC ACG AGC AGC AGC AGC AGC GGC TCC CGG AGA ATC ATT ATC ATC ATC ATC ATC ATT ATG ATG ATG ATG ATG ATG CAC CAG CAA CAG CAG CAG CAG CCA CCA CCG CCA CCC CCA CCT CCC CCG CCC CCA CCT CGC CGC CGC CGC CGA CGT CGT ATA CTC CTC CTC CTC CTC CTC CTA TTG CTG CTG GAC GAC GAC GAC GAG GAA GAG GAG GAG GAG GAA GAG GAG GAG GAG GAC GCC GCC GCC GCC GCC GCC TCG GCT GCT GCC GCT GCT GGA GGA GGA GGC GGC GGC GGT GGC GGC GGG GGC GGG GGC GCG GTC GTC GTC GTC GTC GTC GTC GTG GTG GTG GTG GTG GTG GTT TAC TAC TAC TAC TAC TAC TAT GCC TCC TCC TCC TCC TCG GCA TCT TCT TGC TGC TGT TGT TGC TGG TGG TGG TTC TTC TTC TTC TTT TTT TTC TTC TTC CTG
SECCE2Rv1G0065900.1              GGC AAC AAC AAT AAC AAG AAG AAG AAG AAG AAG AAG AAG AAG AAG AGG ACA ACG ACC ACC ACC GCC ACC ACG AGC AGC AGC AGC AGC GGC TCC AGA AGG ATC ATC ATC ATT GTC GTC ATC ATT ATG ATG ATG ATG ATG ATG CAC CAG CAG CAG CAG CAG CAG CCA CCA CCC CCA CCA CCC CCA CCC CCC CCT CCC CCT CGC CGC CGC CGC CGA CGT CGC CTC CTC CTC CTC CTC CTC CTC TTG CTG CTG CTG GAC GAC GAC GAC GAA GAG GAG GAG GAG GAG GAG GAG GAG GAG GAG GAC AAC GCA GCC GCC GCC GCT GCT GCC GCC GCC GCG GCC GGA GGG GGC GGC AGC GGC GGT GGC GGC GGG GGC GGG GGC AGC GTC GTC GTC GTC GTC GTC GTC GTG GTG GTG GTG GTG GTG GTT TAC TAC TAC TAC TAC TAC TAT ACC TCC TCG TCC TCC TCG TCC TCC TCC TGC TGC TGC TGC TGC TGG TGG TGG TTC TTC TTC TTC TTC TTC TTC TTC TTC TTG
SECCE2Rv1G0065910.1              --- AAC AAT AAC AAC AAG AAG AAG AAG AAG AAG AAG AAG AAG AAG AGG ACA ACG ACC ACC ACC GCC ACG ACG AGC AGC AGC AGC AGC AGC TCC AGG AGG ATC ATC ATC ATC GTC GTC ATC ATT CTG ATG ATG ATG ATG ATG CAC CAG CAG CAG CAG CAG CAG CCA CCA CCC CCG CCC CCC CCA CCC CCC CCT CCC CCT CGC CGT CGA CGC CGA CGT CGC CTC CTC CTC CTC CTC CTC CTC CTG CTG CTG CTG GAC GAC GAC GAC GAG GAG GAG GAG GAG GAG GAG GAG GAG GAG GAG GAC AGC GCA GCC GCC GCC GCT GCT GCC GCC GCC GCA GGC GGA GGG GGC GGC GGC GGT GGT GGC GGT GGG GGC GGG GGC AGC GTC GTC GTC GTC GTC GTC GTC GTG GTG GTG GTG GTG GTG GTT TAC TAC TAC TAC TAC TAC TAT AGC TCC TCC TCC TCC TCC TCG TCC TCT TGC TGC TGC TGC TGC TGG TGG TGG TTC TTC TTC TTC TTC TTC TTC TTC TTC TTG
SECCE2Rv1G0065920.1              AGC AAC AAC AAC AAC AAG AAG AAG AAG AAG AAG AAG AAG AAG AAG AGG ACA ACA ACC ACC ACC ACT ACC ACA AGC AGC AGC AGC AGC GGC TCC AGG AGG ATC ATC ATC ATC GTC GTC ATC ATT ATG ATG ATG ATG ATG ATG CAC CAG CAG CAG CAG CAG CAA CCA CCA CCC CCG CCC CCC CCA CCC CCC CCT CCC CCT CGC CGC CGC CGC CGA CGT CGC CTC CTC CTC CTA CTC CTC CTG CTG CTG TTG CTG GAC GAC GAC GAC GAG GAG GAG GAG GAG GAG GAG GAG GAG GAG GAG GAC AGC GCC GCC GCC GCC GCC GCT GCC GGG GCC GCA GCC GGA GGG GGC GGC GGC GGC GGT GGC GGT GGG GGC GGT GGC AGC GTC GTC GTC GTC GTC GTC GTC GTG GTG GTG GTG GTG GTG GTT TAC TAC TAC TAC TAC TAC TAT TCT TCA TCC TCT TCC TCC TCG TCC TCT TGC TGC TGC TGC TGC TGG TGG TGG TTC TTC TTT TTT TTC TTC TTC TTC TTC TTG
SECCE2Rv1G0065930.1              --- AAC AAT AAT AAC AAG AAG AAG AAG AAG AAG AAG AAG AAG AAG AGG ACA ACA ACC ACC ACC GCC ACA ACG AGC AGC AGC AGC AGC AGC TCC AGG AGG ATC ATC ATC ATT GTC GTC ATC ATT CTG ATG ATG ATG ATG ATG CAC CAG CAG CAG CAG CAG CAG CCA CCA CCC CCG CCC CCC CCA CCC CCC CCT CCC CCT CGC CGT CGC CGC CGA CGT CGC CTC CTC CTC CTC CTC CTC CTG CTG CTG CTG CTG GAC GAC GAC GAC GAG GAA GAG GAG GAG GAG GAG GAG GAG GAG GAG GAC AGC GCC GCC GCC GCC GCT GCT GCC GCC GCC GCA GGC GGA GGA GGC GGC GGT GGT GGC GGC GGT GGG GGC GGG GGC AGC GTC GTC GTC GTC GTC GTC GTC GTG GTG GTG GTG GTG GTG GTT TAC TAC TAC TAC TAT TAC TAT ACC TCC TCC TCG TCC TCG TCG TCC TCT TGC TGC TGC TGC TGC TGG TGG TGG TTC TTT TTC TTC TTC TTC TTC TTC TTC TTG
SECCE2Rv1G0065940.1              --- AAC AAT AAT AAC AAG AAG AAG AAG AAG AAG AAG AAG AAG AAG AGG ACA ACT ACC ACC ACC GCC ACA ACG AGC AGC AGC AGC AGC AGC TCC AGG AGG ATC ATC ATC ATT GTC GTC ATC ATT CTG ATG ATG ATG ATG ATG CAC CAG CAG CAG CAG CAG CAG CCA CCA CCC CCG CCC CCC CCG CCG CCC CCT CCC CCT CGC CGT CGC CGC CGG CGC CGC CTC CTC CTC CTC CTC CTC CTG CTG CTG CTG CTG GAC GAC GAC GAC GAG GAA GAG GAG GAG GAG GAG GAG GAG GAG GAG GAC AGC GCC GCC GCC GCC GCT GCT GCC GCC GCC GCA GGC GGA GGT GGC GGC GGC GGT GGC GGC GGT GGG GGC GGG GGC AGC GTC GTC GTC GTC GTC GTC GTC GTG GTG GTG GTG GTG GTA GTT TAC TAC TAC TAC TAC TAC TAT ACC TCC TCC TCG TCC TCG TCG TCT TCT TGC TGC TGC TGC TGC TGG TGG TGG TTC TTT TTC TTC TTC TTC TTC TTC TTC TTG
SECCE2Rv1G0065950.1              --- AAC AAT AAC AAC AAG AAG AAG AAG AAG AAG AAG AAG AAG AAG AGG ACA ACG ACC ACC ACC GCC ACA ACG AGC AGC AGC AGC AGC AGC TCC AGG AGG ATC ATC ATC ATC GTC GTC ATC ATT CTG ATG ATG ATG ATG ATG CAC CAG CAG CAG CAG CAG CAG CCA CCA CCC CCG CCC CCC CCG CCC CCC CCT CCC CCT CGC CGC CGC CGC CGG CGT CGC CTC CTC CTC CTC CTG CTC CTG CTG CTG CTG CTG GAC GAC GAC GAC GAG GAA GAG GAG GAG GAG GAG GAG GAG GAG GAG GAC AGC GCC GCC GCC GCC GCT GCT GCC GCC GCC GCA GGC GGA GGG GGC GGC GGC GGT GGC GGC GGT GGG GGC GGG GGC AGC GTC GTC GTC GTC GTC GTC GTC ATG GTG GTG GTG GTG GTA GTT TAC TAT TAC TAC TAC TAC TAT ACC TCC TCC TCC TCC TCG TCG TCC TCT TGC TGC TGC TGC TGC TGG TGG TGG TTC TTC TTC TTT TTC TTC TTC TTC TTC TTG
SECCE5Rv1G0321210.1              AAC AAC AAC AAC AAC AAG AAG AAG AAG AAG AAG AAG AAG AAG AAG AAG ACA ACA ACC ACC ACC ACC ACC ACG AGC AGC AGC AGC AGC AGC ACC AGG AGG ATC ATC ATC ATC ATC ATC ATC ATC ATG ATG ATG ATG ATG ATG CAC CAG CAG CAG CAG CAG CAG CCA CCA CCG CCG CCT CCT CCC CCT CCT CCT CCC CCT CGC CGC CGC CGC CGG CGT CGC ATC CTC CTC CTC CTC CTC CTC CTG CTG CTG CTC GAC GAC GAC GAC GAG GAG GAG GAG GAG GAG GAG GAG GAG GAG GAG GAT GCG GCA GCC GCC GCC GCC GCC GCC GCC GCG GCT GCT GGA GGA GGA GGC GGC GGC GGC GGC GGC GGG GGG GGG GGT GGC GTC GTC GTC GTC GTC GTC GTC GTG GTG GTG GTG GTG GTG GTT TAC TAC TAC TAC TAC TAC TAC TCC TCC TCC TCC TCC TCG TCG TCT TCT TGC TGC TGC TGC TGC TGG TGG TGG TTC TTC TTC TTC TTC TTC TTC TTC TTC TTG
SECCE5Rv1G0321540.1              AAC AAC AAC AAC AAC AAG AAG AAG AAG AAG AAG AAG AAG AAG AAG AAG ACA ACA ACC ACC ACC ACC ACC ACG AGC AGC AGC AGC AGC AGC AGC AGG AGG ATC ATC ATC ATC ATC ATC ATC ATC ATG ATG ATG ATG ATG ATG CAC CAG CAG CAG CAG CAG CAG CCA CCA CCG CCG CCC CCC CCC CCT CCT CCT CCC CCT CGC CGC CGC CGC CGG CGT CGC ATC CTC CTC CTC CTC CTC CTC CTG CTG CTG CTC GAC GAC GAC GAC GAG GAG GAG GAG GAG GAG GAG GAG GAG GAG GAG GAT GCA GCC GCC GCC GCC GCC GCC GCC GCC GCG GCT GCT GGA GGG GGA GGC GGC GGC GGC GGC GGC GGG GGG GGG GGT GGC GTC GTC GTC GTC GTC GTC GTC GTG GTG GTG GTG GTG GTG GTT TAC TAC TAC TAC TAC TAC TAC TCC TCC TCC TCC TCC TCG TCG TCC TCT TGC TGC TGC TGC TGC TGG TGG TGG TTC TTC TTC TTC TTC TTC TTC TTC TTC TTG
SECCE7Rv1G0520070.1              GGC AAC AAT AAC AAC AAG AAG AAG AAG AAG AAG AAG AAG AAG AAG AGG ACA ACG ACC ACC ACC GCC ACC ACG AGC AGC AGC AGC AGC GGC TCC AGA AGG ATC ATC ATC ATT GTC GTC ATC ATT ATG ATG ATG ATG ATG ATG CAC CAG CAG CAG CAG CAG CAG CCA CCA CCC CCA CCA CCC CCA CCC CCT CCT CCC CCT CGC CGC CGC CGC CGG CGT CGC CTC CTC CTC CTC CTC CTC CTC TTG CTG CTG CTG GAC GAC GAC GAC GAA GAG GAG GAG GAG GAG GAG GAG GAG GAG GAG GAC AGC GCC GCC GCC GCC ACC ACT GCC GCC GCT GCA GCC GGA GGG GGC GGC AGC GGC GGT GGC GGC GGG GGC GGG GGC AGC GTC GTC GTA GTC GTC GTA GTC GTG GTG GTG GTG GTG GTG GTT TAC TAC TAC TAC TAT TAC TAT ACC TCC TCG TCC TCC TCG TCC TCC TCT TGC TGC TGC TGC TGC TGG TGG TGG TTC TTC TTC TTC TTC TTC TTC TTC TTC TTG
SECCE7Rv1G0520090.1              GGC AAC AAT AAC AAC AAG AAG AAG AAG AAG AAG AAG AAG AAG AAG AGG ACA ACG ACC ACC ACC GCC ACC ACG AGC AGC AGC AGC AGC GGC TCC AGA AGG ATC ATC ATC ATT GTC GTC ATC ATT ATG ATG ATG ATG ATG ATG CAC CAG CAG CAG CAG CAG CAG CCA CCA CCC CCA CCA CCC CCA CCC CCT CCT CCC CCT CGC CGC CGC CGC CGG CGT CGC CTC CTC CTC CTC CTC CTC CTC TTG CTG CTG CTG GAC GAC GAC GAC GAA GAG GAG GAG GAG GAG GAG GAG GAG GAG GAG GAC AGC GCC GCC GCC GCC ACC ACT GCC GCC GCT GCA GCC GGA GGG GGC GGC AGC GGC GGT GGC GGC GGG GGC GGG GGC AGC GTC GTC GTA GTC GTC GTA GTC GTG GTG GTG GTG GTG GTG GTT TAC TAC TAC TAC TAT TAC TAT ACC TCC TCG TCC TCC TCT TCC TCC TCT TGC TGC TGC TGC TGC TGG TGG TGG TTC TTC TTC TTC TTC TTC TTC TTC TTC TTG
Seita.3G312200.1                 AGC AAC AAC GCT AAC AAG AAC AAG AAG AAG AAG AAG AAG AAG GTC AAG ACC ACC ACC ACC ACC ACC ACC ACC AAC ATG AGC AGC AGC TTC TCA AGG AGG GGC ATC ATC ATC ATC GTC CTT ATT GTC --- ATG ATG ATG ATG AAC CAG CAG CAG CAG CAG CAG CCC CCG CCT CCG CCC CCC CCG CCA CCT CCC CCC CCC CGG CGT CGC CGC CGT CGT AGG TAC CTC CTC CTC GGC CTC CTC CTG CTC CTG CTG GAC GAG GAC GAC GAG GAC GAG GAG GCC GAG GGG GAG GAG GAG GAG GAC AGG GCC GCC GCA GAT GCC ATG GCC GCC GCC GCT GGC GGG GGC GGC GGC --- GGA GGC --- GGC GGT GGG GGG GGC TCC ATC GTC ATC GTC GTC TGC ATC GCG GTG CTC GTG GTG ATC GTT TAC TAC TAC TAC TAC TAC TAC TCC AAG TCC ACC TCC GCC --- TCT TCC TGC TGC TGC TGC TGC TGG TGG TGG TAC TTC TTC TTC TTC TTC TTC TTC TAC CTG
Seita.3G312400.1                 AGC AAC AAC GCT AGC AAG AAC AAG AAG AAG AAG AAG AAG AAG --- AAG ACC ACC ACC ACC ACC ACC ACC ACG AAC ATG AGC AGC AGC TTC TCC AGG AGG AAC ATC ATC ATC ATC GTC ATC GCG ATC --- ATG ATG ATG ATG AAC CAG CAG CAG CAG CAG CAG CCC CCA CCT CCA CCC CCC CCG CCA CCC CCC CCC CCC CGG CGT CGC CGC CGC CGT AAG TAC GTC CTC CTC GGC CTC CTC CTG CTC CTG CTA GAC GAG GAC GAC --- GAC GAG GAG GCC GAG GAG GAG GAG GAG GAG GAC ACG --- GCC GCC GAG GCC ATG GCC GCC TGT GCT GGC GGA GGC GGC --- --- AGA GGG GGC GGC TGT GGG GGG GGC TCC ATC GTC GTC GTC GTC TGC ATC GCG GTG TTC GTG GTG ATC ATC TAC TAC TAC TAC TAC TAC TAC TCC AAG TCC --- TCC GCC GCC TCT TCC TGC TGC TGC TCC TGC TGG TGG TGG TAC TTC TTC TTC TTC TTC TTC TTC TAT CTG
Seita.3G269500.1                 AGC AAC AAC GCT AGC AAG AAC AAG AAG AAG AAG AAG AAG AAG --- AAG ACC ACC ACC ACC ACC ACC ACC ACC --- CTG AGC AGC AGC TTC TCA AGG AGG AAC ATC ATC ATC GTC GTC ATC GCG CTC --- ATG ATG ATG ATG AAC CAG CAA CAG CAG CAG CAG CCC CCA CCT CCG CCG CCC CCG CCA CCC CCC CCC CCT CGG CGT CGC CGC CGC CGT AGG TAC CTC CTC CTC --- CTC CTC CTG CTC CTG CTG GAC GAG GAG GAC --- GAC GAG GAG GCC GAG GAG GAG GAG GAG GAG GAC AGG --- GCC GCC CAG GCC ATG GCG GCC TGT TCT GGC GGA GGC GGC --- --- GGA GGG GGC GGC TGT GGG GGG GGC ACC GTC GTC GTC GTG GTC TGC ATC GTG GTG CTC GTG GTG ATC GTC TAC TAC TAC TAC TAC TAC TAC TCC AAC TCC --- ATC GCC TCC TCT TCC TGC TGC TGC AGC TGC TGG TGG TGG TAC TTC TTC TTC TTC TTC TTC TTC TTT CTG
Seita.3G269600.1                 AGC AAC AAC GCT AGC AAG AAC AAG AAG AAG AAG AAG AAG AAG --- AAG ACC ACC ACC ACC ACC ACC ACC ACG --- ATG AGC AGC AGC TTC TCC AGG AGG AAC ATC ATC ATC ATC GTC ATC GCG ATC --- ATG ATG ATG ATG AAC CAG CAG CAG CAG CAG CAG CCC CCA CCT CCG CCG CCC CCG CCA CCC CCC CCC CCC CGG CGT CGC CGC CGC CGT AAG TAC GTC CTC CTC --- CTC CTC CTG CTC CTG CTG GAC GAG GAC GAC --- GAC GAG GAG GCC GAG GAG GAG GAG GAG GAG GAC ACG --- GCC GCC GAG GCC ATG GCG GCC TGT GCT GGC GGA GGC GGC --- --- GGA GGG GGC GGC TGT GGG GGG GGC ACC ATC GTG GTC GTT GTC TGC ATC GTG GTG TTC GTG GTG ATC ATC TAC TAC TAC TAC TAC TAC TAC TCA AAG TCC --- TCC GCC TCG TCT TCC TGC TGC TGC AGC TGC TGG TGG TGG TAC TTC TTC TTC TTC TTC TTC TTC TAT CTG
Seita.3G312000.1                 AGC AAC AAC GCT AGC AAG AAC AAG AAG AAG AAG AAG AAG AAG --- AAG ACC ACC ACC ACC ACC ACC ACC ACG AAC ATG AGC AGC AGC TTC TCC AGG AGG AAC ATC ATC ATC ATC GTC ATC GCG ATC --- ATG ATG ATG ATG AAC CAG CAG CAG CAG CAG CAG CCC CCA CCT CCA CCC CCC CCG CCA CCC CCC CCC CCC CGG CGT CGC CGC CGC CGT AAG TAC GTC CTC CTC GGC CTC CTC CTG CTC CTG CTA GAC GAG GAC GAC --- GAC GAG GAG GCC GAG GAG GAG GAG GAG GAG GAC ACG --- GCC GCC GAG GCC ATG GCC GCC TGT GCT GGC GGA GGC GGC --- --- AGA GGG GGC GGC TGT GGG GGG GGC TCC ATC GTC GTC GTC GTC TGC ATC GCG GTG TTC GTG GTG ATC ATC TAC TAC TAC TAC TAC TAC TAC TCC AAG TCC --- TCC GCC GCC TCT TCC TGC TGC TGC TCC TGC TGG TGG TGG TAC TTC TTC TTC TTC TTC TTC TTC TAT CTG
TuG1812G0200000668.01.T01        --- AAC AAT AAC AAC AAG AAG AAG AAG AAG AAG AAG AAG AAG AAG AGG ACA ACG ACC ACC ACC GCC ACG ACG AGC AGC AGC AGC AGC AGC TCC AGG AGG ATC ATC ATC ATC GTC GTC ATC ATT CTG ATG ATG ATG ATG ATG CAC CAG CAG CAG CAG CAG CAG CCA CCA CCC CCG CCC CCC CCG CCC CCC CCT CCC CCT CGC CGC CGC CGC CGA CGT CGC CTC CTC CTC CTC CTC CTC CTG CTG CTG CTG CTG GAC GAC GAC GAC GAG GAG GAG GAG GAG GAG GAG GAG GAG GAG GAG GAC AGC GCC GCA GCC GCC GCT GCT GCC GCC GCC GCA GGC GGA GGG GGC GGC GGC GGT GGC GGC GGT GGG GGC GGG GGC AGC GTC GTC GTC GTC GTC GTC GTC GTG GTG GTG GTG GTG GTG GTT TAC TAC TAC TAC TAC TAC TAT ACC TCC TCC TCT TCC TCG TCG TCC TCT TGC TGC TGC TGC TGC TGG TGG TGG TTC TTC TTC TTC TTC TTC TTC TTC TTT TTG
TuG1812G0200000673.01.T01        AGC AAC AAC AAC AAC AAG AAG AAG AAG AAG AAG AAG AAG AAG AAG AGG ACA ACA ACC ACC ACC ACT ACC ACG AGC AGC AGC AGC AGC GGC TCC AGG AGG ATC ATC ATC ATC GTC GTC ATC ATT CTG ATG ATG ATG ATG ATG CAC CAG CAA CAG CAG CAG CAG CCA CCA CCC CCG CCC CCC CCG CCC CCC CCT CCC CCT CGC CGC CCC CGC CGA CGT CGC CTC CTC CTC CTC CTC CTC ATG CTG CTG TTG CTG GAC GAC GAC GAC GAG GAG GAG GAG GAG GAG GAG GAG GAG GAG GAG GAC AGC GCC GCC GCC GCC GCC GCT GCC GCC GCC GCA GCC GGA GGG GGC GGC AGC GGC GGT GGC GGT GGA GGT GGT GGC AGC GTC ATC GTC GTC GTC GTC GTC GTG GTG GTG GTG GTG GTG GTT TAC TAC TAC TAC TAT TAC TAT TCC TCC TCG TCT TCC TCC TCG TCC TCT TGC TGC TGC TGC TGC TGG TGG TGG TTC TTC TTC TTC TTC TTC TTC TTC TTC TTG
TuG1812G0200000674.01.T01        --- AAC AAT AAC AAC AAG AAG AAG AAG AAG AAG AAG AAG AAG AAG AGG ACA ACA AGC ACC ACC GCC ACA ACG AGC AGC AGC AGC AGC AGC TCC AGG AGG ATC ATC ATC ATC GTC GTC ATC ATT CTG ATG ATG ATG ATG ATG CAC CAG CAG CAG CAG CAG CAG CCA CCA CCC CCG CCC CCC CCA CCC CCC CCT CCC CCT CGC CGC CGC CGC CGA CGT CGC CTC CTC CTC CTC CTC CTC CTG CTG CTG CTG CTG GAC GAC GAC GAC GAG GAA GAG GAG GAG GAG GAG GAG GAG GAG GAG GAC AGC GCT GCC GCC GCC GCT GCT GCC GCC GCC GCA GGC GGA GGG GGC GGC GGC GGC GGT GGC GGT GGG GGC GGG GGC AGC GTC GTC GTC GTC GTC GTC GTC GTG GTG GTG GTG GTG GTG GTT TAC TAC TAC TAC TAC TAC TAT ACC TCC TCC TCC TCC TCG TCG TCC TCT TGC TGC TGC TGC TGC TGG TGG TGG TTC TTC TTC TTC TTC TTC TTC TTC TTC TTG
TuG1812G0200000675.01.T01        GGC AAC AAT AAC AAC AAG AAG AAG AAG AAG AAG AAG AAG AAG AAG AGG ACA ACG ACC ACC ACT GCC ACC ACG AAC AGC AGC AGC AGC GGC TCC AGA AGG ATC ATC ATC ATT GTC GTC ATT ATT ATG ATG ATG ATG ATG ATG CAC CAG CAG CAG CAG CAG CAG CCA CCA CCC CCA CCA CCC CCG CCC CCC CCT CCA CCT CGC CGC CGC CGC CGA CGT CGC CTC CTC CTT CTT CTC CTC CTT CTT CTG CTG CTT GAC GAC GAC GAC GAA GAG GAG GAG GAG GAG GAG GAG GAG GAG GAG GAC AGC GCC GCC GCC GCC GCC GCT GCC ACT GCC GCG GCC GGA GGG GGC GGC AGC GGC GGT GGC GGC GGA GGC GGG GGC AGC GTC ATC GTC GTC GTC GTC GTC GTG GTG GTG GTG GTG GTG GTT TAC TAC TAC TAC TAC TAC TAT ACC TCC TCG TCC TCC TCT TCC TCC TCT TGC TGC TGC TGC TGC TGG TGG TGG TTC TTC TTC TTC TTC TTC TTC TTC TTC TTG
TuG1812G0200000676.01.T01        TGC AAC AAT AAC AAC AAG AAG AAG AAG AAG AAG AAG AAG AAG AAG AGG ACA ACA ACC ACC ACC GCC ACC ACG AGC AGC AGC AGC AAC GGC TCC AGA AGG ATC ATC ATC ATT GTC GTC ATC ATT ATG ATG ATG ATG ATG ATG CAC CAG CAA CAG CAG CAG CAG CCA CCA CCC CCA CCC CCC CCA CCC CCC CCT CCC CCT CGC CGT CGC CGC CGA CGT CGC CTC CTC CTC CTC CTC CTC CTC CTG CTG TTG CTG GAC GAC GAC GAT GAA GAG GAG GAG GAG GAG GAG GAG GAG GAG GAG GAC AGC GCC GCC GCC GCC GCC GCT GCC GCC GCG GCG GCC GGA GGG GGC GGC AGC GGC GGT GGC GGC GGG GGC GGG GGC AGC GTC GTC GTC GTC GTC GTT GTC GTG GTG GTG GTG GTG GTG GTT TAT TAC TAC TAC TAT TAC TAT ACC TCC TCG TCC TCC TCT TCC TCC TCT TGC TGC TGC TGC TGC TGG TGG TGG TTC TTC TTC TTC TTC TTT TTC TTC TTC TTA
TuG1812G0200000686.01.T01        GGC AAC AAC AAC AAC AAG AAG AAG AAG AAG AAG AAG AAG AAG AAG AGG ACA ACG ACC ACC ACC GCC ACC ACT AGC AGC AGC AGC AGC GGC TCC AGA AGG ATC ATC ATC ATT GTC GTC ATC ATT ATG ATG ATG ATG ATG ATG CAC CAG CAG CAG CAG CAG CAG CCA CCA CCC CCA CCA CCC CCG CCC CCC CCT CCC CCT CGC CGC CGC CGC CGA CGT CGC CTC CTC CTC CTC CTC CTC CTC CTG CTG CTG CTA GAC GAC GAC GAC GAA GAG GAG GAG GAG GAG GAG GAG GAG GAG GAG GAC AGC GCC GCC GCA GCC GCC GCT GCC GCC GCC GCG GCC GGA GGG GGC GGC AGC GGC GGT GGC GGC GGC GGC GGG GGC AGC GTC GTC GTC GTC GTC GTC GTC GTG GTG GTG GTG GTG GTG GTT TAC TAC TAC TAC TAC TAC TAT ACC TCC TCG TCT TCC TCC TCC TCC TCT TGC TGC TGC TGC TGC TGG TGG TGG TTC TTC TTC TTC TTC TTC TTC TTC TTC TTG
TuG1812G0500001978.01.T01        AAC AAC AAC AAC AAC AAG AAG AAG AAG AAG AAG AAG AAG AAG AAG AAG ACA ACA ACC ACC ACT ACC ACC ACG AGC AGC AGC AGC AGC AGC AGC AGG AGG ATC ATC ATC ATC ATC ATC ATC ATC ATG ATG ATG ATG ATG ATG CAC CAG CAG CAG CAG CAG CAG CCA CCA CCG CCG CCC CCC CCC CCT CCT CCT CCT CCT CGC CGC CGC CGC CGG CGT CGT ATC CTC CTC CTC CTC CTC CTC CTG CTG CTG CTC GAC GAC GAC GAC GAG GAG GAG GAG GAG GAG GAG GAG GAG GAG GAG GAT GCA GCC GCC GCC GCC GCC GCC GCC GCC GCG GCT GCT GGA GGG GGA GGC GGC GGC GGC GGC GGC GGG GGG GGG GGT GGC GTC GTC GTC GTC GTC GTC GTC GTG GTG GTG GTG GTG GTG GTT TAC TAC TAC TAC TAC TAC TAT TCC TCC TCC TCC TCC TCG TCG TCT TCT TGC TGC TGC TGC TGC TGG TGG TGG TTC TTC TTC TTC TTT TTC TTC TTC TTC CTG
TuG1812G0500001981.01.T01        AAC AAC AAC AAC AAC AAG AAA AAG AAG AAG AAG AAG AAG AAG AAG AAG ACA ACA ACC ACC ACC ACC ACC ACG AGC AGC AGC AGC AGC AGC AGC AGG AGG ATC ATC ATC ATC ATC ATC ATC ATC ATG ATG ATG ATG ATG ATG CAC CAG CAG CAG CAG CAG CAG CCA CCA CCG CCG CCC CCC CCC CCT CCT CCT CCT CCT CGC CGC CGC CGC CGG CGT CGC ATC CTC CTC CTC CTC CTC CTC CTG CTG CTG CTC GAC GAC GAT GAC GAG GAG GAG GAG GAG GAG GAG GAG GAG GAG GAG GAT GCA GCC GCC GCC GCC GCC GCC GCC GCC GCG GCT GCT GGA GGG GGA GGC GGC GGC GGC GGC GGC GGG GGG GGG GGT GGC GTC GTC GTC GTC GTC GTC GTC GTG GTG GTG GTG GTG GTG GTT TAC TAC TAC TAC TAC TAC TAT TCC TCC TCC TCC TCC TCG TCG TCC TCC TGC TGC TGC TGC TGC TGG TGG TGG TTC TTC TTC TTC TTC TTC TTC TTC TTC CTG
Urofu.3G359400.1                 AGC AAC AAC GCC TCC AAG AAC AAG AAG AAG AAA AAG AAG AAG --- AAG ACC GCC ACC ACC ACC ACC ACC CAG AAC ATG AGC AGC AGC TTC TCC AGG AGG AAC ATC ATC ATC GTC GTG CTT GTT ATC --- ATG ATG ATG ATG AAC CAG CAG CAG CAG CAG CAG CCC CCA CCT CCC CCC CCC CCG CCG CCT CCC CCG CCC CGG CGT CGC CGC CGC CGT AGG TAC CTC CTC CTC CGC CTG CTC CTG CTG CTT CTG GAC GAC GAC GAC --- GAC GCC GAG GCC GAG GAG GAG GAG GAG GAG GAC CAG --- GCC GCC GGG GCC ATG GCT TCT TGC GCT GGC GGA GGG GGC --- --- GGA GGG AAC GGC GGT GGG GGG GGC TCC GTC GTG GTC GTT GTC GCC ATC ATG GTG CTC GTG GTG ATC GTC TAC TAC TAC TAC TAC TAC TAC TCC AAC TCC --- TCC GCC TCG TCC TCC TGC TGC TGC GGC TGC TGG TGG TGG TAC TTC TTC TTC TTC TTC TTC TTC TTC CTG
Urofu.3G358900.1                 AGC AAC AAC GCC TCC AAG AAC AAG AAG AAG AAA AAG AAG AAG --- AAG ACC GCC ACC ACC ACC ACC ACC CAG AAC ATG AGC AGC AGC TTC TCC AGG AGG AAC ATC ATC ATC GTC GTG CTT GTT ATC --- ATG ATG ATG ATG AAC CAG CAG CAG CAG CAG CAG CCC CCA CCT CCC CCC CCC CCG CCG CCT CCC CCG CCC CGG CGT CGC CGC CGC CGT AGG TAC CTC CTC CTC CGC CTG CTC CTG CTG CTG CTG GAC GAC GAC GAC --- GAC GCC GAG GCC GAG GAC GAG GAG GAG GAG GAC CAG --- GCC GCC GAG GCC ATG GCC TCT TGC GCT GGC GGA GGG GGC --- --- GGA GGG AAC GGC GGT GGG GGG GGC TCC GTC GTG GTC GTT GTC GCC ATC ATG GTG CTC GTG GTG ATC GTC TAC TAC TAC TAC TAC TAC TAC TCC AAC TCC --- TCC GCC TCG TCC TCC TGC TGC TGC GGC TGC TGG TGG TGG TAC TTC TTC TTC TTC TTC TTC TTC TTC CTG
Urofu.3G312800.1                 ACC AAC AAC GCC TCC AAG AAC AAG AAG AAG AAA AAG AAG AAG --- AAG ACC ACC ACC ACC ACC ACC ACC CAG TTC ATG AGC AGC AGC TCC TCC CGG AGG AAC ATC ATC ATC GTC GTG CTC GTT ATC --- ATG ATG ATG ATG AAC CAG CAG CAG CAG CAG CAG CCC CCG CCT CCG CCC CCC CCG CCA CCT CCC CCC TCC CGG CGC CGC CGC CGC CGT CGG TAC CTC CTC CTC CGC CTG CTC CTG CTG CTG TTG GAC GAC GAC GAC --- GAC GCC GAG GCC GAG GAG GAG GAG GAG GAG GAC AGG --- GCC GCC GAG GCC ATG GCT GCC TGC GCT --- GGA GGC GGC --- --- GGG GGT AAC GGC GGG GGG GGG GGC AGC ATC GTC GTC GTG GTC TGC ATC GTG GTG CTC GTG GTG ATC GTC TAC TAC TAC TAC TAT TAC TAC TCT AAC TCC --- ACC GCC TCG TCG TCC TGC TGC TGC AGC TGC TGG TGG TGG TAC TTC TTC TTC TTC TTC TTC TTC TTC CTG
Urofu.3G359000.1                 AGC AAT AAC GCC GCC AAG AAC AAG AAG AAG AAG AAA AAG AAG --- AGG ACC ACC ACC ACC ACT ACC ACC ACC GAC ATG AGC AGC AGC TTC TCA AGG AGG AAC ATC ATC ATC ATC GTC CTT GTT GTC --- ATG ATG ATG ATG AAC CAG CAG CAG CAG CAG CAG CCC CCG CCT CCG CCC CCC CCG CCA CCC CCA CCT CCC CGA CGT CGC CGC CGC CGT AGG TAC CTC CTC CTC CGC CTC CTC CTG CTG CTG CTG GAC GAC GAC GAC --- GAC GCC GAG GCC GAG GGC GAG GAG GAG GAG GAT AGG --- GCC GCC GAG ACC ATT GCC GCC TGC GCT GGC GGC GGG GGC --- --- GGA GGG --- GGT GGT GGA GGG GGC TCC ATC GCG GTC GTC GTC GTC ATC GCG GTG CTC GTG GTT ATC GTC TAC TAC TAC TAC TAC TAC TAC TCC AAG TCC --- TCC GCC --- TCT TCC TGC TGC TGC GGC TGC TGG TGG TGG TAC TTC TTC TTT TTC TTC TTC TTC TAC CTG
Zm00001d004894_T001              AGG AAC AAC AAG TCC AAG GGC ATC AAG AAG AAG AAG AAG GCC --- AAG ACC ACG ACC ACG ACC ACC GCC ACG --- AGC AGC AGC GCC GGC TCG CGG AGG AAC CTG ATC ATC GTC GTG ATC GCC GTC ATG ATG ATG ATG ATG AAC CAG CAG CAG CAG CAG CAG CCC CCG CCG CCC CCC CCC CCG CCG CCC CCC CCG CCG CGC CGC CGC CGC CGC CGC AGG TAC CTG CTC CTC AAC CTG CTC CTG CTG CTG CTG GAC GAC GAC GAC --- GAC GAG GAG GCG CAG TAC GAG GAG GAG GAG GAC ACC --- GCC GCC GAC GCA ATG GCG GCC GCC GCC CTC GGA GGC GGC --- --- AGC GGC GGC GGC TGC GGG GGT GGC AGC GTG GTC GTC GTC GTC GCC CAC GTG GTG CTG ACG GTG ATA CTC TAC TAC TAC TAC TAC TAC TTC GCC AAC TCC --- AGC GCC TCG TCC TCG TGC TGC TGC AGC TGC TGG TGG TGG TAC TTC TTC TTC TTC TTC TTC TTC TAC CTG
Zm00001d052595_T001              AGA AAC AAC AAG TCC AAG GGC ATC AAG AAG AAG AAG AAG AAA --- AAG ACC ACC ACC ACG AAC ACC ACC ACG --- AGC AGC AGC GCC GGC TCG CGG AGG AAC CTG ATC ATC GTC GTG ATC GCC ATC ATG ATG ATG ATG ATG AAC CAG CAG CAG CAG CAG CAG CCC CCG CCG CCG CCC CCC CCG CCG CCC CCC CCG CCG CGC CGC CGC CGC CGC CGC AAG TAC CTG CTC CTC AAC CTG CTC CTG CTG CTG CTG GAC GAC GAC GAC --- GAC GAC GAG TCC CAG TAC GAG GAG GAG GAG GAC ACC --- GCC GCC GAC GCC ATG GCG GCC GCC GCT CTC GGA GGC GGC --- --- AGC GGC GGC GGC TGC GGC GGG GGC AGC GTG GTC GTC GTC GTC GCC CAC GTG GTG CTG ACG GTG ATA GTC TAC TAC TAC TAC TAC TAC TTC GCC AAC TCC --- TCC GCC TCG TCC TCG TGC TGC TGC AGC TGC TGG TGG TGG TAC TTC TTC TTC TTC TTC TTC TTC TAC CTG


    1    1    1    1    1    1    1    1    1    1    1    1    1    1    1
    1    1    1    1    1    1    1    1    1    1    1    1    1    1    1
    1    1    1    1    1    1    1    1    1    1    1    1    1    1    1
    1    1    1    1    1    1    1    1    1    1    1    1    1    1    1
    1    1    1    1    1    1    1    1    1    1    1    1    1    1    1
    1    1    1    1    1    1    1    1    1    1    1    1    1    1    1
    1    1    1    1    1    1    1    1    1    1    1    1    1    1    1
    1    1    1    1    1    1    1    1    1    1    1    1    1    1    1
    1    1    1    1    1    1    1    1    1    1    1    1    1    1    1
    1    1    1    1    1    1    1    1    1    1    1    1    1    1    1
    1    1    1    1    1    1    1    1    1    1    1    1    1    2    1
    1    1    1    1    1    1    1    1    1

CODONML (in paml version 4.9j, October 2019)  cds.fas
Model: One dN/dS ratio, 
Codon frequency model: F3x4
ns =  82  ls = 175

Codon usage in sequences
--------------------------------------------------------------------------------------------------------------------------------------
Phe TTT   0   0   0   0   0   0 | Ser TCT   2   1   1   1   1   1 | Tyr TAT   1   1   1   1   1   1 | Cys TGT   0   0   0   0   0   0
    TTC   9  10  10  10  10  10 |     TCC   4   5   5   5   6   3 |     TAC   6   5   5   5   5   5 |     TGC   5   5   5   5   5   5
Leu TTA   0   0   0   0   0   0 |     TCA   0   1   1   1   1   1 | *** TAA   0   0   0   0   0   0 | *** TGA   0   0   0   0   0   0
    TTG   1   1   1   1   2   2 |     TCG   3   2   2   2   1   3 |     TAG   0   0   0   0   0   0 | Trp TGG   4   4   4   4   4   4
--------------------------------------------------------------------------------------------------------------------------------------
Leu CTT   1   1   1   1   2   2 | Pro CCT   5   1   1   1   1   1 | His CAT   0   0   0   0   0   0 | Arg CGT   2   1   1   2   3   2
    CTC   7   6   6   6   5   3 |     CCC   3   6   6   6   6   6 |     CAC   1   1   1   1   1   1 |     CGC   4   5   5   4   3   4
    CTA   0   0   0   0   0   0 |     CCA   4   3   3   3   4   4 | Gln CAA   0   1   1   1   0   0 |     CGA   0   0   0   0   0   0
    CTG   3   3   3   3   2   4 |     CCG   0   2   2   2   1   1 |     CAG   6   5   5   5   6   6 |     CGG   1   0   0   0   0   0
--------------------------------------------------------------------------------------------------------------------------------------
Ile ATT   0   1   1   1   1   1 | Thr ACT   0   0   0   0   1   2 | Asn AAT   0   0   0   0   0   0 | Ser AGT   0   0   0   0   0   0
    ATC   8  10  10  10  10  10 |     ACC   5   7   7   7   4   3 |     AAC   5   2   2   2   4   3 |     AGC   7   8   8   8   6   6
    ATA   0   0   0   0   0   0 |     ACA   2   1   1   1   2   2 | Lys AAA   0   0   0   0   0   0 | Arg AGA   0   2   2   2   1   2
Met ATG   6   5   5   5   5   5 |     ACG   1   0   0   0   1   0 |     AAG  11  12  12  12  12  12 |     AGG   2   1   1   1   2   1
--------------------------------------------------------------------------------------------------------------------------------------
Val GTT   1   2   2   3   2   3 | Ala GCT   2   3   3   3   3   1 | Asp GAT   1   0   0   0   1   1 | Gly GGT   2   2   2   1   3   3
    GTC   7   6   6   5   6   5 |     GCC   7   6   6   4   7   9 |     GAC   4   5   5   5   4   4 |     GGC   6  10  10  11   9  11
    GTA   0   0   0   0   0   0 |     GCA   2   0   0   2   0   1 | Glu GAA   0   0   0   0   0   1 |     GGA   3   3   3   3   3   2
    GTG   6   5   5   5   4   5 |     GCG   1   1   1   1   1   1 |     GAG  11  12  12  12  12  11 |     GGG   3   0   0   0   0   0
--------------------------------------------------------------------------------------------------------------------------------------

--------------------------------------------------------------------------------------------------------------------------------------
Phe TTT   0   0   0   0   0   0 | Ser TCT   2   1   2   2   1   1 | Tyr TAT   1   2   1   2   1   1 | Cys TGT   0   0   0   0   0   0
    TTC  10  10  10  10  10  10 |     TCC   3   4   3   6   5   4 |     TAC   5   4   5   4   5   5 |     TGC   5   5   5   5   5   5
Leu TTA   0   0   0   0   0   0 |     TCA   2   0   1   1   1   1 | *** TAA   0   0   0   0   0   0 | *** TGA   0   0   0   0   0   0
    TTG   1   2   1   1   1   2 |     TCG   2   3   3   1   2   2 |     TAG   0   0   0   0   0   0 | Trp TGG   4   4   4   4   4   4
--------------------------------------------------------------------------------------------------------------------------------------
Leu CTT   1   1   2   0   0   0 | Pro CCT   2   2   1   1   1   1 | His CAT   0   0   0   0   0   0 | Arg CGT   3   1   1   2   2   1
    CTC   4   4   3   5   5   5 |     CCC   5   5   6   5   6   6 |     CAC   1   1   1   1   1   1 |     CGC   3   5   5   4   4   5
    CTA   0   0   0   0   0   0 |     CCA   3   4   4   6   5   3 | Gln CAA   1   0   1   0   0   1 |     CGA   0   0   1   0   0   0
    CTG   5   4   5   5   5   4 |     CCG   2   1   1   0   0   3 |     CAG   5   6   5   6   6   5 |     CGG   0   0   0   0   0   0
--------------------------------------------------------------------------------------------------------------------------------------
Ile ATT   3   1   1   1   1   1 | Thr ACT   1   3   2   2   1   1 | Asn AAT   0   0   0   0   0   1 | Ser AGT   0   0   0   0   0   0
    ATC   8  10  10  10  10  10 |     ACC   4   2   3   4   5   5 |     AAC   2   3   3   2   2   2 |     AGC   8   7   7   8   8   7
    ATA   0   0   0   0   0   0 |     ACA   2   2   1   1   1   1 | Lys AAA   0   0   0   0   0   0 | Arg AGA   2   2   1   2   2   0
Met ATG   5   5   4   4   5   5 |     ACG   0   0   0   1   0   0 |     AAG  12  12  12  12  12  12 |     AGG   1   1   1   1   1   3
--------------------------------------------------------------------------------------------------------------------------------------
Val GTT   2   3   3   2   2   1 | Ala GCT   2   2   2   3   2   3 | Asp GAT   0   0   1   0   1   0 | Gly GGT   2   1   1   1   2   1
    GTC   6   7   7   5   6   8 |     GCC   7  10   7   6   7   7 |     GAC   5   5   4   5   4   5 |     GGC  10  11  11  11  10  11
    GTA   0   0   0   0   0   0 |     GCA   1   0   1   1   0   0 | Glu GAA   0   0   1   0   0   0 |     GGA   3   2   2   3   3   2
    GTG   5   3   4   6   5   4 |     GCG   1   0   1   0   2   1 |     GAG  12  12  11  12  12  12 |     GGG   0   1   1   0   0   1
--------------------------------------------------------------------------------------------------------------------------------------

--------------------------------------------------------------------------------------------------------------------------------------
Phe TTT   0   0   0   0   1   0 | Ser TCT   2   1   2   2   2   2 | Tyr TAT   1   1   1   1   1   1 | Cys TGT   0   0   0   0   0   0
    TTC   9   9   9   9   8   9 |     TCC   7   6   6   6   5   5 |     TAC   6   6   6   6   6   6 |     TGC   5   5   6   5   5   5
Leu TTA   0   0   0   0   0   0 |     TCA   0   0   0   0   0   0 | *** TAA   0   0   0   0   0   0 | *** TGA   0   0   0   0   0   0
    TTG   2   2   1   2   1   0 |     TCG   1   2   1   1   2   2 |     TAG   0   0   0   0   0   0 | Trp TGG   4   4   4   4   4   4
--------------------------------------------------------------------------------------------------------------------------------------
Leu CTT   0   0   3   0   0   0 | Pro CCT   2   1   2   2   2   4 | His CAT   0   0   0   0   0   0 | Arg CGT   1   1   1   1   2   1
    CTC   6   7   5   7   7   7 |     CCC   6   7   5   5   5   4 |     CAC   1   1   1   1   1   1 |     CGC   5   5   4   5   4   6
    CTA   0   0   0   0   1   0 |     CCA   2   3   5   5   4   2 | Gln CAA   0   0   0   1   0   0 |     CGA   1   1   1   1   1   0
    CTG   5   4   3   3   3   4 |     CCG   2   1   0   0   1   2 |     CAG   6   6   6   5   6   6 |     CGG   0   0   0   0   0   0
--------------------------------------------------------------------------------------------------------------------------------------
Ile ATT   1   1   3   2   2   1 | Thr ACT   1   0   1   0   0   0 | Asn AAT   0   1   1   2   1   1 | Ser AGT   0   0   1   0   0   0
    ATC   5   5   4   4   4   8 |     ACC   4   5   4   5   5   5 |     AAC   4   3   3   2   3   4 |     AGC   8   7   7   8   8   7
    ATA   0   0   0   0   0   0 |     ACA   2   2   1   2   1   2 | Lys AAA   0   0   0   1   0   0 | Arg AGA   0   0   1   1   1   0
Met ATG   5   5   6   6   6   6 |     ACG   1   1   2   1   2   1 |     AAG  10  10  10   9  10  11 |     AGG   3   3   2   2   2   2
--------------------------------------------------------------------------------------------------------------------------------------
Val GTT   2   1   1   2   1   0 | Ala GCT   1   2   1   1   0   2 | Asp GAT   1   0   0   1   0   0 | Gly GGT   3   3   1   2   1   1
    GTC   8   9   8   8   9   7 |     GCC   8   9  10   8   8   8 |     GAC   4   5   5   4   5   5 |     GGC   8   7   9   9  10   7
    GTA   0   0   0   0   0   0 |     GCA   1   1   0   1   2   0 | Glu GAA   0   1   1   1   1   0 |     GGA   1   1   1   1   1   2
    GTG   6   6   6   6   6   7 |     GCG   1   0   1   2   2   2 |     GAG  11  10  10  10  10  11 |     GGG   2   3   3   2   2   4
--------------------------------------------------------------------------------------------------------------------------------------

--------------------------------------------------------------------------------------------------------------------------------------
Phe TTT   0   1   0   3   0   0 | Ser TCT   0   2   1   0   1   1 | Tyr TAT   1   0   2   0   2   2 | Cys TGT   0   0   0   1   1   0
    TTC   9   8   9   6   9   9 |     TCC   7   9  10   6   6   7 |     TAC   6   7   5   7   5   3 |     TGC   5   5   5   4   4   4
Leu TTA   0   0   0   0   0   0 |     TCA   0   0   0   1   2   0 | *** TAA   0   0   0   0   0   0 | *** TGA   0   0   0   0   0   0
    TTG   1   0   0   1   1   1 |     TCG   2   1   1   1   1   1 |     TAG   0   0   0   0   0   0 | Trp TGG   4   4   4   4   4   4
--------------------------------------------------------------------------------------------------------------------------------------
Leu CTT   1   1   0   0   2   2 | Pro CCT   5   4   5   3   4   5 | His CAT   0   0   0   1   0   0 | Arg CGT   2   1   0   0   1   1
    CTC   6   8   7   4   7   8 |     CCC   3   4   4   5   4   2 |     CAC   1   1   1   0   1   1 |     CGC   4   5   5   4   4   4
    CTA   0   0   0   1   1   0 |     CCA   2   1   1   1   2   4 | Gln CAA   0   0   0   0   1   1 |     CGA   0   0   0   0   0   0
    CTG   3   5   6   7   2   2 |     CCG   2   3   2   3   2   1 |     CAG   6   6   6   7   5   4 |     CGG   1   1   1   1   0   1
--------------------------------------------------------------------------------------------------------------------------------------
Ile ATT   0   0   0   1   1   1 | Thr ACT   0   0   0   0   1   1 | Asn AAT   0   0   0   2   0   0 | Ser AGT   0   0   0   0   0   0
    ATC   9   9   9   9   9   8 |     ACC   5   6   6   6   5   5 |     AAC   5   4   4   1   3   3 |     AGC   7   7   7   6   4   5
    ATA   0   0   0   0   0   0 |     ACA   1   1   2   1   2   2 | Lys AAA   0   0   0   0   0   1 | Arg AGA   0   0   0   0   0   0
Met ATG   6   5   5   5   5   5 |     ACG   2   1   0   1   1   2 |     AAG  11  12  12  12  12  11 |     AGG   2   2   3   5   4   2
--------------------------------------------------------------------------------------------------------------------------------------
Val GTT   1   1   1   0   2   2 | Ala GCT   2   1   2   4   4   5 | Asp GAT   1   0   1   0   0   0 | Gly GGT   1   0   1   1   4   3
    GTC   7   4   6   5   4   6 |     GCC   9   6   7   7   7   5 |     GAC   4   4   3   4   4   2 |     GGC   7   9   8   9   8  11
    GTA   0   0   0   0   0   1 |     GCA   1   2   1   1   0   0 | Glu GAA   0   1   0   0   1   1 |     GGA   3   1   1   3   1   0
    GTG   6   7   6   7   6   4 |     GCG   0   0   0   2   1   2 |     GAG  11  11  12  11  11  11 |     GGG   3   3   3   1   3   3
--------------------------------------------------------------------------------------------------------------------------------------

--------------------------------------------------------------------------------------------------------------------------------------
Phe TTT   2   1   0   2   2   0 | Ser TCT   1   1   1   1   2   1 | Tyr TAT   0   0   1   0   1   0 | Cys TGT   0   0   0   0   0   0
    TTC   7   8   9   7   7   9 |     TCC   5   5   5   5   6   6 |     TAC   7   7   6   7   6   7 |     TGC   5   5   5   5   5   5
Leu TTA   0   0   0   0   0   0 |     TCA   0   0   0   0   1   1 | *** TAA   0   0   0   0   0   0 | *** TGA   0   0   0   0   0   0
    TTG   1   1   1   1   1   1 |     TCG   2   2   2   2   0   1 |     TAG   0   0   0   0   0   0 | Trp TGG   4   4   4   4   4   4
--------------------------------------------------------------------------------------------------------------------------------------
Leu CTT   1   1   1   1   0   0 | Pro CCT   2   3   3   2   3   2 | His CAT   0   0   0   0   0   0 | Arg CGT   2   2   2   2   1   2
    CTC   6   6   6   6   7   6 |     CCC   6   5   5   6   5   5 |     CAC   1   1   1   1   1   1 |     CGC   3   3   3   3   4   3
    CTA   0   0   0   0   0   0 |     CCA   2   2   2   2   3   3 | Gln CAA   0   0   0   0   0   0 |     CGA   1   1   1   1   1   1
    CTG   5   5   5   5   5   6 |     CCG   2   2   2   2   1   2 |     CAG   6   6   6   6   6   6 |     CGG   1   1   1   1   1   1
--------------------------------------------------------------------------------------------------------------------------------------
Ile ATT   1   1   1   1   1   1 | Thr ACT   0   0   0   0   0   1 | Asn AAT   1   1   1   1   1   2 | Ser AGT   0   0   0   0   0   0
    ATC   6   6   6   6   6   6 |     ACC   5   5   5   5   5   5 |     AAC   3   3   3   3   3   2 |     AGC   8   8   8   8   8   8
    ATA   0   0   0   0   0   0 |     ACA   3   3   3   3   2   2 | Lys AAA   0   0   0   0   0   1 | Arg AGA   0   0   0   0   1   1
Met ATG   5   5   5   5   5   5 |     ACG   1   1   1   1   1   0 |     AAG  10  10  10  10  10   9 |     AGG   3   3   3   3   2   2
--------------------------------------------------------------------------------------------------------------------------------------
Val GTT   2   2   2   2   1   1 | Ala GCT   5   5   3   4   1   1 | Asp GAT   0   0   0   0   0   0 | Gly GGT   3   3   3   3   1   1
    GTC   7   6   7   7   8   8 |     GCC   5   5   7   6   9   9 |     GAC   5   5   5   5   5   5 |     GGC   6   6   6   6   9   9
    GTA   0   1   0   0   0   0 |     GCA   2   2   2   2   1   1 | Glu GAA   0   0   0   1   1   0 |     GGA   1   1   2   1   2   1
    GTG   6   6   6   6   6   6 |     GCG   0   0   0   0   1   1 |     GAG  11  11  11  10  10  11 |     GGG   3   3   2   3   2   3
--------------------------------------------------------------------------------------------------------------------------------------

--------------------------------------------------------------------------------------------------------------------------------------
Phe TTT   0   0   1   0   1   0 | Ser TCT   1   2   3   0   0   0 | Tyr TAT   0   1   2   0   1   0 | Cys TGT   0   0   1   0   0   0
    TTC   9   9   8   8   5   8 |     TCC   6   5   4   6   3   6 |     TAC   7   6   5   9   8   9 |     TGC   5   5   4   4   3   4
Leu TTA   0   0   1   0   0   0 |     TCA   1   1   0   0   1   0 | *** TAA   0   0   0   0   0   0 | *** TGA   0   0   0   0   0   0
    TTG   1   1   2   0   0   0 |     TCG   1   1   2   3   2   3 |     TAG   0   0   0   0   0   0 | Trp TGG   4   4   4   4   4   4
--------------------------------------------------------------------------------------------------------------------------------------
Leu CTT   0   2   0   1   1   1 | Pro CCT   2   5   3   3   2   1 | His CAT   0   0   0   0   2   1 | Arg CGT   2   2   2   0   0   0
    CTC   6   6   7   6   4   6 |     CCC   5   3   2   4   3   6 |     CAC   1   1   1   0   1   0 |     CGC   3   4   3   5   3   5
    CTA   0   0   1   0   1   0 |     CCA   3   4   5   0   1   0 | Gln CAA   0   0   0   0   3   0 |     CGA   1   0   1   0   0   0
    CTG   6   3   2   5   6   5 |     CCG   2   0   2   5   4   5 |     CAG   6   6   6   6   5   5 |     CGG   1   1   1   3   2   3
--------------------------------------------------------------------------------------------------------------------------------------
Ile ATT   1   0   1   0   2   0 | Thr ACT   1   0   2   0   1   0 | Asn AAT   2   0   1   0   2   0 | Ser AGT   0   0   0   0   1   0
    ATC   6   8   7  10   6  10 |     ACC   5   5   2   5   1   5 |     AAC   2   5   4   4   1   4 |     AGC   8   7   5   6   2   5
    ATA   0   0   0   0   2   0 |     ACA   2   2   3   1   2   1 | Lys AAA   1   0   0   0   3   0 | Arg AGA   1   0   1   0   0   0
Met ATG   5   6   6   6   5   6 |     ACG   0   1   1   2   2   2 |     AAG   9  11  11  12  10  12 |     AGG   2   2   0   1   0   1
--------------------------------------------------------------------------------------------------------------------------------------
Val GTT   1   1   1   1   3   0 | Ala GCT   1   2   3   0   1   0 | Asp GAT   0   1   1   0   2   1 | Gly GGT   1   1   1   1   1   1
    GTC   8   7   8   4   0   5 |     GCC   9   7   7  10   4  10 |     GAC   5   4   4   5   5   4 |     GGC   9   7   7  10   5  12
    GTA   0   0   1   0   0   0 |     GCA   1   2   3   0   1   0 | Glu GAA   0   0   2   0   1   0 |     GGA   1   3   4   1   5   1
    GTG   6   6   4   6   6   6 |     GCG   1   1   1   2   3   2 |     GAG  11  11   9  11  12  11 |     GGG   3   3   2   3   1   2
--------------------------------------------------------------------------------------------------------------------------------------

--------------------------------------------------------------------------------------------------------------------------------------
Phe TTT   0   1   0   1   3   3 | Ser TCT   0   3   1   2   1   1 | Tyr TAT   0   0   0   1   2   2 | Cys TGT   0   0   0   0   1   0
    TTC   5   9   9   8   5   6 |     TCC   5   6   7   5   5   3 |     TAC   6   7   8   7   6   6 |     TGC   3   7   4   4   3   4
Leu TTA   0   0   0   0   0   1 |     TCA   0   0   0   0   0   2 | *** TAA   0   0   0   0   0   0 | *** TGA   0   0   0   0   0   0
    TTG   0   0   0   2   2   4 |     TCG   2   2   2   3   3   5 |     TAG   0   0   0   0   0   0 | Trp TGG   2   4   4   4   4   4
--------------------------------------------------------------------------------------------------------------------------------------
Leu CTT   0   1   0   2   0   1 | Pro CCT   2   4   1   1   3   2 | His CAT   0   0   0   0   0   0 | Arg CGT   0   0   3   2   1   1
    CTC   3   3   9   6   9   5 |     CCC   4   1   7   6   4   4 |     CAC   0   2   1   1   1   1 |     CGC   4   2   2   2   3   3
    CTA   0   0   0   1   0   0 |     CCA   0   0   1   5   2   2 | Gln CAA   0   0   0   1   0   1 |     CGA   0   0   0   1   0   1
    CTG   2   4   4   3   4   3 |     CCG   2   8   3   0   3   4 |     CAG   5   4   6   5   6   5 |     CGG   2   5   0   0   1   0
--------------------------------------------------------------------------------------------------------------------------------------
Ile ATT   0   0   1   2   2   3 | Thr ACT   0   1   1   0   1   2 | Asn AAT   0   1   1   1   0   2 | Ser AGT   0   0   0   0   1   0
    ATC   5   7   7   6   6   5 |     ACC   4   1   7   8   6   4 |     AAC   4   4   5   5   4   4 |     AGC   3   6   4   4   6   5
    ATA   0   0   0   0   0   0 |     ACA   0   1   0   0   0   1 | Lys AAA   0   1   0   0   2   1 | Arg AGA   0   3   1   0   0   2
Met ATG   6   6   6   5   5   5 |     ACG   2   3   0   0   1   0 |     AAG   7   6  11  12   9  10 |     AGG   1   7   4   4   4   3
--------------------------------------------------------------------------------------------------------------------------------------
Val GTT   0   0   0   1   2   2 | Ala GCT   0   2   1   1   1   3 | Asp GAT   0   1   2   4   3   2 | Gly GGT   1   1   1   2   2   2
    GTC   4   7   7   5   6   3 |     GCC  10   9   7   9   7   3 |     GAC   4   5   3   1   2   3 |     GGC  10   2   9   8   6   7
    GTA   1   0   0   0   0   0 |     GCA   0   3   1   0   2   2 | Glu GAA   0   1   0   0   1   0 |     GGA   1   2   2   2   3   4
    GTG   3   4   5   6   4   7 |     GCG   2   5   2   0   1   2 |     GAG   5  10  11  11  10  11 |     GGG   3   3   2   3   4   1
--------------------------------------------------------------------------------------------------------------------------------------

--------------------------------------------------------------------------------------------------------------------------------------
Phe TTT   2   0   0   0   0   0 | Ser TCT   3   2   1   1   1   1 | Tyr TAT   0   0   0   0   1   1 | Cys TGT   0   1   0   0   0   0
    TTC   7   8  10   9   9   9 |     TCC   4   4   6   6   6   4 |     TAC   7   8   7  10   9   9 |     TGC   5   3   5   4   4   4
Leu TTA   0   0   0   0   0   0 |     TCA   2   0   0   0   0   1 | *** TAA   0   0   0   0   0   0 | *** TGA   0   0   0   0   0   0
    TTG   1   0   0   1   1   1 |     TCG   0   0   2   1   1   1 |     TAG   0   0   0   0   0   0 | Trp TGG   4   4   4   4   4   4
--------------------------------------------------------------------------------------------------------------------------------------
Leu CTT   1   2   1   1   1   0 | Pro CCT   1   4   2   2   2   2 | His CAT   0   0   0   0   0   0 | Arg CGT   3   1   2   1   1   1
    CTC   6   5   7   7   7   8 |     CCC   4   3   5   7   6   6 |     CAC   0   0   0   1   1   0 |     CGC   3   4   4   4   4   4
    CTA   1   0   0   0   0   0 |     CCA   3   3   2   1   1   1 | Gln CAA   1   1   0   0   0   0 |     CGA   0   0   0   0   0   0
    CTG   4   3   4   4   4   4 |     CCG   4   1   2   2   2   3 |     CAG   5   4   6   6   6   6 |     CGG   0   0   0   1   1   0
--------------------------------------------------------------------------------------------------------------------------------------
Ile ATT   4   3   3   0   0   0 | Thr ACT   2   0   1   3   3   2 | Asn AAT   1   0   1   0   0   0 | Ser AGT   1   1   1   0   0   0
    ATC   6   4   6   5   5   5 |     ACC   6   6   8   6   6   5 |     AAC   3   4   4   7   7   8 |     AGC   8   6   6   5   5   5
    ATA   0   0   0   0   0   0 |     ACA   0   2   0   0   0   0 | Lys AAA   0   0   0   0   0   0 | Arg AGA   0   0   0   0   0   0
Met ATG   4   5   5   6   6   6 |     ACG   2   2   2   1   1   1 |     AAG   9   7   9  10  10  10 |     AGG   3   2   3   4   4   5
--------------------------------------------------------------------------------------------------------------------------------------
Val GTT   2   0   0   1   1   0 | Ala GCT   3   4   1   3   3   2 | Asp GAT   0   1   1   1   1   0 | Gly GGT   2   2   0   0   0   0
    GTC   6   6   8   6   6   6 |     GCC   7   4   9   8   9  11 |     GAC   4   2   3   5   5   5 |     GGC   6   6   7   6   6   7
    GTA   0   0   0   0   0   0 |     GCA   0   0   0   0   0   0 | Glu GAA   0   1   0   0   0   0 |     GGA   3   1   3   4   4   4
    GTG   5   3   5   5   5   6 |     GCG   0   0   0   0   0   0 |     GAG   9   5   9   9   9  10 |     GGG   1   3   2   1   1   1
--------------------------------------------------------------------------------------------------------------------------------------

--------------------------------------------------------------------------------------------------------------------------------------
Phe TTT   0   2   1   0   2   0 | Ser TCT   1   2   3   0   2   0 | Tyr TAT   1   0   2   0   1   1 | Cys TGT   0   0   1   0   2   0
    TTC   9   5   8   7   7   9 |     TCC   4   4   6   5   5   7 |     TAC   9   9   6  11   6   6 |     TGC   4   7   6   5   3   5
Leu TTA   0   0   0   0   0   0 |     TCA   1   1   1   0   0   0 | *** TAA   0   0   0   0   0   0 | *** TGA   0   0   0   0   0   0
    TTG   1   4   2   0   1   2 |     TCG   1   2   2   3   2   2 |     TAG   0   0   0   0   0   0 | Trp TGG   4   4   4   4   4   4
--------------------------------------------------------------------------------------------------------------------------------------
Leu CTT   0   1   3   0   0   0 | Pro CCT   2   2   2   0   2   2 | His CAT   0   0   0   0   0   0 | Arg CGT   1   1   2   0   2   1
    CTC   8   5   5   5   6   7 |     CCC   6   5   8   5   3   5 |     CAC   0   2   2   0   1   1 |     CGC   4   5   4   5   4   5
    CTA   0   0   1   0   1   0 |     CCA   1   2   1   0   5   5 | Gln CAA   0   1   0   0   1   0 |     CGA   0   0   0   0   1   1
    CTG   4   4   1   9   3   3 |     CCG   3   1   1   6   2   0 |     CAG   6   6   7   8   5   6 |     CGG   0   0   1   2   1   0
--------------------------------------------------------------------------------------------------------------------------------------
Ile ATT   0   4   3   0   2   2 | Thr ACT   2   0   1   0   1   0 | Asn AAT   0   1   1   0   1   1 | Ser AGT   0   2   0   0   1   0
    ATC   5   7   7   5   6   4 |     ACC   6   7   4   8   5   5 |     AAC   8   3   4   6   3   4 |     AGC   5   6   5   5   5   7
    ATA   0   0   0   0   1   0 |     ACA   0   3   2   0   1   1 | Lys AAA   0   2   0   1   4   0 | Arg AGA   0   0   1   0   1   1
Met ATG   6   5   7   5   6   6 |     ACG   1   1   0   3   1   2 |     AAG  10   7   9   9   7  10 |     AGG   5   5   3   1   0   2
--------------------------------------------------------------------------------------------------------------------------------------
Val GTT   0   1   0   0   1   1 | Ala GCT   2   0   1   1   4   2 | Asp GAT   0   0   2   0   0   0 | Gly GGT   0   2   0   1   1   1
    GTC   6   3   6   6   7   9 |     GCC  12   7   4  10   8   8 |     GAC   6   4   1   5   5   5 |     GGC   6   5   8   7   8   9
    GTA   0   0   0   0   0   0 |     GCA   0   1   1   0   1   1 | Glu GAA   0   0   3   1   2   1 |     GGA   4   2   1   0   3   1
    GTG   6   7   6   5   6   6 |     GCG   0   3   3   4   1   1 |     GAG   9  10   9   8   9  10 |     GGG   1   2   3   1   2   3
--------------------------------------------------------------------------------------------------------------------------------------

--------------------------------------------------------------------------------------------------------------------------------------
Phe TTT   0   2   1   1   1   0 | Ser TCT   1   3   1   2   1   2 | Tyr TAT   1   1   2   1   2   0 | Cys TGT   0   0   0   0   0   0
    TTC   9   7   8   8   8   9 |     TCC   7   5   5   4   6   5 |     TAC   6   6   5   6   5   7 |     TGC   5   5   5   5   5   5
Leu TTA   0   0   0   0   0   0 |     TCA   0   1   0   0   0   0 | *** TAA   0   0   0   0   0   0 | *** TGA   0   0   0   0   0   0
    TTG   1   2   1   1   1   1 |     TCG   1   1   3   3   2   2 |     TAG   0   0   0   0   0   0 | Trp TGG   4   4   4   4   4   4
--------------------------------------------------------------------------------------------------------------------------------------
Leu CTT   0   0   0   0   0   0 | Pro CCT   2   2   2   2   2   6 | His CAT   0   0   0   0   0   0 | Arg CGT   2   1   2   1   1   1
    CTC   7   5   6   6   5   7 |     CCC   6   6   6   5   6   2 |     CAC   1   1   1   1   1   1 |     CGC   3   5   4   5   5   5
    CTA   0   1   0   0   0   0 |     CCA   3   3   3   2   2   2 | Gln CAA   0   1   0   0   0   0 |     CGA   2   1   1   0   0   0
    CTG   5   4   6   6   7   3 |     CCG   1   1   1   3   2   2 |     CAG   6   5   6   6   6   6 |     CGG   0   0   0   1   1   1
--------------------------------------------------------------------------------------------------------------------------------------
Ile ATT   1   1   2   2   1   0 | Thr ACT   0   1   0   1   0   0 | Asn AAT   1   0   2   2   1   0 | Ser AGT   0   0   0   0   0   0
    ATC   5   5   4   4   5   9 |     ACC   3   4   4   4   4   6 |     AAC   3   4   2   2   3   5 |     AGC   9   8   8   8   8   6
    ATA   0   0   0   0   0   0 |     ACA   1   3   3   2   2   2 | Lys AAA   0   0   0   0   0   0 | Arg AGA   0   0   0   0   0   0
Met ATG   5   6   5   5   6   6 |     ACG   3   0   1   1   2   1 |     AAG  10  10  10  10  10  11 |     AGG   3   3   3   3   3   2
--------------------------------------------------------------------------------------------------------------------------------------
Val GTT   1   1   1   1   1   1 | Ala GCT   2   1   2   2   2   2 | Asp GAT   0   0   0   0   0   1 | Gly GGT   3   3   3   3   2   1
    GTC   9   9   9   9   9   7 |     GCC   7   8   8   8   8   7 |     GAC   5   5   5   5   5   4 |     GGC   7   8   7   8   8   7
    GTA   0   0   0   1   1   0 |     GCA   2   1   1   1   1   1 | Glu GAA   0   0   1   1   1   0 |     GGA   1   1   2   1   1   3
    GTG   6   6   6   5   4   6 |     GCG   0   0   0   0   0   2 |     GAG  11  11  10  10  10  11 |     GGG   3   3   2   2   3   3
--------------------------------------------------------------------------------------------------------------------------------------

--------------------------------------------------------------------------------------------------------------------------------------
Phe TTT   0   0   0   0   0   1 | Ser TCT   1   1   2   1   1   2 | Tyr TAT   0   2   2   0   1   0 | Cys TGT   0   0   0   0   2   2
    TTC   9   9   9   8   9   8 |     TCC   6   6   6   5   7   4 |     TAC   7   5   5  10   9   9 |     TGC   5   5   5   6   5   5
Leu TTA   0   0   0   0   0   0 |     TCA   0   0   0   1   0   1 | *** TAA   0   0   0   0   0   0 | *** TGA   0   0   0   0   0   0
    TTG   1   2   2   0   0   0 |     TCG   2   2   1   0   0   0 |     TAG   0   0   0   0   0   0 | Trp TGG   4   4   4   4   4   4
--------------------------------------------------------------------------------------------------------------------------------------
Leu CTT   0   0   0   1   0   0 | Pro CCT   4   3   3   2   1   2 | His CAT   0   0   0   0   0   0 | Arg CGT   1   1   1   3   2   2
    CTC   7   7   7   7   5   8 |     CCC   4   4   4   6   7   5 |     CAC   1   1   1   0   0   0 |     CGC   5   5   5   2   3   3
    CTA   0   0   0   0   1   0 |     CCA   2   5   5   1   3   2 | Gln CAA   0   0   0   0   0   1 |     CGA   0   0   0   0   0   0
    CTG   3   3   3   4   3   5 |     CCG   2   0   0   3   1   3 |     CAG   6   6   6   6   6   6 |     CGG   1   1   1   1   1   1
--------------------------------------------------------------------------------------------------------------------------------------
Ile ATT   0   2   2   1   0   0 | Thr ACT   0   1   1   0   0   0 | Asn AAT   0   1   1   0   0   0 | Ser AGT   0   0   0   0   0   0
    ATC   9   4   4   8  10   7 |     ACC   5   6   6   9   7   9 |     AAC   5   3   3   6   6   6 |     AGC   7   8   8   4   5   6
    ATA   0   0   0   0   0   0 |     ACA   2   1   1   0   0   0 | Lys AAA   0   0   0   0   0   0 | Arg AGA   0   1   1   0   1   0
Met ATG   6   6   6   6   6   5 |     ACG   1   2   2   0   2   0 |     AAG  11  10  10  10  11   9 |     AGG   2   2   2   4   2   4
--------------------------------------------------------------------------------------------------------------------------------------
Val GTT   1   1   1   1   0   0 | Ala GCT   2   1   1   2   2   1 | Asp GAT   1   0   0   1   0   0 | Gly GGT   1   1   1   1   0   0
    GTC   7   7   7   6   6   7 |     GCC   8   8   8   8   8   6 |     GAC   4   5   5   5   5   4 |     GGC   7   9   9   9   7   6
    GTA   0   2   2   0   0   0 |     GCA   1   1   1   1   0   0 | Glu GAA   0   1   1   0   0   0 |     GGA   2   1   1   1   1   2
    GTG   6   6   6   3   3   5 |     GCG   1   0   0   1   2   2 |     GAG  11  10  10   9  10  10 |     GGG   4   3   3   4   3   3
--------------------------------------------------------------------------------------------------------------------------------------

--------------------------------------------------------------------------------------------------------------------------------------
Phe TTT   0   0   1   0   0   0 | Ser TCT   1   1   2   2   1   2 | Tyr TAT   1   1   1   2   1   1 | Cys TGT   2   2   0   0   0   0
    TTC   9   9   8   9   9   9 |     TCC   4   7   5   6   6   6 |     TAC   9   9   6   5   6   6 |     TGC   5   5   5   5   5   5
Leu TTA   0   0   0   0   0   0 |     TCA   1   0   0   0   0   0 | *** TAA   0   0   0   0   0   0 | *** TGA   0   0   0   0   0   0
    TTG   0   0   1   2   1   1 |     TCG   1   0   2   2   2   1 |     TAG   0   0   0   0   0   0 | Trp TGG   4   4   4   4   4   4
--------------------------------------------------------------------------------------------------------------------------------------
Leu CTT   0   0   0   0   0   5 | Pro CCT   1   1   2   2   2   2 | His CAT   0   0   0   0   0   0 | Arg CGT   2   2   1   1   1   1
    CTC   5   5   6   6   6   4 |     CCC   6   7   6   7   6   4 |     CAC   0   0   1   1   1   1 |     CGC   3   3   5   4   5   5
    CTA   0   1   0   0   0   0 |     CCA   2   3   2   2   3   5 | Gln CAA   0   0   0   1   0   0 |     CGA   0   0   1   1   1   1
    CTG   4   3   6   4   6   2 |     CCG   3   1   2   2   1   1 |     CAG   6   6   6   5   6   6 |     CGG   1   1   0   0   0   0
--------------------------------------------------------------------------------------------------------------------------------------
Ile ATT   0   0   1   1   1   3 | Thr ACT   0   0   0   1   0   2 | Asn AAT   0   0   1   0   1   1 | Ser AGT   0   0   0   0   0   0
    ATC  10  10   5   6   5   4 |     ACC   8   7   4   4   3   4 |     AAC   5   6   3   4   3   4 |     AGC   6   5   8   9   9   7
    ATA   0   0   0   0   0   0 |     ACA   0   0   1   2   3   1 | Lys AAA   0   0   0   0   0   0 | Arg AGA   0   1   0   0   0   1
Met ATG   6   6   5   6   5   6 |     ACG   2   2   3   1   1   2 |     AAG  11  11  10  10  10  10 |     AGG   2   2   3   3   3   2
--------------------------------------------------------------------------------------------------------------------------------------
Val GTT   1   0   1   1   1   1 | Ala GCT   2   2   2   1   3   1 | Asp GAT   0   0   0   0   0   0 | Gly GGT   0   0   2   4   2   1
    GTC   4   6   9   8   9   8 |     GCC   6   8   7   9   7   9 |     GAC   5   5   5   5   5   5 |     GGC   6   7   8   6   8   9
    GTA   0   0   0   0   0   0 |     GCA   0   0   2   1   1   0 | Glu GAA   0   0   0   0   1   1 |     GGA   2   1   1   2   1   2
    GTG   5   3   6   6   6   6 |     GCG   2   2   0   0   0   1 |     GAG  10  10  11  11  10  10 |     GGG   3   3   3   1   3   2
--------------------------------------------------------------------------------------------------------------------------------------

--------------------------------------------------------------------------------------------------------------------------------------
Phe TTT   1   0   1   0   0   0 | Ser TCT   2   2   2   0   1   1 | Tyr TAT   3   1   1   1   0   0 | Cys TGT   0   0   0   0   0   0
    TTC   8   9   8   9   9   9 |     TCC   6   6   5   7   8   8 |     TAC   4   6   6   6   9   9 |     TGC   6   5   5   5   5   5
Leu TTA   1   0   0   0   0   0 |     TCA   0   0   0   0   0   0 | *** TAA   0   0   0   0   0   0 | *** TGA   0   0   0   0   0   0
    TTG   1   1   0   0   0   0 |     TCG   1   1   2   2   1   1 |     TAG   0   0   0   0   0   0 | Trp TGG   4   4   4   4   4   4
--------------------------------------------------------------------------------------------------------------------------------------
Leu CTT   0   0   0   0   2   1 | Pro CCT   2   2   5   5   2   2 | His CAT   0   0   0   0   0   0 | Arg CGT   2   1   2   1   2   2
    CTC   7   7   7   7   5   5 |     CCC   6   5   3   3   6   6 |     CAC   1   1   1   1   0   0 |     CGC   4   5   4   5   4   4
    CTA   0   1   0   0   0   0 |     CCA   4   4   2   2   1   1 | Gln CAA   1   0   0   0   0   0 |     CGA   1   1   0   0   0   0
    CTG   3   3   4   4   5   6 |     CCG   0   1   2   2   3   3 |     CAG   5   6   6   6   8   8 |     CGG   0   0   1   1   1   1
--------------------------------------------------------------------------------------------------------------------------------------
Ile ATT   2   2   0   0   0   0 | Thr ACT   0   1   1   0   0   0 | Asn AAT   1   0   0   0   0   0 | Ser AGT   0   0   0   0   0   0
    ATC   4   4   9   9   6   6 |     ACC   5   5   4   5   6   6 |     AAC   4   4   5   5   8   8 |     AGC   7   8   7   7   4   4
    ATA   0   0   0   0   0   0 |     ACA   2   1   2   2   0   0 | Lys AAA   0   0   0   1   1   1 | Arg AGA   1   1   0   0   0   0
Met ATG   6   6   6   6   7   7 |     ACG   1   1   1   1   0   0 |     AAG  10  10  11  10   8   8 |     AGG   2   2   2   2   3   3
--------------------------------------------------------------------------------------------------------------------------------------
Val GTT   2   1   1   1   2   2 | Ala GCT   1   1   2   2   2   1 | Asp GAT   1   0   1   2   0   0 | Gly GGT   1   1   1   1   1   1
    GTC   8   9   7   7   5   5 |     GCC   9   9   8   8   9  10 |     GAC   4   5   4   3   6   7 |     GGC   8  10   7   7   5   5
    GTA   0   0   0   0   0   0 |     GCA   0   1   1   1   0   0 | Glu GAA   1   1   0   0   0   0 |     GGA   1   1   2   2   2   2
    GTG   6   6   6   6   5   5 |     GCG   2   1   1   1   0   0 |     GAG  10  10  11  11   7   7 |     GGG   3   2   4   4   5   4
--------------------------------------------------------------------------------------------------------------------------------------

------------------------------------------------------------------------------------------------------
Phe TTT   0   1   0   0 | Ser TCT   1   1   0   0 | Tyr TAT   1   0   0   0 | Cys TGT   0   0   0   0
    TTC   9   7   8   8 |     TCC   6   5   3   5 |     TAC   8  10  10  10 |     TGC   6   5   5   5
Leu TTA   0   0   0   0 |     TCA   0   1   0   0 | *** TAA   0   0   0   0 | *** TGA   0   0   0   0
    TTG   1   0   0   0 |     TCG   2   0   3   3 |     TAG   0   0   0   0 | Trp TGG   4   4   4   4
------------------------------------------------------------------------------------------------------
Leu CTT   0   1   0   0 | Pro CCT   2   2   0   0 | His CAT   0   0   0   0 | Arg CGT   1   2   0   0
    CTC   6   6   5   4 |     CCC   5   5   6   5 |     CAC   0   0   1   1 |     CGC   5   4   6   6
    CTA   0   0   0   0 |     CCA   1   2   0   0 | Gln CAA   0   0   0   0 |     CGA   0   1   0   0
    CTG   5   5   9   9 |     CCG   3   3   6   7 |     CAG   7   6   7   7 |     CGG   3   0   1   1
------------------------------------------------------------------------------------------------------
Ile ATT   0   1   0   0 | Thr ACT   0   1   0   0 | Asn AAT   0   1   0   0 | Ser AGT   0   0   0   0
    ATC   7   7   4   5 |     ACC   9   8   5   6 |     AAC   7   4   6   7 |     AGC   5   4   7   6
    ATA   0   0   1   1 |     ACA   0   0   0   0 | Lys AAA   1   1   0   1 | Arg AGA   0   0   0   1
Met ATG   6   5   6   6 |     ACG   0   0   4   3 |     AAG   8   8   8   9 |     AGG   2   5   3   1
------------------------------------------------------------------------------------------------------
Val GTT   1   2   0   0 | Ala GCT   2   1   0   1 | Asp GAT   0   1   0   0 | Gly GGT   1   2   1   0
    GTC   5   7   6   6 |     GCC   8   9  12  10 |     GAC   6   6   7   8 |     GGC   4   6   8   9
    GTA   0   0   0   0 |     GCA   0   0   1   0 | Glu GAA   0   0   0   0 |     GGA   1   2   1   1
    GTG   6   2   5   5 |     GCG   0   2   2   1 |     GAG   8   7   6   5 |     GGG   4   3   1   1
------------------------------------------------------------------------------------------------------

Codon position x base (3x4) table for each sequence.

#1: HORVU.MOREX.r3.5HG0468970.1
position  1:    T:0.20000    C:0.21143    A:0.26857    G:0.32000
position  2:    T:0.28000    C:0.23429    A:0.26286    G:0.22286
position  3:    T:0.09714    C:0.50286    A:0.06286    G:0.33714
Average         T:0.19238    C:0.31619    A:0.19810    G:0.29333

#2: AA020104.mRNA1 
position  1:    T:0.20115    C:0.20115    A:0.28161    G:0.31609
position  2:    T:0.28736    C:0.22414    A:0.25287    G:0.23563
position  3:    T:0.07471    C:0.55747    A:0.06322    G:0.30460
Average         T:0.18774    C:0.32759    A:0.19923    G:0.28544

#3: AA020105.mRNA1 
position  1:    T:0.20115    C:0.20115    A:0.28161    G:0.31609
position  2:    T:0.28736    C:0.22414    A:0.25287    G:0.23563
position  3:    T:0.07471    C:0.55747    A:0.06322    G:0.30460
Average         T:0.18774    C:0.32759    A:0.19923    G:0.28544

#4: AA020107.mRNA1 
position  1:    T:0.20115    C:0.20115    A:0.28161    G:0.31609
position  2:    T:0.28736    C:0.22414    A:0.25287    G:0.23563
position  3:    T:0.08046    C:0.54023    A:0.07471    G:0.30460
Average         T:0.18966    C:0.32184    A:0.20307    G:0.28544

#5: AA020108.mRNA1 
position  1:    T:0.20690    C:0.19540    A:0.28161    G:0.31609
position  2:    T:0.28161    C:0.22989    A:0.26437    G:0.22414
position  3:    T:0.10920    C:0.52299    A:0.06322    G:0.30460
Average         T:0.19923    C:0.31609    A:0.20307    G:0.28161

#6: AA020109.mRNA1 
position  1:    T:0.20115    C:0.19540    A:0.27011    G:0.33333
position  2:    T:0.28736    C:0.22414    A:0.25862    G:0.22989
position  3:    T:0.10345    C:0.50575    A:0.07471    G:0.31609
Average         T:0.19732    C:0.30843    A:0.20115    G:0.29310

#7: AA020110.mRNA1 
position  1:    T:0.20115    C:0.20115    A:0.27586    G:0.32184
position  2:    T:0.28736    C:0.22414    A:0.25287    G:0.23563
position  3:    T:0.10920    C:0.49425    A:0.08046    G:0.31609
Average         T:0.19923    C:0.30651    A:0.20307    G:0.29119

#8: AA020111.mRNA1 
position  1:    T:0.20115    C:0.19540    A:0.27586    G:0.32759
position  2:    T:0.28736    C:0.22414    A:0.25862    G:0.22989
position  3:    T:0.09770    C:0.53448    A:0.05747    G:0.31034
Average         T:0.19540    C:0.31801    A:0.19732    G:0.28927

#9: AA021311.mRNA1 
position  1:    T:0.20231    C:0.20809    A:0.26012    G:0.32948
position  2:    T:0.28902    C:0.21965    A:0.26012    G:0.23121
position  3:    T:0.09827    C:0.52023    A:0.07514    G:0.30636
Average         T:0.19653    C:0.31599    A:0.19846    G:0.28902

#10: AA021312.mRNA1 
position  1:    T:0.20690    C:0.20115    A:0.27586    G:0.31609
position  2:    T:0.28161    C:0.22989    A:0.25287    G:0.23563
position  3:    T:0.09195    C:0.52299    A:0.08046    G:0.30460
Average         T:0.19349    C:0.31801    A:0.20307    G:0.28544

#11: AA021314.mRNA1 
position  1:    T:0.20115    C:0.20115    A:0.27586    G:0.32184
position  2:    T:0.28736    C:0.22414    A:0.25287    G:0.23563
position  3:    T:0.08046    C:0.53448    A:0.06897    G:0.31609
Average         T:0.18966    C:0.31992    A:0.19923    G:0.29119

#12: AA027237.mRNA1 
position  1:    T:0.20115    C:0.20115    A:0.27586    G:0.32184
position  2:    T:0.28736    C:0.22414    A:0.25862    G:0.22989
position  3:    T:0.06897    C:0.55172    A:0.04598    G:0.33333
Average         T:0.18582    C:0.32567    A:0.19349    G:0.29502

#13: NC_053036.2_cds_XP_020168792.1_8203
position  1:    T:0.21143    C:0.21143    A:0.25143    G:0.32571
position  2:    T:0.28000    C:0.23429    A:0.25143    G:0.23429
position  3:    T:0.08571    C:0.53714    A:0.04000    G:0.33714
Average         T:0.19238    C:0.32762    A:0.18095    G:0.29905

#14: NC_053036.2_cds_XP_020168793.1_8204
position  1:    T:0.20690    C:0.21264    A:0.24713    G:0.33333
position  2:    T:0.28161    C:0.23563    A:0.25287    G:0.22989
position  3:    T:0.06897    C:0.55172    A:0.05172    G:0.32759
Average         T:0.18582    C:0.33333    A:0.18391    G:0.29693

#15: NC_053036.2_cds_XP_020168774.1_8205
position  1:    T:0.20571    C:0.20571    A:0.26286    G:0.32571
position  2:    T:0.28000    C:0.23429    A:0.25143    G:0.23429
position  3:    T:0.10286    C:0.52571    A:0.05714    G:0.31429
Average         T:0.19619    C:0.32190    A:0.19048    G:0.29143

#16: NC_053036.2_cds_XP_020168773.1_8206
position  1:    T:0.20571    C:0.20571    A:0.25714    G:0.33143
position  2:    T:0.28000    C:0.23429    A:0.25143    G:0.23429
position  3:    T:0.09143    C:0.52571    A:0.08000    G:0.30286
Average         T:0.19238    C:0.32190    A:0.19619    G:0.28952

#17: NC_053036.2_cds_XP_020168807.1_8207
position  1:    T:0.20000    C:0.21143    A:0.25714    G:0.33143
position  2:    T:0.28000    C:0.23429    A:0.25143    G:0.23429
position  3:    T:0.07429    C:0.53143    A:0.06857    G:0.32571
Average         T:0.18476    C:0.32571    A:0.19238    G:0.29714

#18: NC_053039.2_cds_XP_020171286.1_35561
position  1:    T:0.19429    C:0.21143    A:0.27429    G:0.32000
position  2:    T:0.28000    C:0.23429    A:0.26286    G:0.22286
position  3:    T:0.07429    C:0.53714    A:0.03429    G:0.35429
Average         T:0.18286    C:0.32762    A:0.19048    G:0.29905

#19: NC_053039.2_cds_XP_020178165.1_35564
position  1:    T:0.20000    C:0.20571    A:0.27429    G:0.32000
position  2:    T:0.28000    C:0.23429    A:0.26286    G:0.22286
position  3:    T:0.08000    C:0.53714    A:0.04000    G:0.34286
Average         T:0.18667    C:0.32571    A:0.19238    G:0.29524

#20: Bradi4g08800.1 
position  1:    T:0.21264    C:0.22989    A:0.27011    G:0.28736
position  2:    T:0.28161    C:0.23563    A:0.26437    G:0.21839
position  3:    T:0.06322    C:0.55172    A:0.03448    G:0.35057
Average         T:0.18582    C:0.33908    A:0.18966    G:0.28544

#21: Bradi4g08500.2 
position  1:    T:0.21143    C:0.21714    A:0.27429    G:0.29714
position  2:    T:0.28000    C:0.24000    A:0.26286    G:0.21714
position  3:    T:0.07429    C:0.54857    A:0.02857    G:0.34857
Average         T:0.18857    C:0.33524    A:0.18857    G:0.28762

#22: Bradi5g04080.1 
position  1:    T:0.19429    C:0.21143    A:0.28000    G:0.31429
position  2:    T:0.28000    C:0.24000    A:0.25714    G:0.22286
position  3:    T:0.09143    C:0.47429    A:0.04571    G:0.38857
Average         T:0.18857    C:0.30857    A:0.19429    G:0.30857

#23: Bradi3g26391.1 
position  1:    T:0.20571    C:0.20571    A:0.26857    G:0.32000
position  2:    T:0.28000    C:0.24571    A:0.25714    G:0.21714
position  3:    T:0.13143    C:0.48000    A:0.05714    G:0.33143
Average         T:0.20571    C:0.31048    A:0.19429    G:0.28952

#24: Bradi3g26385.1 
position  1:    T:0.18824    C:0.21176    A:0.27059    G:0.32941
position  2:    T:0.28824    C:0.25294    A:0.23529    G:0.22353
position  3:    T:0.13529    C:0.48824    A:0.05882    G:0.31765
Average         T:0.20392    C:0.31765    A:0.18824    G:0.29020

#25: HORVU.MOREX.r3.2HG0104820.1
position  1:    T:0.19540    C:0.21839    A:0.26437    G:0.32184
position  2:    T:0.28161    C:0.23563    A:0.25287    G:0.22989
position  3:    T:0.11494    C:0.48851    A:0.05172    G:0.34483
Average         T:0.19732    C:0.31418    A:0.18966    G:0.29885

#26: HORVU.MOREX.r3.2HG0104810.1
position  1:    T:0.19540    C:0.21839    A:0.26437    G:0.32184
position  2:    T:0.28161    C:0.23563    A:0.25287    G:0.22989
position  3:    T:0.11494    C:0.48276    A:0.05747    G:0.34483
Average         T:0.19732    C:0.31226    A:0.19157    G:0.29885

#27: HORVU.MOREX.r3.2HG0104780.2
position  1:    T:0.19540    C:0.21839    A:0.26437    G:0.32184
position  2:    T:0.28161    C:0.23563    A:0.25287    G:0.22989
position  3:    T:0.10345    C:0.50000    A:0.05747    G:0.33908
Average         T:0.19349    C:0.31801    A:0.19157    G:0.29693

#28: HORVU.MOREX.r3.2HG0104760.1
position  1:    T:0.19540    C:0.21839    A:0.26437    G:0.32184
position  2:    T:0.28161    C:0.23563    A:0.25287    G:0.22989
position  3:    T:0.10920    C:0.49425    A:0.05747    G:0.33908
Average         T:0.19540    C:0.31609    A:0.19157    G:0.29693

#29: HORVU.MOREX.r3.2HG0104740.1
position  1:    T:0.20000    C:0.21714    A:0.25714    G:0.32571
position  2:    T:0.28000    C:0.23429    A:0.25143    G:0.23429
position  3:    T:0.08000    C:0.53714    A:0.06857    G:0.31429
Average         T:0.18667    C:0.32952    A:0.19238    G:0.29143

#30: HORVU.MOREX.r3.2HG0104730.1
position  1:    T:0.20000    C:0.21714    A:0.25714    G:0.32571
position  2:    T:0.28000    C:0.23429    A:0.25143    G:0.23429
position  3:    T:0.06857    C:0.53714    A:0.06286    G:0.33143
Average         T:0.18286    C:0.32952    A:0.19048    G:0.29714

#31: HORVU.MOREX.r3.2HG0104700.1
position  1:    T:0.20000    C:0.21714    A:0.25714    G:0.32571
position  2:    T:0.28000    C:0.23429    A:0.25143    G:0.23429
position  3:    T:0.06857    C:0.53714    A:0.06286    G:0.33143
Average         T:0.18286    C:0.32952    A:0.19048    G:0.29714

#32: HORVU.MOREX.r3.5HG0469020.1
position  1:    T:0.20000    C:0.21143    A:0.26857    G:0.32000
position  2:    T:0.28000    C:0.23429    A:0.26286    G:0.22286
position  3:    T:0.09714    C:0.50857    A:0.06857    G:0.32571
Average         T:0.19238    C:0.31810    A:0.20000    G:0.28952

#33: HORVU.MOREX.r3.1HG0037500.1
position  1:    T:0.21143    C:0.20571    A:0.25143    G:0.33143
position  2:    T:0.28571    C:0.24571    A:0.26286    G:0.20571
position  3:    T:0.12571    C:0.44571    A:0.12571    G:0.30286
Average         T:0.20762    C:0.29905    A:0.21333    G:0.28000

#34: Ola007172.1    
position  1:    T:0.19653    C:0.21965    A:0.27168    G:0.31214
position  2:    T:0.27168    C:0.23699    A:0.27168    G:0.21965
position  3:    T:0.03468    C:0.55491    A:0.01156    G:0.39884
Average         T:0.16763    C:0.33719    A:0.18497    G:0.31021

#35: Ola007173.1    
position  1:    T:0.17949    C:0.24359    A:0.25641    G:0.32051
position  2:    T:0.26923    C:0.19872    A:0.35897    G:0.17308
position  3:    T:0.12821    C:0.34615    A:0.12821    G:0.39744
Average         T:0.19231    C:0.26282    A:0.24786    G:0.29701

#36: Ola007174.1    
position  1:    T:0.19653    C:0.21965    A:0.26590    G:0.31792
position  2:    T:0.27168    C:0.23699    A:0.27168    G:0.21965
position  3:    T:0.02890    C:0.57225    A:0.01156    G:0.38728
Average         T:0.16570    C:0.34297    A:0.18304    G:0.30829

#37: Ola007182.1    
position  1:    T:0.18699    C:0.19512    A:0.26016    G:0.35772
position  2:    T:0.23577    C:0.26829    A:0.25203    G:0.24390
position  3:    T:0.02439    C:0.60163    A:0.01626    G:0.35772
Average         T:0.14905    C:0.35501    A:0.17615    G:0.31978

#38: Os02t0152400-01
position  1:    T:0.22286    C:0.19429    A:0.26857    G:0.31429
position  2:    T:0.24000    C:0.28000    A:0.24000    G:0.24000
position  3:    T:0.08571    C:0.44571    A:0.06286    G:0.40571
Average         T:0.18286    C:0.30667    A:0.19048    G:0.32000

#39: Os12t0274700-01
position  1:    T:0.20231    C:0.21387    A:0.27746    G:0.30636
position  2:    T:0.27746    C:0.23699    A:0.27746    G:0.20809
position  3:    T:0.06936    C:0.55491    A:0.02890    G:0.34682
Average         T:0.18304    C:0.33526    A:0.19461    G:0.28709

#40: Os12t0291100-01
position  1:    T:0.21387    C:0.20809    A:0.27168    G:0.30636
position  2:    T:0.27746    C:0.23121    A:0.28324    G:0.20809
position  3:    T:0.11561    C:0.49133    A:0.05780    G:0.33526
Average         T:0.20231    C:0.31021    A:0.20424    G:0.28324

#41: Os12t0291400-01
position  1:    T:0.20231    C:0.21387    A:0.27168    G:0.31214
position  2:    T:0.27746    C:0.23121    A:0.26590    G:0.22543
position  3:    T:0.13295    C:0.45665    A:0.05780    G:0.35260
Average         T:0.20424    C:0.30058    A:0.19846    G:0.29672

#42: Os12t0292400-01
position  1:    T:0.23699    C:0.19075    A:0.27168    G:0.30058
position  2:    T:0.27746    C:0.23121    A:0.27746    G:0.21387
position  3:    T:0.15029    C:0.38150    A:0.09827    G:0.36994
Average         T:0.22158    C:0.26782    A:0.21580    G:0.29480

#43: Ot_Chr10_n30106
position  1:    T:0.20833    C:0.21429    A:0.29167    G:0.28571
position  2:    T:0.29167    C:0.24405    A:0.23214    G:0.23214
position  3:    T:0.14881    C:0.48810    A:0.05952    G:0.30357
Average         T:0.21627    C:0.31548    A:0.19444    G:0.27381

#44: Ot_Chr10_n30110
position  1:    T:0.21277    C:0.21986    A:0.29787    G:0.26950
position  2:    T:0.27660    C:0.24823    A:0.23404    G:0.24113
position  3:    T:0.14894    C:0.51773    A:0.05674    G:0.27660
Average         T:0.21277    C:0.32861    A:0.19622    G:0.26241

#45: Ot_Chr10_24089 
position  1:    T:0.20958    C:0.20958    A:0.29341    G:0.28743
position  2:    T:0.29341    C:0.24551    A:0.23952    G:0.22156
position  3:    T:0.08383    C:0.56886    A:0.02994    G:0.31737
Average         T:0.19561    C:0.34132    A:0.18762    G:0.27545

#46: Pahal.3G403400.1
position  1:    T:0.21302    C:0.21893    A:0.27811    G:0.28994
position  2:    T:0.26627    C:0.24260    A:0.28994    G:0.20118
position  3:    T:0.07692    C:0.56805    A:0.02959    G:0.32544
Average         T:0.18540    C:0.34320    A:0.19921    G:0.27219

#47: Pahal.3G399900.1
position  1:    T:0.21302    C:0.21302    A:0.27811    G:0.29586
position  2:    T:0.26627    C:0.24260    A:0.28994    G:0.20118
position  3:    T:0.08284    C:0.56213    A:0.02959    G:0.32544
Average         T:0.18738    C:0.33925    A:0.19921    G:0.27416

#48: Pahal.3G309500.1
position  1:    T:0.20710    C:0.20710    A:0.27811    G:0.30769
position  2:    T:0.26627    C:0.23669    A:0.28994    G:0.20710
position  3:    T:0.05325    C:0.56805    A:0.03550    G:0.34320
Average         T:0.17554    C:0.33728    A:0.20118    G:0.28600

#49: Pahal.3G309100.1
position  1:    T:0.20588    C:0.20588    A:0.28235    G:0.30588
position  2:    T:0.26471    C:0.24706    A:0.28824    G:0.20000
position  3:    T:0.05294    C:0.57647    A:0.03529    G:0.33529
Average         T:0.17451    C:0.34314    A:0.20196    G:0.28039

#50: Phala.04G122600.1
position  1:    T:0.22857    C:0.20000    A:0.30286    G:0.26857
position  2:    T:0.27429    C:0.23429    A:0.25714    G:0.23429
position  3:    T:0.10286    C:0.48000    A:0.06857    G:0.34857
Average         T:0.20190    C:0.30476    A:0.20952    G:0.28381

#51: Phala.10G084000.1
position  1:    T:0.24000    C:0.21714    A:0.26857    G:0.27429
position  2:    T:0.28571    C:0.22857    A:0.26286    G:0.22286
position  3:    T:0.12571    C:0.48000    A:0.06286    G:0.33143
Average         T:0.21714    C:0.30857    A:0.19810    G:0.27619

#52: Sobic.005G042000.1
position  1:    T:0.20958    C:0.23952    A:0.25749    G:0.29341
position  2:    T:0.25150    C:0.26946    A:0.29341    G:0.18563
position  3:    T:0.01198    C:0.56886    A:0.01198    G:0.40719
Average         T:0.15768    C:0.35928    A:0.18762    G:0.29541

#53: SECCE1Rv1G0021230.1
position  1:    T:0.20000    C:0.21143    A:0.25714    G:0.33143
position  2:    T:0.28000    C:0.24571    A:0.25714    G:0.21714
position  3:    T:0.12571    C:0.46857    A:0.12000    G:0.28571
Average         T:0.20190    C:0.30857    A:0.21143    G:0.27810

#54: SECCE2Rv1G0065900.1
position  1:    T:0.20571    C:0.20571    A:0.25714    G:0.33143
position  2:    T:0.28000    C:0.23429    A:0.25714    G:0.22857
position  3:    T:0.06286    C:0.54857    A:0.06286    G:0.32571
Average         T:0.18286    C:0.32952    A:0.19238    G:0.29524

#55: SECCE2Rv1G0065910.1
position  1:    T:0.20115    C:0.21839    A:0.25287    G:0.32759
position  2:    T:0.28161    C:0.22414    A:0.25287    G:0.24138
position  3:    T:0.08046    C:0.52874    A:0.05172    G:0.33908
Average         T:0.18774    C:0.32375    A:0.18582    G:0.30268

#56: SECCE2Rv1G0065920.1
position  1:    T:0.21143    C:0.20571    A:0.25714    G:0.32571
position  2:    T:0.28000    C:0.22857    A:0.25143    G:0.24000
position  3:    T:0.09143    C:0.52000    A:0.06857    G:0.32000
Average         T:0.19429    C:0.31810    A:0.19238    G:0.29524

#57: SECCE2Rv1G0065930.1
position  1:    T:0.20115    C:0.21839    A:0.25287    G:0.32759
position  2:    T:0.28161    C:0.22989    A:0.25287    G:0.23563
position  3:    T:0.10345    C:0.50000    A:0.06322    G:0.33333
Average         T:0.19540    C:0.31609    A:0.18966    G:0.29885

#58: SECCE2Rv1G0065940.1
position  1:    T:0.20115    C:0.21839    A:0.25287    G:0.32759
position  2:    T:0.28161    C:0.22989    A:0.25287    G:0.23563
position  3:    T:0.10345    C:0.50575    A:0.04598    G:0.34483
Average         T:0.19540    C:0.31801    A:0.18391    G:0.30268

#59: SECCE2Rv1G0065950.1
position  1:    T:0.20115    C:0.21839    A:0.25862    G:0.32184
position  2:    T:0.28161    C:0.22989    A:0.25287    G:0.23563
position  3:    T:0.08046    C:0.52299    A:0.04598    G:0.35057
Average         T:0.18774    C:0.32375    A:0.18582    G:0.30268

#60: SECCE5Rv1G0321210.1
position  1:    T:0.20000    C:0.20571    A:0.27429    G:0.32000
position  2:    T:0.28000    C:0.24000    A:0.26286    G:0.21714
position  3:    T:0.08000    C:0.52571    A:0.04571    G:0.34857
Average         T:0.18667    C:0.32381    A:0.19429    G:0.29524

#61: SECCE5Rv1G0321540.1
position  1:    T:0.20000    C:0.20571    A:0.27429    G:0.32000
position  2:    T:0.28000    C:0.23429    A:0.26286    G:0.22286
position  3:    T:0.06286    C:0.54857    A:0.04000    G:0.34857
Average         T:0.18095    C:0.32952    A:0.19238    G:0.29714

#62: SECCE7Rv1G0520070.1
position  1:    T:0.20571    C:0.20571    A:0.26857    G:0.32000
position  2:    T:0.28000    C:0.23429    A:0.25143    G:0.23429
position  3:    T:0.08000    C:0.52571    A:0.06857    G:0.32571
Average         T:0.18857    C:0.32190    A:0.19619    G:0.29333

#63: SECCE7Rv1G0520090.1
position  1:    T:0.20571    C:0.20571    A:0.26857    G:0.32000
position  2:    T:0.28000    C:0.23429    A:0.25143    G:0.23429
position  3:    T:0.08571    C:0.52571    A:0.06857    G:0.32000
Average         T:0.19048    C:0.32190    A:0.19619    G:0.29143

#64: Seita.3G312200.1
position  1:    T:0.20468    C:0.21053    A:0.28070    G:0.30409
position  2:    T:0.26316    C:0.23392    A:0.27485    G:0.22807
position  3:    T:0.07602    C:0.57895    A:0.02339    G:0.32164
Average         T:0.18129    C:0.34113    A:0.19298    G:0.28460

#65: Seita.3G312400.1
position  1:    T:0.22619    C:0.19643    A:0.29762    G:0.27976
position  2:    T:0.25595    C:0.24405    A:0.28571    G:0.21429
position  3:    T:0.05357    C:0.58929    A:0.03571    G:0.32143
Average         T:0.17857    C:0.34325    A:0.20635    G:0.27183

#66: Seita.3G269500.1
position  1:    T:0.21687    C:0.22892    A:0.27711    G:0.27711
position  2:    T:0.27711    C:0.22289    A:0.27108    G:0.22892
position  3:    T:0.06024    C:0.56024    A:0.03614    G:0.34337
Average         T:0.18474    C:0.33735    A:0.19478    G:0.28313

#67: Seita.3G269600.1
position  1:    T:0.22289    C:0.19880    A:0.30120    G:0.27711
position  2:    T:0.26506    C:0.23494    A:0.28313    G:0.21687
position  3:    T:0.06024    C:0.54819    A:0.03012    G:0.36145
Average         T:0.18273    C:0.32731    A:0.20482    G:0.28514

#68: Seita.3G312000.1
position  1:    T:0.22619    C:0.19643    A:0.29762    G:0.27976
position  2:    T:0.25595    C:0.24405    A:0.28571    G:0.21429
position  3:    T:0.05357    C:0.58929    A:0.03571    G:0.32143
Average         T:0.17857    C:0.34325    A:0.20635    G:0.27183

#69: TuG1812G0200000668.01.T01
position  1:    T:0.20115    C:0.21839    A:0.25287    G:0.32759
position  2:    T:0.28161    C:0.22989    A:0.25287    G:0.23563
position  3:    T:0.08046    C:0.52299    A:0.04023    G:0.35632
Average         T:0.18774    C:0.32375    A:0.18199    G:0.30651

#70: TuG1812G0200000673.01.T01
position  1:    T:0.21143    C:0.20571    A:0.26857    G:0.31429
position  2:    T:0.28000    C:0.24000    A:0.25143    G:0.22857
position  3:    T:0.08571    C:0.53714    A:0.05143    G:0.32571
Average         T:0.19238    C:0.32762    A:0.19048    G:0.28952

#71: TuG1812G0200000674.01.T01
position  1:    T:0.20115    C:0.21839    A:0.25287    G:0.32759
position  2:    T:0.28161    C:0.22414    A:0.25287    G:0.24138
position  3:    T:0.07471    C:0.53448    A:0.05747    G:0.33333
Average         T:0.18582    C:0.32567    A:0.18774    G:0.30077

#72: TuG1812G0200000675.01.T01
position  1:    T:0.20000    C:0.21143    A:0.26857    G:0.32000
position  2:    T:0.28000    C:0.23429    A:0.25714    G:0.22857
position  3:    T:0.11429    C:0.51429    A:0.06286    G:0.30857
Average         T:0.19810    C:0.32000    A:0.19619    G:0.28571

#73: TuG1812G0200000676.01.T01
position  1:    T:0.21143    C:0.20571    A:0.25714    G:0.32571
position  2:    T:0.28000    C:0.23429    A:0.25714    G:0.22857
position  3:    T:0.10286    C:0.52000    A:0.06857    G:0.30857
Average         T:0.19810    C:0.32000    A:0.19429    G:0.28762

#74: TuG1812G0200000686.01.T01
position  1:    T:0.20000    C:0.21143    A:0.25714    G:0.33143
position  2:    T:0.28000    C:0.23429    A:0.25143    G:0.23429
position  3:    T:0.06857    C:0.56000    A:0.06286    G:0.30857
Average         T:0.18286    C:0.33524    A:0.19048    G:0.29143

#75: TuG1812G0500001978.01.T01
position  1:    T:0.19429    C:0.21143    A:0.27429    G:0.32000
position  2:    T:0.28000    C:0.23429    A:0.26286    G:0.22286
position  3:    T:0.09714    C:0.51429    A:0.04000    G:0.34857
Average         T:0.19048    C:0.32000    A:0.19238    G:0.29714

#76: TuG1812G0500001981.01.T01
position  1:    T:0.19429    C:0.21143    A:0.27429    G:0.32000
position  2:    T:0.28000    C:0.23429    A:0.26286    G:0.22286
position  3:    T:0.07429    C:0.53714    A:0.04571    G:0.34286
Average         T:0.18286    C:0.32762    A:0.19429    G:0.29524

#77: Urofu.3G359400.1
position  1:    T:0.22024    C:0.23214    A:0.25595    G:0.29167
position  2:    T:0.27381    C:0.23214    A:0.27976    G:0.21429
position  3:    T:0.07143    C:0.56548    A:0.02381    G:0.33929
Average         T:0.18849    C:0.34325    A:0.18651    G:0.28175

#78: Urofu.3G358900.1
position  1:    T:0.22024    C:0.23214    A:0.25595    G:0.29167
position  2:    T:0.27381    C:0.23214    A:0.28571    G:0.20833
position  3:    T:0.05952    C:0.57738    A:0.02381    G:0.33929
Average         T:0.18452    C:0.34722    A:0.18849    G:0.27976

#79: Urofu.3G312800.1
position  1:    T:0.22754    C:0.22754    A:0.26946    G:0.27545
position  2:    T:0.27545    C:0.23353    A:0.27545    G:0.21557
position  3:    T:0.05389    C:0.57485    A:0.01796    G:0.35329
Average         T:0.18563    C:0.34531    A:0.18762    G:0.28144

#80: Urofu.3G359000.1
position  1:    T:0.20482    C:0.22289    A:0.27108    G:0.30120
position  2:    T:0.26506    C:0.24096    A:0.26506    G:0.22892
position  3:    T:0.09639    C:0.56024    A:0.04217    G:0.30120
Average         T:0.18876    C:0.34137    A:0.19277    G:0.27711

#81: Zm00001d004894_T001
position  1:    T:0.19643    C:0.24405    A:0.26190    G:0.29762
position  2:    T:0.26190    C:0.25000    A:0.26786    G:0.22024
position  3:    T:0.00595    C:0.58929    A:0.01786    G:0.38690
Average         T:0.15476    C:0.36111    A:0.18254    G:0.30159

#82: Zm00001d052595_T001
position  1:    T:0.20833    C:0.23810    A:0.27381    G:0.27976
position  2:    T:0.26190    C:0.24405    A:0.28571    G:0.20833
position  3:    T:0.00595    C:0.60119    A:0.02381    G:0.36905
Average         T:0.15873    C:0.36111    A:0.19444    G:0.28571

Sums of codon usage counts
------------------------------------------------------------------------------
Phe F TTT      39 | Ser S TCT     107 | Tyr Y TAT      71 | Cys C TGT      16
      TTC     693 |       TCC     446 |       TAC     548 |       TGC     396
Leu L TTA       3 |       TCA      32 | *** * TAA       0 | *** * TGA       0
      TTG      80 |       TCG     138 |       TAG       0 | Trp W TGG     326
------------------------------------------------------------------------------
Leu L CTT      54 | Pro P CCT     187 | His H CAT       4 | Arg R CGT     112
      CTC     489 |       CCC     411 |       CAC      66 |       CGC     336
      CTA      13 |       CCA     207 | Gln Q CAA      22 |       CGA      29
      CTG     348 |       CCG     169 |       CAG     479 |       CGG      57
------------------------------------------------------------------------------
Ile I ATT      88 | Thr T ACT      52 | Asn N AAT      45 | Ser S AGT       9
      ATC     558 |       ACC     428 |       AAC     326 |       AGC     534
      ATA       5 |       ACA     105 | Lys K AAA      24 | Arg R AGA      42
Met M ATG     451 |       ACG      91 |       AAG     833 |       AGG     203
------------------------------------------------------------------------------
Val V GTT      96 | Ala A GCT     158 | Asp D GAT      40 | Gly G GGT     118
      GTC     538 |       GCC     635 |       GAC     372 |       GGC     643
      GTA      10 |       GCA      66 | Glu E GAA      33 |       GGA     156
      GTG     440 |       GCG      83 |       GAG     830 |       GGG     187
------------------------------------------------------------------------------

(Ambiguity data are not used in the counts.)


Codon position x base (3x4) table, overall

position  1:    T:0.20565    C:0.21191    A:0.26952    G:0.31292
position  2:    T:0.27740    C:0.23549    A:0.26234    G:0.22476
position  3:    T:0.08496    C:0.52703    A:0.05307    G:0.33494
Average         T:0.18934    C:0.32481    A:0.19498    G:0.29088

Codon frequencies under model, for use in evolver (TTT TTC TTA TTG ... GGG):
  0.00496304  0.03078662  0.00309983  0.01956583
  0.00421318  0.02613512  0.00263148  0.01660966
  0.00469360  0.02911523  0.00000000  0.00000000
  0.00402127  0.02494465  0.00000000  0.01585308
  0.00511390  0.03172245  0.00319405  0.02016058
  0.00434125  0.02692956  0.00271147  0.01711455
  0.00483627  0.03000026  0.00302065  0.01906608
  0.00414351  0.02570290  0.00258796  0.01633497
  0.00650424  0.04034696  0.00406243  0.02564172
  0.00552153  0.03425100  0.00344865  0.02176755
  0.00615113  0.03815655  0.00384188  0.02424964
  0.00527002  0.03269085  0.00329156  0.02077603
  0.00755171  0.04684458  0.00471666  0.02977116
  0.00641073  0.03976691  0.00400403  0.02527308
  0.00714173  0.04430142  0.00446060  0.02815490
  0.00611872  0.03795551  0.00382164  0.02412188


TREE #  1:  ((((((((((((((((((62, 63), 74), (16, 73)), 17), 54), (15, 72)), (29, (30, 31))), (14, ((((27, 28), 26), 25), (55, (57, (58, (69, (59, 71)))))))), 70), (13, 56)), ((33, 53), ((1, 32), (60, (18, (19, (61, (75, 76)))))))), ((((5, 9), 12), (6, 8)), ((7, 11), (10, (2, (3, 4)))))), ((20, 21), (23, 24))), 22), (((43, 45), 44), (((81, 82), 52), (((46, 47), (48, 49)), ((((65, 68), 67), 66), (64, (80, (79, (77, 78))))))))), (((36, 37), 34), (41, (40, (39, 42))))), (50, 51)), 35, 38);   MP score: -1
lnL(ntime:161  np:163):  -8845.887921      +0.000000
  83..84   84..85   85..86   86..87   87..88   88..89   89..90   90..91   91..92   92..93   93..94   94..95   95..96   96..97   97..98   98..99   99..100 100..62  100..63   99..74   98..101 101..16  101..73   97..17   96..54   95..102 102..15  102..72   94..103 103..29  103..104 104..30  104..31   93..105 105..14  105..106 106..107 107..108 108..109 109..27  109..28  108..26  107..25  106..110 110..55  110..111 111..57  111..112 112..58  112..113 113..69  113..114 114..59  114..71   92..70   91..115 115..13  115..56   90..116 116..117 117..33  117..53  116..118 118..119 119..1   119..32  118..120 120..60  120..121 121..18  121..122 122..19  122..123 123..61  123..124 124..75  124..76   89..125 125..126 126..127 127..128 128..5   128..9   127..12  126..129 129..6   129..8   125..130 130..131 131..7   131..11  130..132 132..10  132..133 133..2   133..134 134..3   134..4    88..135 135..136 136..20  136..21  135..137 137..23  137..24   87..22   86..138 138..139 139..140 140..43  140..45  139..44  138..141 141..142 142..143 143..81  143..82  142..52  141..144 144..145 145..146 146..46  146..47  145..147 147..48  147..49  144..148 148..149 149..150 150..151 151..65  151..68  150..67  149..66  148..152 152..64  152..153 153..80  153..154 154..79  154..155 155..77  155..78   85..156 156..157 157..158 158..36  158..37  157..34  156..159 159..41  159..160 160..40  160..161 161..39  161..42   84..162 162..50  162..51   83..35   83..38 
 0.180344 0.021311 0.029503 0.082688 0.062707 0.057657 0.088216 0.152682 0.000004 0.071576 0.034245 0.058254 0.000004 0.000004 0.000004 0.000004 0.063779 0.006009 0.000004 0.051304 0.038656 0.026064 0.055342 0.064909 0.051238 0.039060 0.011001 0.050624 0.055298 0.044154 0.041665 0.000004 0.000004 0.016152 0.017417 0.022375 0.090999 0.000004 0.005673 0.036164 0.005940 0.017418 0.000004 0.006432 0.035474 0.038321 0.024070 0.000004 0.056093 0.024812 0.043557 0.000004 0.049804 0.025014 0.068255 0.005690 0.013797 0.062051 0.052026 0.170823 0.104383 0.113242 0.106805 0.000004 0.012213 0.011964 0.023885 0.045381 0.006891 0.072222 0.000004 0.031034 0.007474 0.025002 0.006119 0.013292 0.031206 0.174276 0.009482 0.000004 0.000004 0.132684 0.083370 0.107612 0.051497 0.063537 0.060814 0.044676 0.015720 0.080835 0.039074 0.000004 0.079345 0.059204 0.000004 0.000004 0.000004 0.031667 0.046993 0.160853 0.110425 0.047123 0.233257 0.066871 0.148975 0.350964 0.287922 0.122574 0.126832 0.254644 0.059115 0.157247 0.165880 0.697483 0.077180 0.107546 0.048422 0.212496 0.129812 0.189809 0.029419 0.000004 0.013008 0.067342 0.020432 0.000004 0.144488 0.131474 0.057176 0.094220 0.000004 0.000004 0.010796 0.125005 0.005770 0.175035 0.041464 0.224671 0.101873 0.180326 0.112473 0.014078 0.012992 0.068891 0.406330 0.000004 0.033438 0.029173 0.015334 0.123900 0.152092 0.091891 0.122386 0.046644 0.202056 0.305335 0.489374 0.373209 0.473191 2.506706 4.971930 2.641328 0.049077

Note: Branch length is defined as number of nucleotide substitutions per codon (not per neucleotide site).

tree length = 19.747996

((((((((((((((((((62: 0.006009, 63: 0.000004): 0.063779, 74: 0.051304): 0.000004, (16: 0.026064, 73: 0.055342): 0.038656): 0.000004, 17: 0.064909): 0.000004, 54: 0.051238): 0.000004, (15: 0.011001, 72: 0.050624): 0.039060): 0.058254, (29: 0.044154, (30: 0.000004, 31: 0.000004): 0.041665): 0.055298): 0.034245, (14: 0.017417, ((((27: 0.036164, 28: 0.005940): 0.005673, 26: 0.017418): 0.000004, 25: 0.000004): 0.090999, (55: 0.035474, (57: 0.024070, (58: 0.056093, (69: 0.043557, (59: 0.049804, 71: 0.025014): 0.000004): 0.024812): 0.000004): 0.038321): 0.006432): 0.022375): 0.016152): 0.071576, 70: 0.068255): 0.000004, (13: 0.013797, 56: 0.062051): 0.005690): 0.152682, ((33: 0.104383, 53: 0.113242): 0.170823, ((1: 0.012213, 32: 0.011964): 0.000004, (60: 0.045381, (18: 0.072222, (19: 0.031034, (61: 0.025002, (75: 0.013292, 76: 0.031206): 0.006119): 0.007474): 0.000004): 0.006891): 0.023885): 0.106805): 0.052026): 0.088216, ((((5: 0.132684, 9: 0.083370): 0.000004, 12: 0.107612): 0.000004, (6: 0.063537, 8: 0.060814): 0.051497): 0.009482, ((7: 0.080835, 11: 0.039074): 0.015720, (10: 0.079345, (2: 0.000004, (3: 0.000004, 4: 0.031667): 0.000004): 0.059204): 0.000004): 0.044676): 0.174276): 0.057657, ((20: 0.110425, 21: 0.047123): 0.160853, (23: 0.066871, 24: 0.148975): 0.233257): 0.046993): 0.062707, 22: 0.350964): 0.082688, (((43: 0.254644, 45: 0.059115): 0.126832, 44: 0.157247): 0.122574, (((81: 0.107546, 82: 0.048422): 0.077180, 52: 0.212496): 0.697483, (((46: 0.000004, 47: 0.013008): 0.029419, (48: 0.020432, 49: 0.000004): 0.067342): 0.189809, ((((65: 0.000004, 68: 0.000004): 0.094220, 67: 0.010796): 0.057176, 66: 0.125005): 0.131474, (64: 0.175035, (80: 0.224671, (79: 0.180326, (77: 0.014078, 78: 0.012992): 0.112473): 0.101873): 0.041464): 0.005770): 0.144488): 0.129812): 0.165880): 0.287922): 0.029503, (((36: 0.033438, 37: 0.029173): 0.000004, 34: 0.015334): 0.406330, (41: 0.152092, (40: 0.122386, (39: 0.202056, 42: 0.305335): 0.046644): 0.091891): 0.123900): 0.068891): 0.021311, (50: 0.373209, 51: 0.473191): 0.489374): 0.180344, 35: 2.506706, 38: 4.971930);

((((((((((((((((((SECCE7Rv1G0520070.1: 0.006009, SECCE7Rv1G0520090.1: 0.000004): 0.063779, TuG1812G0200000686.01.T01: 0.051304): 0.000004, (NC_053036.2_cds_XP_020168773.1_8206: 0.026064, TuG1812G0200000676.01.T01: 0.055342): 0.038656): 0.000004, NC_053036.2_cds_XP_020168807.1_8207: 0.064909): 0.000004, SECCE2Rv1G0065900.1: 0.051238): 0.000004, (NC_053036.2_cds_XP_020168774.1_8205: 0.011001, TuG1812G0200000675.01.T01: 0.050624): 0.039060): 0.058254, (HORVU.MOREX.r3.2HG0104740.1: 0.044154, (HORVU.MOREX.r3.2HG0104730.1: 0.000004, HORVU.MOREX.r3.2HG0104700.1: 0.000004): 0.041665): 0.055298): 0.034245, (NC_053036.2_cds_XP_020168793.1_8204: 0.017417, ((((HORVU.MOREX.r3.2HG0104780.2: 0.036164, HORVU.MOREX.r3.2HG0104760.1: 0.005940): 0.005673, HORVU.MOREX.r3.2HG0104810.1: 0.017418): 0.000004, HORVU.MOREX.r3.2HG0104820.1: 0.000004): 0.090999, (SECCE2Rv1G0065910.1: 0.035474, (SECCE2Rv1G0065930.1: 0.024070, (SECCE2Rv1G0065940.1: 0.056093, (TuG1812G0200000668.01.T01: 0.043557, (SECCE2Rv1G0065950.1: 0.049804, TuG1812G0200000674.01.T01: 0.025014): 0.000004): 0.024812): 0.000004): 0.038321): 0.006432): 0.022375): 0.016152): 0.071576, TuG1812G0200000673.01.T01: 0.068255): 0.000004, (NC_053036.2_cds_XP_020168792.1_8203: 0.013797, SECCE2Rv1G0065920.1: 0.062051): 0.005690): 0.152682, ((HORVU.MOREX.r3.1HG0037500.1: 0.104383, SECCE1Rv1G0021230.1: 0.113242): 0.170823, ((HORVU.MOREX.r3.5HG0468970.1: 0.012213, HORVU.MOREX.r3.5HG0469020.1: 0.011964): 0.000004, (SECCE5Rv1G0321210.1: 0.045381, (NC_053039.2_cds_XP_020171286.1_35561: 0.072222, (NC_053039.2_cds_XP_020178165.1_35564: 0.031034, (SECCE5Rv1G0321540.1: 0.025002, (TuG1812G0500001978.01.T01: 0.013292, TuG1812G0500001981.01.T01: 0.031206): 0.006119): 0.007474): 0.000004): 0.006891): 0.023885): 0.106805): 0.052026): 0.088216, ((((AA020108.mRNA1: 0.132684, AA021311.mRNA1: 0.083370): 0.000004, AA027237.mRNA1: 0.107612): 0.000004, (AA020109.mRNA1: 0.063537, AA020111.mRNA1: 0.060814): 0.051497): 0.009482, ((AA020110.mRNA1: 0.080835, AA021314.mRNA1: 0.039074): 0.015720, (AA021312.mRNA1: 0.079345, (AA020104.mRNA1: 0.000004, (AA020105.mRNA1: 0.000004, AA020107.mRNA1: 0.031667): 0.000004): 0.059204): 0.000004): 0.044676): 0.174276): 0.057657, ((Bradi4g08800.1: 0.110425, Bradi4g08500.2: 0.047123): 0.160853, (Bradi3g26391.1: 0.066871, Bradi3g26385.1: 0.148975): 0.233257): 0.046993): 0.062707, Bradi5g04080.1: 0.350964): 0.082688, (((Ot_Chr10_n30106: 0.254644, Ot_Chr10_24089: 0.059115): 0.126832, Ot_Chr10_n30110: 0.157247): 0.122574, (((Zm00001d004894_T001: 0.107546, Zm00001d052595_T001: 0.048422): 0.077180, Sobic.005G042000.1: 0.212496): 0.697483, (((Pahal.3G403400.1: 0.000004, Pahal.3G399900.1: 0.013008): 0.029419, (Pahal.3G309500.1: 0.020432, Pahal.3G309100.1: 0.000004): 0.067342): 0.189809, ((((Seita.3G312400.1: 0.000004, Seita.3G312000.1: 0.000004): 0.094220, Seita.3G269600.1: 0.010796): 0.057176, Seita.3G269500.1: 0.125005): 0.131474, (Seita.3G312200.1: 0.175035, (Urofu.3G359000.1: 0.224671, (Urofu.3G312800.1: 0.180326, (Urofu.3G359400.1: 0.014078, Urofu.3G358900.1: 0.012992): 0.112473): 0.101873): 0.041464): 0.005770): 0.144488): 0.129812): 0.165880): 0.287922): 0.029503, (((Ola007174.1: 0.033438, Ola007182.1: 0.029173): 0.000004, Ola007172.1: 0.015334): 0.406330, (Os12t0291400-01: 0.152092, (Os12t0291100-01: 0.122386, (Os12t0274700-01: 0.202056, Os12t0292400-01: 0.305335): 0.046644): 0.091891): 0.123900): 0.068891): 0.021311, (Phala.04G122600.1: 0.373209, Phala.10G084000.1: 0.473191): 0.489374): 0.180344, Ola007173.1: 2.506706, Os02t0152400-01: 4.971930);

Detailed output identifying parameters

kappa (ts/tv) =  2.64133

omega (dN/dS) =  0.04908

dN & dS for each branch

 branch          t       N       S   dN/dS      dN      dS  N*dN  S*dS

  83..84     0.180   451.9    73.1  0.0491  0.0163  0.3314   7.4  24.2
  84..85     0.021   451.9    73.1  0.0491  0.0019  0.0392   0.9   2.9
  85..86     0.030   451.9    73.1  0.0491  0.0027  0.0542   1.2   4.0
  86..87     0.083   451.9    73.1  0.0491  0.0075  0.1519   3.4  11.1
  87..88     0.063   451.9    73.1  0.0491  0.0057  0.1152   2.6   8.4
  88..89     0.058   451.9    73.1  0.0491  0.0052  0.1059   2.3   7.7
  89..90     0.088   451.9    73.1  0.0491  0.0080  0.1621   3.6  11.8
  90..91     0.153   451.9    73.1  0.0491  0.0138  0.2806   6.2  20.5
  91..92     0.000   451.9    73.1  0.0491  0.0000  0.0000   0.0   0.0
  92..93     0.072   451.9    73.1  0.0491  0.0065  0.1315   2.9   9.6
  93..94     0.034   451.9    73.1  0.0491  0.0031  0.0629   1.4   4.6
  94..95     0.058   451.9    73.1  0.0491  0.0053  0.1070   2.4   7.8
  95..96     0.000   451.9    73.1  0.0491  0.0000  0.0000   0.0   0.0
  96..97     0.000   451.9    73.1  0.0491  0.0000  0.0000   0.0   0.0
  97..98     0.000   451.9    73.1  0.0491  0.0000  0.0000   0.0   0.0
  98..99     0.000   451.9    73.1  0.0491  0.0000  0.0000   0.0   0.0
  99..100    0.064   451.9    73.1  0.0491  0.0058  0.1172   2.6   8.6
 100..62     0.006   451.9    73.1  0.0491  0.0005  0.0110   0.2   0.8
 100..63     0.000   451.9    73.1  0.0491  0.0000  0.0000   0.0   0.0
  99..74     0.051   451.9    73.1  0.0491  0.0046  0.0943   2.1   6.9
  98..101    0.039   451.9    73.1  0.0491  0.0035  0.0710   1.6   5.2
 101..16     0.026   451.9    73.1  0.0491  0.0024  0.0479   1.1   3.5
 101..73     0.055   451.9    73.1  0.0491  0.0050  0.1017   2.3   7.4
  97..17     0.065   451.9    73.1  0.0491  0.0059  0.1193   2.6   8.7
  96..54     0.051   451.9    73.1  0.0491  0.0046  0.0942   2.1   6.9
  95..102    0.039   451.9    73.1  0.0491  0.0035  0.0718   1.6   5.2
 102..15     0.011   451.9    73.1  0.0491  0.0010  0.0202   0.4   1.5
 102..72     0.051   451.9    73.1  0.0491  0.0046  0.0930   2.1   6.8
  94..103    0.055   451.9    73.1  0.0491  0.0050  0.1016   2.3   7.4
 103..29     0.044   451.9    73.1  0.0491  0.0040  0.0811   1.8   5.9
 103..104    0.042   451.9    73.1  0.0491  0.0038  0.0766   1.7   5.6
 104..30     0.000   451.9    73.1  0.0491  0.0000  0.0000   0.0   0.0
 104..31     0.000   451.9    73.1  0.0491  0.0000  0.0000   0.0   0.0
  93..105    0.016   451.9    73.1  0.0491  0.0015  0.0297   0.7   2.2
 105..14     0.017   451.9    73.1  0.0491  0.0016  0.0320   0.7   2.3
 105..106    0.022   451.9    73.1  0.0491  0.0020  0.0411   0.9   3.0
 106..107    0.091   451.9    73.1  0.0491  0.0082  0.1672   3.7  12.2
 107..108    0.000   451.9    73.1  0.0491  0.0000  0.0000   0.0   0.0
 108..109    0.006   451.9    73.1  0.0491  0.0005  0.0104   0.2   0.8
 109..27     0.036   451.9    73.1  0.0491  0.0033  0.0665   1.5   4.9
 109..28     0.006   451.9    73.1  0.0491  0.0005  0.0109   0.2   0.8
 108..26     0.017   451.9    73.1  0.0491  0.0016  0.0320   0.7   2.3
 107..25     0.000   451.9    73.1  0.0491  0.0000  0.0000   0.0   0.0
 106..110    0.006   451.9    73.1  0.0491  0.0006  0.0118   0.3   0.9
 110..55     0.035   451.9    73.1  0.0491  0.0032  0.0652   1.4   4.8
 110..111    0.038   451.9    73.1  0.0491  0.0035  0.0704   1.6   5.1
 111..57     0.024   451.9    73.1  0.0491  0.0022  0.0442   1.0   3.2
 111..112    0.000   451.9    73.1  0.0491  0.0000  0.0000   0.0   0.0
 112..58     0.056   451.9    73.1  0.0491  0.0051  0.1031   2.3   7.5
 112..113    0.025   451.9    73.1  0.0491  0.0022  0.0456   1.0   3.3
 113..69     0.044   451.9    73.1  0.0491  0.0039  0.0800   1.8   5.8
 113..114    0.000   451.9    73.1  0.0491  0.0000  0.0000   0.0   0.0
 114..59     0.050   451.9    73.1  0.0491  0.0045  0.0915   2.0   6.7
 114..71     0.025   451.9    73.1  0.0491  0.0023  0.0460   1.0   3.4
  92..70     0.068   451.9    73.1  0.0491  0.0062  0.1254   2.8   9.2
  91..115    0.006   451.9    73.1  0.0491  0.0005  0.0105   0.2   0.8
 115..13     0.014   451.9    73.1  0.0491  0.0012  0.0254   0.6   1.9
 115..56     0.062   451.9    73.1  0.0491  0.0056  0.1140   2.5   8.3
  90..116    0.052   451.9    73.1  0.0491  0.0047  0.0956   2.1   7.0
 116..117    0.171   451.9    73.1  0.0491  0.0154  0.3139   7.0  22.9
 117..33     0.104   451.9    73.1  0.0491  0.0094  0.1918   4.3  14.0
 117..53     0.113   451.9    73.1  0.0491  0.0102  0.2081   4.6  15.2
 116..118    0.107   451.9    73.1  0.0491  0.0096  0.1963   4.4  14.3
 118..119    0.000   451.9    73.1  0.0491  0.0000  0.0000   0.0   0.0
 119..1      0.012   451.9    73.1  0.0491  0.0011  0.0224   0.5   1.6
 119..32     0.012   451.9    73.1  0.0491  0.0011  0.0220   0.5   1.6
 118..120    0.024   451.9    73.1  0.0491  0.0022  0.0439   1.0   3.2
 120..60     0.045   451.9    73.1  0.0491  0.0041  0.0834   1.8   6.1
 120..121    0.007   451.9    73.1  0.0491  0.0006  0.0127   0.3   0.9
 121..18     0.072   451.9    73.1  0.0491  0.0065  0.1327   2.9   9.7
 121..122    0.000   451.9    73.1  0.0491  0.0000  0.0000   0.0   0.0
 122..19     0.031   451.9    73.1  0.0491  0.0028  0.0570   1.3   4.2
 122..123    0.007   451.9    73.1  0.0491  0.0007  0.0137   0.3   1.0
 123..61     0.025   451.9    73.1  0.0491  0.0023  0.0459   1.0   3.4
 123..124    0.006   451.9    73.1  0.0491  0.0006  0.0112   0.2   0.8
 124..75     0.013   451.9    73.1  0.0491  0.0012  0.0244   0.5   1.8
 124..76     0.031   451.9    73.1  0.0491  0.0028  0.0573   1.3   4.2
  89..125    0.174   451.9    73.1  0.0491  0.0157  0.3202   7.1  23.4
 125..126    0.009   451.9    73.1  0.0491  0.0009  0.0174   0.4   1.3
 126..127    0.000   451.9    73.1  0.0491  0.0000  0.0000   0.0   0.0
 127..128    0.000   451.9    73.1  0.0491  0.0000  0.0000   0.0   0.0
 128..5      0.133   451.9    73.1  0.0491  0.0120  0.2438   5.4  17.8
 128..9      0.083   451.9    73.1  0.0491  0.0075  0.1532   3.4  11.2
 127..12     0.108   451.9    73.1  0.0491  0.0097  0.1977   4.4  14.4
 126..129    0.051   451.9    73.1  0.0491  0.0046  0.0946   2.1   6.9
 129..6      0.064   451.9    73.1  0.0491  0.0057  0.1168   2.6   8.5
 129..8      0.061   451.9    73.1  0.0491  0.0055  0.1118   2.5   8.2
 125..130    0.045   451.9    73.1  0.0491  0.0040  0.0821   1.8   6.0
 130..131    0.016   451.9    73.1  0.0491  0.0014  0.0289   0.6   2.1
 131..7      0.081   451.9    73.1  0.0491  0.0073  0.1485   3.3  10.9
 131..11     0.039   451.9    73.1  0.0491  0.0035  0.0718   1.6   5.2
 130..132    0.000   451.9    73.1  0.0491  0.0000  0.0000   0.0   0.0
 132..10     0.079   451.9    73.1  0.0491  0.0072  0.1458   3.2  10.7
 132..133    0.059   451.9    73.1  0.0491  0.0053  0.1088   2.4   7.9
 133..2      0.000   451.9    73.1  0.0491  0.0000  0.0000   0.0   0.0
 133..134    0.000   451.9    73.1  0.0491  0.0000  0.0000   0.0   0.0
 134..3      0.000   451.9    73.1  0.0491  0.0000  0.0000   0.0   0.0
 134..4      0.032   451.9    73.1  0.0491  0.0029  0.0582   1.3   4.3
  88..135    0.047   451.9    73.1  0.0491  0.0042  0.0864   1.9   6.3
 135..136    0.161   451.9    73.1  0.0491  0.0145  0.2956   6.6  21.6
 136..20     0.110   451.9    73.1  0.0491  0.0100  0.2029   4.5  14.8
 136..21     0.047   451.9    73.1  0.0491  0.0042  0.0866   1.9   6.3
 135..137    0.233   451.9    73.1  0.0491  0.0210  0.4286   9.5  31.3
 137..23     0.067   451.9    73.1  0.0491  0.0060  0.1229   2.7   9.0
 137..24     0.149   451.9    73.1  0.0491  0.0134  0.2738   6.1  20.0
  87..22     0.351   451.9    73.1  0.0491  0.0317  0.6449  14.3  47.1
  86..138    0.288   451.9    73.1  0.0491  0.0260  0.5291  11.7  38.7
 138..139    0.123   451.9    73.1  0.0491  0.0111  0.2252   5.0  16.5
 139..140    0.127   451.9    73.1  0.0491  0.0114  0.2331   5.2  17.0
 140..43     0.255   451.9    73.1  0.0491  0.0230  0.4679  10.4  34.2
 140..45     0.059   451.9    73.1  0.0491  0.0053  0.1086   2.4   7.9
 139..44     0.157   451.9    73.1  0.0491  0.0142  0.2890   6.4  21.1
 138..141    0.166   451.9    73.1  0.0491  0.0150  0.3048   6.8  22.3
 141..142    0.697   451.9    73.1  0.0491  0.0629  1.2817  28.4  93.6
 142..143    0.077   451.9    73.1  0.0491  0.0070  0.1418   3.1  10.4
 143..81     0.108   451.9    73.1  0.0491  0.0097  0.1976   4.4  14.4
 143..82     0.048   451.9    73.1  0.0491  0.0044  0.0890   2.0   6.5
 142..52     0.212   451.9    73.1  0.0491  0.0192  0.3905   8.7  28.5
 141..144    0.130   451.9    73.1  0.0491  0.0117  0.2385   5.3  17.4
 144..145    0.190   451.9    73.1  0.0491  0.0171  0.3488   7.7  25.5
 145..146    0.029   451.9    73.1  0.0491  0.0027  0.0541   1.2   3.9
 146..46     0.000   451.9    73.1  0.0491  0.0000  0.0000   0.0   0.0
 146..47     0.013   451.9    73.1  0.0491  0.0012  0.0239   0.5   1.7
 145..147    0.067   451.9    73.1  0.0491  0.0061  0.1237   2.7   9.0
 147..48     0.020   451.9    73.1  0.0491  0.0018  0.0375   0.8   2.7
 147..49     0.000   451.9    73.1  0.0491  0.0000  0.0000   0.0   0.0
 144..148    0.144   451.9    73.1  0.0491  0.0130  0.2655   5.9  19.4
 148..149    0.131   451.9    73.1  0.0491  0.0119  0.2416   5.4  17.6
 149..150    0.057   451.9    73.1  0.0491  0.0052  0.1051   2.3   7.7
 150..151    0.094   451.9    73.1  0.0491  0.0085  0.1731   3.8  12.6
 151..65     0.000   451.9    73.1  0.0491  0.0000  0.0000   0.0   0.0
 151..68     0.000   451.9    73.1  0.0491  0.0000  0.0000   0.0   0.0
 150..67     0.011   451.9    73.1  0.0491  0.0010  0.0198   0.4   1.4
 149..66     0.125   451.9    73.1  0.0491  0.0113  0.2297   5.1  16.8
 148..152    0.006   451.9    73.1  0.0491  0.0005  0.0106   0.2   0.8
 152..64     0.175   451.9    73.1  0.0491  0.0158  0.3216   7.1  23.5
 152..153    0.041   451.9    73.1  0.0491  0.0037  0.0762   1.7   5.6
 153..80     0.225   451.9    73.1  0.0491  0.0203  0.4129   9.2  30.2
 153..154    0.102   451.9    73.1  0.0491  0.0092  0.1872   4.2  13.7
 154..79     0.180   451.9    73.1  0.0491  0.0163  0.3314   7.3  24.2
 154..155    0.112   451.9    73.1  0.0491  0.0101  0.2067   4.6  15.1
 155..77     0.014   451.9    73.1  0.0491  0.0013  0.0259   0.6   1.9
 155..78     0.013   451.9    73.1  0.0491  0.0012  0.0239   0.5   1.7
  85..156    0.069   451.9    73.1  0.0491  0.0062  0.1266   2.8   9.2
 156..157    0.406   451.9    73.1  0.0491  0.0366  0.7467  16.6  54.5
 157..158    0.000   451.9    73.1  0.0491  0.0000  0.0000   0.0   0.0
 158..36     0.033   451.9    73.1  0.0491  0.0030  0.0614   1.4   4.5
 158..37     0.029   451.9    73.1  0.0491  0.0026  0.0536   1.2   3.9
 157..34     0.015   451.9    73.1  0.0491  0.0014  0.0282   0.6   2.1
 156..159    0.124   451.9    73.1  0.0491  0.0112  0.2277   5.0  16.6
 159..41     0.152   451.9    73.1  0.0491  0.0137  0.2795   6.2  20.4
 159..160    0.092   451.9    73.1  0.0491  0.0083  0.1689   3.7  12.3
 160..40     0.122   451.9    73.1  0.0491  0.0110  0.2249   5.0  16.4
 160..161    0.047   451.9    73.1  0.0491  0.0042  0.0857   1.9   6.3
 161..39     0.202   451.9    73.1  0.0491  0.0182  0.3713   8.2  27.1
 161..42     0.305   451.9    73.1  0.0491  0.0275  0.5611  12.4  41.0
  84..162    0.489   451.9    73.1  0.0491  0.0441  0.8993  19.9  65.7
 162..50     0.373   451.9    73.1  0.0491  0.0337  0.6858  15.2  50.1
 162..51     0.473   451.9    73.1  0.0491  0.0427  0.8695  19.3  63.5
  83..35     2.507   451.9    73.1  0.0491  0.2261  4.6063 102.2 336.5
  83..38     4.972   451.9    73.1  0.0491  0.4484  9.1363 202.6 667.4

tree length for dN:       1.7810
tree length for dS:      36.2886


Time used: 32:04
