# Supplementary material for: A Comparative Bioinformatic Investigation of the Rubisco Small Subunit Gene Family in True Grasses Reveals Novel Targets for Enhanced Photosynthetic Efficiency
Source: Int J Mol Sci. 2025 Aug 1;26(15):7424. doi: 10.3390/ijms26157424 (PMC12347566; doi:10.3390/ijms26157424)
Supplement: Supplementary file 1 [file ijms-26-07424-s001.zip › S4/S4_PAML_output/S4_3Branch/tree.phy]

((((((((((((((((((SECCE7Rv1G0520070.1,SECCE7Rv1G0520090.1),TuG1812G0200000686.01.T01),(NC_053036.2_cds_XP_020168773.1_8206,TuG1812G0200000676.01.T01)),NC_053036.2_cds_XP_020168807.1_8207),SECCE2Rv1G0065900.1),(NC_053036.2_cds_XP_020168774.1_8205,TuG1812G0200000675.01.T01)),(HORVU.MOREX.r3.2HG0104740.1,(HORVU.MOREX.r3.2HG0104730.1,HORVU.MOREX.r3.2HG0104700.1))),(NC_053036.2_cds_XP_020168793.1_8204,((((HORVU.MOREX.r3.2HG0104780.2,HORVU.MOREX.r3.2HG0104760.1),HORVU.MOREX.r3.2HG0104810.1),HORVU.MOREX.r3.2HG0104820.1),(SECCE2Rv1G0065910.1,(SECCE2Rv1G0065930.1,(SECCE2Rv1G0065940.1,(TuG1812G0200000668.01.T01,(SECCE2Rv1G0065950.1,TuG1812G0200000674.01.T01)))))))),TuG1812G0200000673.01.T01),(NC_053036.2_cds_XP_020168792.1_8203,SECCE2Rv1G0065920.1))#1,((HORVU.MOREX.r3.1HG0037500.1,SECCE1Rv1G0021230.1),((HORVU.MOREX.r3.5HG0468970.1,HORVU.MOREX.r3.5HG0469020.1),(SECCE5Rv1G0321210.1,(NC_053039.2_cds_XP_020171286.1_35561,(NC_053039.2_cds_XP_020178165.1_35564,(SECCE5Rv1G0321540.1,(TuG1812G0500001978.01.T01,TuG1812G0500001981.01.T01)))))))#2),((((AA020108.mRNA1,AA021311.mRNA1),AA027237.mRNA1),(AA020109.mRNA1,AA020111.mRNA1)),((AA020110.mRNA1,AA021314.mRNA1),(AA021312.mRNA1,(AA020104.mRNA1,(AA020105.mRNA1,AA020107.mRNA1)))))),((Bradi4g08800.1,Bradi4g08500.2),(Bradi3g26391.1,Bradi3g26385.1))),Bradi5g04080.1),(((Ot_Chr10_n30106,Ot_Chr10_24089),Ot_Chr10_n30110),(((Zm00001d004894_T001,Zm00001d052595_T001),Sobic.005G042000.1),(((Pahal.3G403400.1,Pahal.3G399900.1),(Pahal.3G309500.1,Pahal.3G309100.1)),((((Seita.3G312400.1,Seita.3G312000.1),Seita.3G269600.1),Seita.3G269500.1),(Seita.3G312200.1,(Urofu.3G359000.1,(Urofu.3G312800.1,(Urofu.3G359400.1,Urofu.3G358900.1))))))))),(((Ola007174.1,Ola007182.1),Ola007172.1),(Os12t0291400-01,(Os12t0291100-01,(Os12t0274700-01,Os12t0292400-01))))),(Phala.04G122600.1,Phala.10G084000.1)),Ola007173.1,Os02t0152400-01);
