# Supplementary material for: A Comparative Bioinformatic Investigation of the Rubisco Small Subunit Gene Family in True Grasses Reveals Novel Targets for Enhanced Photosynthetic Efficiency
Source: Int J Mol Sci. 2025 Aug 1;26(15):7424. doi: 10.3390/ijms26157424 (PMC12347566; doi:10.3390/ijms26157424)
Supplement: Supplementary file 1 [file ijms-26-07424-s001.zip › S4/S4_PAML_output/S4_3Branch/tree_ratios.txt]

((((((((((((((((((SECCE7Rv1G0520070.1 #0.04908 , SECCE7Rv1G0520090.1 #0.04908 ) #0.04908 , TuG1812G0200000686.01.T01 #0.04908 ) #0.04908 , (NC_053036.2_cds_XP_020168773.1_8206 #0.04908 , TuG1812G0200000676.01.T01 #0.04908 ) #0.04908 ) #0.04908 , NC_053036.2_cds_XP_020168807.1_8207 #0.04908 ) #0.04908 , SECCE2Rv1G0065900.1 #0.04908 ) #0.04908 , (NC_053036.2_cds_XP_020168774.1_8205 #0.04908 , TuG1812G0200000675.01.T01 #0.04908 ) #0.04908 ) #0.04908 , (HORVU.MOREX.r3.2HG0104740.1 #0.04908 , (HORVU.MOREX.r3.2HG0104730.1 #0.04908 , HORVU.MOREX.r3.2HG0104700.1 #0.04908 ) #0.04908 ) #0.04908 ) #0.04908 , (NC_053036.2_cds_XP_020168793.1_8204 #0.04908 , ((((HORVU.MOREX.r3.2HG0104780.2 #0.04908 , HORVU.MOREX.r3.2HG0104760.1 #0.04908 ) #0.04908 , HORVU.MOREX.r3.2HG0104810.1 #0.04908 ) #0.04908 , HORVU.MOREX.r3.2HG0104820.1 #0.04908 ) #0.04908 , (SECCE2Rv1G0065910.1 #0.04908 , (SECCE2Rv1G0065930.1 #0.04908 , (SECCE2Rv1G0065940.1 #0.04908 , (TuG1812G0200000668.01.T01 #0.04908 , (SECCE2Rv1G0065950.1 #0.04908 , TuG1812G0200000674.01.T01 #0.04908 ) #0.04908 ) #0.04908 ) #0.04908 ) #0.04908 ) #0.04908 ) #0.04908 ) #0.04908 ) #0.04908 , TuG1812G0200000673.01.T01 #0.04908 ) #0.04908 , (NC_053036.2_cds_XP_020168792.1_8203 #0.04908 , SECCE2Rv1G0065920.1 #0.04908 ) #0.04908 ) #0.0232752 , ((HORVU.MOREX.r3.1HG0037500.1 #0.04908 , SECCE1Rv1G0021230.1 #0.04908 ) #0.04908 , ((HORVU.MOREX.r3.5HG0468970.1 #0.04908 , HORVU.MOREX.r3.5HG0469020.1 #0.04908 ) #0.04908 , (SECCE5Rv1G0321210.1 #0.04908 , (NC_053039.2_cds_XP_020171286.1_35561 #0.04908 , (NC_053039.2_cds_XP_020178165.1_35564 #0.04908 , (SECCE5Rv1G0321540.1 #0.04908 , (TuG1812G0500001978.01.T01 #0.04908 , TuG1812G0500001981.01.T01 #0.04908 ) #0.04908 ) #0.04908 ) #0.04908 ) #0.04908 ) #0.04908 ) #0.04908 ) #0.409934 ) #0.04908 , ((((AA020108.mRNA1 #0.04908 , AA021311.mRNA1 #0.04908 ) #0.04908 , AA027237.mRNA1 #0.04908 ) #0.04908 , (AA020109.mRNA1 #0.04908 , AA020111.mRNA1 #0.04908 ) #0.04908 ) #0.04908 , ((AA020110.mRNA1 #0.04908 , AA021314.mRNA1 #0.04908 ) #0.04908 , (AA021312.mRNA1 #0.04908 , (AA020104.mRNA1 #0.04908 , (AA020105.mRNA1 #0.04908 , AA020107.mRNA1 #0.04908 ) #0.04908 ) #0.04908 ) #0.04908 ) #0.04908 ) #0.04908 ) #0.04908 , ((Bradi4g08800.1 #0.04908 , Bradi4g08500.2 #0.04908 ) #0.04908 , (Bradi3g26391.1 #0.04908 , Bradi3g26385.1 #0.04908 ) #0.04908 ) #0.04908 ) #0.04908 , Bradi5g04080.1 #0.04908 ) #0.04908 , (((Ot_Chr10_n30106 #0.04908 , Ot_Chr10_24089 #0.04908 ) #0.04908 , Ot_Chr10_n30110 #0.04908 ) #0.04908 , (((Zm00001d004894_T001 #0.04908 , Zm00001d052595_T001 #0.04908 ) #0.04908 , Sobic.005G042000.1 #0.04908 ) #0.04908 , (((Pahal.3G403400.1 #0.04908 , Pahal.3G399900.1 #0.04908 ) #0.04908 , (Pahal.3G309500.1 #0.04908 , Pahal.3G309100.1 #0.04908 ) #0.04908 ) #0.04908 , ((((Seita.3G312400.1 #0.04908 , Seita.3G312000.1 #0.04908 ) #0.04908 , Seita.3G269600.1 #0.04908 ) #0.04908 , Seita.3G269500.1 #0.04908 ) #0.04908 , (Seita.3G312200.1 #0.04908 , (Urofu.3G359000.1 #0.04908 , (Urofu.3G312800.1 #0.04908 , (Urofu.3G359400.1 #0.04908 , Urofu.3G358900.1 #0.04908 ) #0.04908 ) #0.04908 ) #0.04908 ) #0.04908 ) #0.04908 ) #0.04908 ) #0.04908 ) #0.04908 ) #0.04908 , (((Ola007174.1 #0.04908 , Ola007182.1 #0.04908 ) #0.04908 , Ola007172.1 #0.04908 ) #0.04908 , (Os12t0291400-01 #0.04908 , (Os12t0291100-01 #0.04908 , (Os12t0274700-01 #0.04908 , Os12t0292400-01 #0.04908 ) #0.04908 ) #0.04908 ) #0.04908 ) #0.04908 ) #0.04908 , (Phala.04G122600.1 #0.04908 , Phala.10G084000.1 #0.04908 ) #0.04908 ) #0.04908 , Ola007173.1 #0.04908 , Os02t0152400-01 #0.04908 );
