# Supplementary material for: A Comparative Bioinformatic Investigation of the Rubisco Small Subunit Gene Family in True Grasses Reveals Novel Targets for Enhanced Photosynthetic Efficiency
Source: Int J Mol Sci. 2025 Aug 1;26(15):7424. doi: 10.3390/ijms26157424 (PMC12347566; doi:10.3390/ijms26157424)
Supplement: Supplementary file 1 [file ijms-26-07424-s001.zip › S4/S4_PAML_output/S4_ModelA_C4/RBCS_ModelA_Selection]

CODONML (in paml version 4.9j, October 2019)  cds.fas
Model: several dN/dS ratios for branches, 
Codon frequency model: F3x4
Site-class models:  PositiveSelection
ns =  82  ls = 175

Codon usage in sequences
--------------------------------------------------------------------------------------------------------------------------------------
Phe TTT   0   0   0   0   0   0 | Ser TCT   2   1   1   1   1   1 | Tyr TAT   1   1   1   1   1   1 | Cys TGT   0   0   0   0   0   0
    TTC   9  10  10  10  10  10 |     TCC   4   5   5   5   6   3 |     TAC   6   5   5   5   5   5 |     TGC   5   5   5   5   5   5
Leu TTA   0   0   0   0   0   0 |     TCA   0   1   1   1   1   1 | *** TAA   0   0   0   0   0   0 | *** TGA   0   0   0   0   0   0
    TTG   1   1   1   1   2   2 |     TCG   3   2   2   2   1   3 |     TAG   0   0   0   0   0   0 | Trp TGG   4   4   4   4   4   4
--------------------------------------------------------------------------------------------------------------------------------------
Leu CTT   1   1   1   1   2   2 | Pro CCT   5   1   1   1   1   1 | His CAT   0   0   0   0   0   0 | Arg CGT   2   1   1   2   3   2
    CTC   7   6   6   6   5   3 |     CCC   3   6   6   6   6   6 |     CAC   1   1   1   1   1   1 |     CGC   4   5   5   4   3   4
    CTA   0   0   0   0   0   0 |     CCA   4   3   3   3   4   4 | Gln CAA   0   1   1   1   0   0 |     CGA   0   0   0   0   0   0
    CTG   3   3   3   3   2   4 |     CCG   0   2   2   2   1   1 |     CAG   6   5   5   5   6   6 |     CGG   1   0   0   0   0   0
--------------------------------------------------------------------------------------------------------------------------------------
Ile ATT   0   1   1   1   1   1 | Thr ACT   0   0   0   0   1   2 | Asn AAT   0   0   0   0   0   0 | Ser AGT   0   0   0   0   0   0
    ATC   8  10  10  10  10  10 |     ACC   5   7   7   7   4   3 |     AAC   5   2   2   2   4   3 |     AGC   7   8   8   8   6   6
    ATA   0   0   0   0   0   0 |     ACA   2   1   1   1   2   2 | Lys AAA   0   0   0   0   0   0 | Arg AGA   0   2   2   2   1   2
Met ATG   6   5   5   5   5   5 |     ACG   1   0   0   0   1   0 |     AAG  11  12  12  12  12  12 |     AGG   2   1   1   1   2   1
--------------------------------------------------------------------------------------------------------------------------------------
Val GTT   1   2   2   3   2   3 | Ala GCT   2   3   3   3   3   1 | Asp GAT   1   0   0   0   1   1 | Gly GGT   2   2   2   1   3   3
    GTC   7   6   6   5   6   5 |     GCC   7   6   6   4   7   9 |     GAC   4   5   5   5   4   4 |     GGC   6  10  10  11   9  11
    GTA   0   0   0   0   0   0 |     GCA   2   0   0   2   0   1 | Glu GAA   0   0   0   0   0   1 |     GGA   3   3   3   3   3   2
    GTG   6   5   5   5   4   5 |     GCG   1   1   1   1   1   1 |     GAG  11  12  12  12  12  11 |     GGG   3   0   0   0   0   0
--------------------------------------------------------------------------------------------------------------------------------------

--------------------------------------------------------------------------------------------------------------------------------------
Phe TTT   0   0   0   0   0   0 | Ser TCT   2   1   2   2   1   1 | Tyr TAT   1   2   1   2   1   1 | Cys TGT   0   0   0   0   0   0
    TTC  10  10  10  10  10  10 |     TCC   3   4   3   6   5   4 |     TAC   5   4   5   4   5   5 |     TGC   5   5   5   5   5   5
Leu TTA   0   0   0   0   0   0 |     TCA   2   0   1   1   1   1 | *** TAA   0   0   0   0   0   0 | *** TGA   0   0   0   0   0   0
    TTG   1   2   1   1   1   2 |     TCG   2   3   3   1   2   2 |     TAG   0   0   0   0   0   0 | Trp TGG   4   4   4   4   4   4
--------------------------------------------------------------------------------------------------------------------------------------
Leu CTT   1   1   2   0   0   0 | Pro CCT   2   2   1   1   1   1 | His CAT   0   0   0   0   0   0 | Arg CGT   3   1   1   2   2   1
    CTC   4   4   3   5   5   5 |     CCC   5   5   6   5   6   6 |     CAC   1   1   1   1   1   1 |     CGC   3   5   5   4   4   5
    CTA   0   0   0   0   0   0 |     CCA   3   4   4   6   5   3 | Gln CAA   1   0   1   0   0   1 |     CGA   0   0   1   0   0   0
    CTG   5   4   5   5   5   4 |     CCG   2   1   1   0   0   3 |     CAG   5   6   5   6   6   5 |     CGG   0   0   0   0   0   0
--------------------------------------------------------------------------------------------------------------------------------------
Ile ATT   3   1   1   1   1   1 | Thr ACT   1   3   2   2   1   1 | Asn AAT   0   0   0   0   0   1 | Ser AGT   0   0   0   0   0   0
    ATC   8  10  10  10  10  10 |     ACC   4   2   3   4   5   5 |     AAC   2   3   3   2   2   2 |     AGC   8   7   7   8   8   7
    ATA   0   0   0   0   0   0 |     ACA   2   2   1   1   1   1 | Lys AAA   0   0   0   0   0   0 | Arg AGA   2   2   1   2   2   0
Met ATG   5   5   4   4   5   5 |     ACG   0   0   0   1   0   0 |     AAG  12  12  12  12  12  12 |     AGG   1   1   1   1   1   3
--------------------------------------------------------------------------------------------------------------------------------------
Val GTT   2   3   3   2   2   1 | Ala GCT   2   2   2   3   2   3 | Asp GAT   0   0   1   0   1   0 | Gly GGT   2   1   1   1   2   1
    GTC   6   7   7   5   6   8 |     GCC   7  10   7   6   7   7 |     GAC   5   5   4   5   4   5 |     GGC  10  11  11  11  10  11
    GTA   0   0   0   0   0   0 |     GCA   1   0   1   1   0   0 | Glu GAA   0   0   1   0   0   0 |     GGA   3   2   2   3   3   2
    GTG   5   3   4   6   5   4 |     GCG   1   0   1   0   2   1 |     GAG  12  12  11  12  12  12 |     GGG   0   1   1   0   0   1
--------------------------------------------------------------------------------------------------------------------------------------

--------------------------------------------------------------------------------------------------------------------------------------
Phe TTT   0   0   0   0   1   0 | Ser TCT   2   1   2   2   2   2 | Tyr TAT   1   1   1   1   1   1 | Cys TGT   0   0   0   0   0   0
    TTC   9   9   9   9   8   9 |     TCC   7   6   6   6   5   5 |     TAC   6   6   6   6   6   6 |     TGC   5   5   6   5   5   5
Leu TTA   0   0   0   0   0   0 |     TCA   0   0   0   0   0   0 | *** TAA   0   0   0   0   0   0 | *** TGA   0   0   0   0   0   0
    TTG   2   2   1   2   1   0 |     TCG   1   2   1   1   2   2 |     TAG   0   0   0   0   0   0 | Trp TGG   4   4   4   4   4   4
--------------------------------------------------------------------------------------------------------------------------------------
Leu CTT   0   0   3   0   0   0 | Pro CCT   2   1   2   2   2   4 | His CAT   0   0   0   0   0   0 | Arg CGT   1   1   1   1   2   1
    CTC   6   7   5   7   7   7 |     CCC   6   7   5   5   5   4 |     CAC   1   1   1   1   1   1 |     CGC   5   5   4   5   4   6
    CTA   0   0   0   0   1   0 |     CCA   2   3   5   5   4   2 | Gln CAA   0   0   0   1   0   0 |     CGA   1   1   1   1   1   0
    CTG   5   4   3   3   3   4 |     CCG   2   1   0   0   1   2 |     CAG   6   6   6   5   6   6 |     CGG   0   0   0   0   0   0
--------------------------------------------------------------------------------------------------------------------------------------
Ile ATT   1   1   3   2   2   1 | Thr ACT   1   0   1   0   0   0 | Asn AAT   0   1   1   2   1   1 | Ser AGT   0   0   1   0   0   0
    ATC   5   5   4   4   4   8 |     ACC   4   5   4   5   5   5 |     AAC   4   3   3   2   3   4 |     AGC   8   7   7   8   8   7
    ATA   0   0   0   0   0   0 |     ACA   2   2   1   2   1   2 | Lys AAA   0   0   0   1   0   0 | Arg AGA   0   0   1   1   1   0
Met ATG   5   5   6   6   6   6 |     ACG   1   1   2   1   2   1 |     AAG  10  10  10   9  10  11 |     AGG   3   3   2   2   2   2
--------------------------------------------------------------------------------------------------------------------------------------
Val GTT   2   1   1   2   1   0 | Ala GCT   1   2   1   1   0   2 | Asp GAT   1   0   0   1   0   0 | Gly GGT   3   3   1   2   1   1
    GTC   8   9   8   8   9   7 |     GCC   8   9  10   8   8   8 |     GAC   4   5   5   4   5   5 |     GGC   8   7   9   9  10   7
    GTA   0   0   0   0   0   0 |     GCA   1   1   0   1   2   0 | Glu GAA   0   1   1   1   1   0 |     GGA   1   1   1   1   1   2
    GTG   6   6   6   6   6   7 |     GCG   1   0   1   2   2   2 |     GAG  11  10  10  10  10  11 |     GGG   2   3   3   2   2   4
--------------------------------------------------------------------------------------------------------------------------------------

--------------------------------------------------------------------------------------------------------------------------------------
Phe TTT   0   1   0   3   0   0 | Ser TCT   0   2   1   0   1   1 | Tyr TAT   1   0   2   0   2   2 | Cys TGT   0   0   0   1   1   0
    TTC   9   8   9   6   9   9 |     TCC   7   9  10   6   6   7 |     TAC   6   7   5   7   5   3 |     TGC   5   5   5   4   4   4
Leu TTA   0   0   0   0   0   0 |     TCA   0   0   0   1   2   0 | *** TAA   0   0   0   0   0   0 | *** TGA   0   0   0   0   0   0
    TTG   1   0   0   1   1   1 |     TCG   2   1   1   1   1   1 |     TAG   0   0   0   0   0   0 | Trp TGG   4   4   4   4   4   4
--------------------------------------------------------------------------------------------------------------------------------------
Leu CTT   1   1   0   0   2   2 | Pro CCT   5   4   5   3   4   5 | His CAT   0   0   0   1   0   0 | Arg CGT   2   1   0   0   1   1
    CTC   6   8   7   4   7   8 |     CCC   3   4   4   5   4   2 |     CAC   1   1   1   0   1   1 |     CGC   4   5   5   4   4   4
    CTA   0   0   0   1   1   0 |     CCA   2   1   1   1   2   4 | Gln CAA   0   0   0   0   1   1 |     CGA   0   0   0   0   0   0
    CTG   3   5   6   7   2   2 |     CCG   2   3   2   3   2   1 |     CAG   6   6   6   7   5   4 |     CGG   1   1   1   1   0   1
--------------------------------------------------------------------------------------------------------------------------------------
Ile ATT   0   0   0   1   1   1 | Thr ACT   0   0   0   0   1   1 | Asn AAT   0   0   0   2   0   0 | Ser AGT   0   0   0   0   0   0
    ATC   9   9   9   9   9   8 |     ACC   5   6   6   6   5   5 |     AAC   5   4   4   1   3   3 |     AGC   7   7   7   6   4   5
    ATA   0   0   0   0   0   0 |     ACA   1   1   2   1   2   2 | Lys AAA   0   0   0   0   0   1 | Arg AGA   0   0   0   0   0   0
Met ATG   6   5   5   5   5   5 |     ACG   2   1   0   1   1   2 |     AAG  11  12  12  12  12  11 |     AGG   2   2   3   5   4   2
--------------------------------------------------------------------------------------------------------------------------------------
Val GTT   1   1   1   0   2   2 | Ala GCT   2   1   2   4   4   5 | Asp GAT   1   0   1   0   0   0 | Gly GGT   1   0   1   1   4   3
    GTC   7   4   6   5   4   6 |     GCC   9   6   7   7   7   5 |     GAC   4   4   3   4   4   2 |     GGC   7   9   8   9   8  11
    GTA   0   0   0   0   0   1 |     GCA   1   2   1   1   0   0 | Glu GAA   0   1   0   0   1   1 |     GGA   3   1   1   3   1   0
    GTG   6   7   6   7   6   4 |     GCG   0   0   0   2   1   2 |     GAG  11  11  12  11  11  11 |     GGG   3   3   3   1   3   3
--------------------------------------------------------------------------------------------------------------------------------------

--------------------------------------------------------------------------------------------------------------------------------------
Phe TTT   2   1   0   2   2   0 | Ser TCT   1   1   1   1   2   1 | Tyr TAT   0   0   1   0   1   0 | Cys TGT   0   0   0   0   0   0
    TTC   7   8   9   7   7   9 |     TCC   5   5   5   5   6   6 |     TAC   7   7   6   7   6   7 |     TGC   5   5   5   5   5   5
Leu TTA   0   0   0   0   0   0 |     TCA   0   0   0   0   1   1 | *** TAA   0   0   0   0   0   0 | *** TGA   0   0   0   0   0   0
    TTG   1   1   1   1   1   1 |     TCG   2   2   2   2   0   1 |     TAG   0   0   0   0   0   0 | Trp TGG   4   4   4   4   4   4
--------------------------------------------------------------------------------------------------------------------------------------
Leu CTT   1   1   1   1   0   0 | Pro CCT   2   3   3   2   3   2 | His CAT   0   0   0   0   0   0 | Arg CGT   2   2   2   2   1   2
    CTC   6   6   6   6   7   6 |     CCC   6   5   5   6   5   5 |     CAC   1   1   1   1   1   1 |     CGC   3   3   3   3   4   3
    CTA   0   0   0   0   0   0 |     CCA   2   2   2   2   3   3 | Gln CAA   0   0   0   0   0   0 |     CGA   1   1   1   1   1   1
    CTG   5   5   5   5   5   6 |     CCG   2   2   2   2   1   2 |     CAG   6   6   6   6   6   6 |     CGG   1   1   1   1   1   1
--------------------------------------------------------------------------------------------------------------------------------------
Ile ATT   1   1   1   1   1   1 | Thr ACT   0   0   0   0   0   1 | Asn AAT   1   1   1   1   1   2 | Ser AGT   0   0   0   0   0   0
    ATC   6   6   6   6   6   6 |     ACC   5   5   5   5   5   5 |     AAC   3   3   3   3   3   2 |     AGC   8   8   8   8   8   8
    ATA   0   0   0   0   0   0 |     ACA   3   3   3   3   2   2 | Lys AAA   0   0   0   0   0   1 | Arg AGA   0   0   0   0   1   1
Met ATG   5   5   5   5   5   5 |     ACG   1   1   1   1   1   0 |     AAG  10  10  10  10  10   9 |     AGG   3   3   3   3   2   2
--------------------------------------------------------------------------------------------------------------------------------------
Val GTT   2   2   2   2   1   1 | Ala GCT   5   5   3   4   1   1 | Asp GAT   0   0   0   0   0   0 | Gly GGT   3   3   3   3   1   1
    GTC   7   6   7   7   8   8 |     GCC   5   5   7   6   9   9 |     GAC   5   5   5   5   5   5 |     GGC   6   6   6   6   9   9
    GTA   0   1   0   0   0   0 |     GCA   2   2   2   2   1   1 | Glu GAA   0   0   0   1   1   0 |     GGA   1   1   2   1   2   1
    GTG   6   6   6   6   6   6 |     GCG   0   0   0   0   1   1 |     GAG  11  11  11  10  10  11 |     GGG   3   3   2   3   2   3
--------------------------------------------------------------------------------------------------------------------------------------

--------------------------------------------------------------------------------------------------------------------------------------
Phe TTT   0   0   1   0   1   0 | Ser TCT   1   2   3   0   0   0 | Tyr TAT   0   1   2   0   1   0 | Cys TGT   0   0   1   0   0   0
    TTC   9   9   8   8   5   8 |     TCC   6   5   4   6   3   6 |     TAC   7   6   5   9   8   9 |     TGC   5   5   4   4   3   4
Leu TTA   0   0   1   0   0   0 |     TCA   1   1   0   0   1   0 | *** TAA   0   0   0   0   0   0 | *** TGA   0   0   0   0   0   0
    TTG   1   1   2   0   0   0 |     TCG   1   1   2   3   2   3 |     TAG   0   0   0   0   0   0 | Trp TGG   4   4   4   4   4   4
--------------------------------------------------------------------------------------------------------------------------------------
Leu CTT   0   2   0   1   1   1 | Pro CCT   2   5   3   3   2   1 | His CAT   0   0   0   0   2   1 | Arg CGT   2   2   2   0   0   0
    CTC   6   6   7   6   4   6 |     CCC   5   3   2   4   3   6 |     CAC   1   1   1   0   1   0 |     CGC   3   4   3   5   3   5
    CTA   0   0   1   0   1   0 |     CCA   3   4   5   0   1   0 | Gln CAA   0   0   0   0   3   0 |     CGA   1   0   1   0   0   0
    CTG   6   3   2   5   6   5 |     CCG   2   0   2   5   4   5 |     CAG   6   6   6   6   5   5 |     CGG   1   1   1   3   2   3
--------------------------------------------------------------------------------------------------------------------------------------
Ile ATT   1   0   1   0   2   0 | Thr ACT   1   0   2   0   1   0 | Asn AAT   2   0   1   0   2   0 | Ser AGT   0   0   0   0   1   0
    ATC   6   8   7  10   6  10 |     ACC   5   5   2   5   1   5 |     AAC   2   5   4   4   1   4 |     AGC   8   7   5   6   2   5
    ATA   0   0   0   0   2   0 |     ACA   2   2   3   1   2   1 | Lys AAA   1   0   0   0   3   0 | Arg AGA   1   0   1   0   0   0
Met ATG   5   6   6   6   5   6 |     ACG   0   1   1   2   2   2 |     AAG   9  11  11  12  10  12 |     AGG   2   2   0   1   0   1
--------------------------------------------------------------------------------------------------------------------------------------
Val GTT   1   1   1   1   3   0 | Ala GCT   1   2   3   0   1   0 | Asp GAT   0   1   1   0   2   1 | Gly GGT   1   1   1   1   1   1
    GTC   8   7   8   4   0   5 |     GCC   9   7   7  10   4  10 |     GAC   5   4   4   5   5   4 |     GGC   9   7   7  10   5  12
    GTA   0   0   1   0   0   0 |     GCA   1   2   3   0   1   0 | Glu GAA   0   0   2   0   1   0 |     GGA   1   3   4   1   5   1
    GTG   6   6   4   6   6   6 |     GCG   1   1   1   2   3   2 |     GAG  11  11   9  11  12  11 |     GGG   3   3   2   3   1   2
--------------------------------------------------------------------------------------------------------------------------------------

--------------------------------------------------------------------------------------------------------------------------------------
Phe TTT   0   1   0   1   3   3 | Ser TCT   0   3   1   2   1   1 | Tyr TAT   0   0   0   1   2   2 | Cys TGT   0   0   0   0   1   0
    TTC   5   9   9   8   5   6 |     TCC   5   6   7   5   5   3 |     TAC   6   7   8   7   6   6 |     TGC   3   7   4   4   3   4
Leu TTA   0   0   0   0   0   1 |     TCA   0   0   0   0   0   2 | *** TAA   0   0   0   0   0   0 | *** TGA   0   0   0   0   0   0
    TTG   0   0   0   2   2   4 |     TCG   2   2   2   3   3   5 |     TAG   0   0   0   0   0   0 | Trp TGG   2   4   4   4   4   4
--------------------------------------------------------------------------------------------------------------------------------------
Leu CTT   0   1   0   2   0   1 | Pro CCT   2   4   1   1   3   2 | His CAT   0   0   0   0   0   0 | Arg CGT   0   0   3   2   1   1
    CTC   3   3   9   6   9   5 |     CCC   4   1   7   6   4   4 |     CAC   0   2   1   1   1   1 |     CGC   4   2   2   2   3   3
    CTA   0   0   0   1   0   0 |     CCA   0   0   1   5   2   2 | Gln CAA   0   0   0   1   0   1 |     CGA   0   0   0   1   0   1
    CTG   2   4   4   3   4   3 |     CCG   2   8   3   0   3   4 |     CAG   5   4   6   5   6   5 |     CGG   2   5   0   0   1   0
--------------------------------------------------------------------------------------------------------------------------------------
Ile ATT   0   0   1   2   2   3 | Thr ACT   0   1   1   0   1   2 | Asn AAT   0   1   1   1   0   2 | Ser AGT   0   0   0   0   1   0
    ATC   5   7   7   6   6   5 |     ACC   4   1   7   8   6   4 |     AAC   4   4   5   5   4   4 |     AGC   3   6   4   4   6   5
    ATA   0   0   0   0   0   0 |     ACA   0   1   0   0   0   1 | Lys AAA   0   1   0   0   2   1 | Arg AGA   0   3   1   0   0   2
Met ATG   6   6   6   5   5   5 |     ACG   2   3   0   0   1   0 |     AAG   7   6  11  12   9  10 |     AGG   1   7   4   4   4   3
--------------------------------------------------------------------------------------------------------------------------------------
Val GTT   0   0   0   1   2   2 | Ala GCT   0   2   1   1   1   3 | Asp GAT   0   1   2   4   3   2 | Gly GGT   1   1   1   2   2   2
    GTC   4   7   7   5   6   3 |     GCC  10   9   7   9   7   3 |     GAC   4   5   3   1   2   3 |     GGC  10   2   9   8   6   7
    GTA   1   0   0   0   0   0 |     GCA   0   3   1   0   2   2 | Glu GAA   0   1   0   0   1   0 |     GGA   1   2   2   2   3   4
    GTG   3   4   5   6   4   7 |     GCG   2   5   2   0   1   2 |     GAG   5  10  11  11  10  11 |     GGG   3   3   2   3   4   1
--------------------------------------------------------------------------------------------------------------------------------------

--------------------------------------------------------------------------------------------------------------------------------------
Phe TTT   2   0   0   0   0   0 | Ser TCT   3   2   1   1   1   1 | Tyr TAT   0   0   0   0   1   1 | Cys TGT   0   1   0   0   0   0
    TTC   7   8  10   9   9   9 |     TCC   4   4   6   6   6   4 |     TAC   7   8   7  10   9   9 |     TGC   5   3   5   4   4   4
Leu TTA   0   0   0   0   0   0 |     TCA   2   0   0   0   0   1 | *** TAA   0   0   0   0   0   0 | *** TGA   0   0   0   0   0   0
    TTG   1   0   0   1   1   1 |     TCG   0   0   2   1   1   1 |     TAG   0   0   0   0   0   0 | Trp TGG   4   4   4   4   4   4
--------------------------------------------------------------------------------------------------------------------------------------
Leu CTT   1   2   1   1   1   0 | Pro CCT   1   4   2   2   2   2 | His CAT   0   0   0   0   0   0 | Arg CGT   3   1   2   1   1   1
    CTC   6   5   7   7   7   8 |     CCC   4   3   5   7   6   6 |     CAC   0   0   0   1   1   0 |     CGC   3   4   4   4   4   4
    CTA   1   0   0   0   0   0 |     CCA   3   3   2   1   1   1 | Gln CAA   1   1   0   0   0   0 |     CGA   0   0   0   0   0   0
    CTG   4   3   4   4   4   4 |     CCG   4   1   2   2   2   3 |     CAG   5   4   6   6   6   6 |     CGG   0   0   0   1   1   0
--------------------------------------------------------------------------------------------------------------------------------------
Ile ATT   4   3   3   0   0   0 | Thr ACT   2   0   1   3   3   2 | Asn AAT   1   0   1   0   0   0 | Ser AGT   1   1   1   0   0   0
    ATC   6   4   6   5   5   5 |     ACC   6   6   8   6   6   5 |     AAC   3   4   4   7   7   8 |     AGC   8   6   6   5   5   5
    ATA   0   0   0   0   0   0 |     ACA   0   2   0   0   0   0 | Lys AAA   0   0   0   0   0   0 | Arg AGA   0   0   0   0   0   0
Met ATG   4   5   5   6   6   6 |     ACG   2   2   2   1   1   1 |     AAG   9   7   9  10  10  10 |     AGG   3   2   3   4   4   5
--------------------------------------------------------------------------------------------------------------------------------------
Val GTT   2   0   0   1   1   0 | Ala GCT   3   4   1   3   3   2 | Asp GAT   0   1   1   1   1   0 | Gly GGT   2   2   0   0   0   0
    GTC   6   6   8   6   6   6 |     GCC   7   4   9   8   9  11 |     GAC   4   2   3   5   5   5 |     GGC   6   6   7   6   6   7
    GTA   0   0   0   0   0   0 |     GCA   0   0   0   0   0   0 | Glu GAA   0   1   0   0   0   0 |     GGA   3   1   3   4   4   4
    GTG   5   3   5   5   5   6 |     GCG   0   0   0   0   0   0 |     GAG   9   5   9   9   9  10 |     GGG   1   3   2   1   1   1
--------------------------------------------------------------------------------------------------------------------------------------

--------------------------------------------------------------------------------------------------------------------------------------
Phe TTT   0   2   1   0   2   0 | Ser TCT   1   2   3   0   2   0 | Tyr TAT   1   0   2   0   1   1 | Cys TGT   0   0   1   0   2   0
    TTC   9   5   8   7   7   9 |     TCC   4   4   6   5   5   7 |     TAC   9   9   6  11   6   6 |     TGC   4   7   6   5   3   5
Leu TTA   0   0   0   0   0   0 |     TCA   1   1   1   0   0   0 | *** TAA   0   0   0   0   0   0 | *** TGA   0   0   0   0   0   0
    TTG   1   4   2   0   1   2 |     TCG   1   2   2   3   2   2 |     TAG   0   0   0   0   0   0 | Trp TGG   4   4   4   4   4   4
--------------------------------------------------------------------------------------------------------------------------------------
Leu CTT   0   1   3   0   0   0 | Pro CCT   2   2   2   0   2   2 | His CAT   0   0   0   0   0   0 | Arg CGT   1   1   2   0   2   1
    CTC   8   5   5   5   6   7 |     CCC   6   5   8   5   3   5 |     CAC   0   2   2   0   1   1 |     CGC   4   5   4   5   4   5
    CTA   0   0   1   0   1   0 |     CCA   1   2   1   0   5   5 | Gln CAA   0   1   0   0   1   0 |     CGA   0   0   0   0   1   1
    CTG   4   4   1   9   3   3 |     CCG   3   1   1   6   2   0 |     CAG   6   6   7   8   5   6 |     CGG   0   0   1   2   1   0
--------------------------------------------------------------------------------------------------------------------------------------
Ile ATT   0   4   3   0   2   2 | Thr ACT   2   0   1   0   1   0 | Asn AAT   0   1   1   0   1   1 | Ser AGT   0   2   0   0   1   0
    ATC   5   7   7   5   6   4 |     ACC   6   7   4   8   5   5 |     AAC   8   3   4   6   3   4 |     AGC   5   6   5   5   5   7
    ATA   0   0   0   0   1   0 |     ACA   0   3   2   0   1   1 | Lys AAA   0   2   0   1   4   0 | Arg AGA   0   0   1   0   1   1
Met ATG   6   5   7   5   6   6 |     ACG   1   1   0   3   1   2 |     AAG  10   7   9   9   7  10 |     AGG   5   5   3   1   0   2
--------------------------------------------------------------------------------------------------------------------------------------
Val GTT   0   1   0   0   1   1 | Ala GCT   2   0   1   1   4   2 | Asp GAT   0   0   2   0   0   0 | Gly GGT   0   2   0   1   1   1
    GTC   6   3   6   6   7   9 |     GCC  12   7   4  10   8   8 |     GAC   6   4   1   5   5   5 |     GGC   6   5   8   7   8   9
    GTA   0   0   0   0   0   0 |     GCA   0   1   1   0   1   1 | Glu GAA   0   0   3   1   2   1 |     GGA   4   2   1   0   3   1
    GTG   6   7   6   5   6   6 |     GCG   0   3   3   4   1   1 |     GAG   9  10   9   8   9  10 |     GGG   1   2   3   1   2   3
--------------------------------------------------------------------------------------------------------------------------------------

--------------------------------------------------------------------------------------------------------------------------------------
Phe TTT   0   2   1   1   1   0 | Ser TCT   1   3   1   2   1   2 | Tyr TAT   1   1   2   1   2   0 | Cys TGT   0   0   0   0   0   0
    TTC   9   7   8   8   8   9 |     TCC   7   5   5   4   6   5 |     TAC   6   6   5   6   5   7 |     TGC   5   5   5   5   5   5
Leu TTA   0   0   0   0   0   0 |     TCA   0   1   0   0   0   0 | *** TAA   0   0   0   0   0   0 | *** TGA   0   0   0   0   0   0
    TTG   1   2   1   1   1   1 |     TCG   1   1   3   3   2   2 |     TAG   0   0   0   0   0   0 | Trp TGG   4   4   4   4   4   4
--------------------------------------------------------------------------------------------------------------------------------------
Leu CTT   0   0   0   0   0   0 | Pro CCT   2   2   2   2   2   6 | His CAT   0   0   0   0   0   0 | Arg CGT   2   1   2   1   1   1
    CTC   7   5   6   6   5   7 |     CCC   6   6   6   5   6   2 |     CAC   1   1   1   1   1   1 |     CGC   3   5   4   5   5   5
    CTA   0   1   0   0   0   0 |     CCA   3   3   3   2   2   2 | Gln CAA   0   1   0   0   0   0 |     CGA   2   1   1   0   0   0
    CTG   5   4   6   6   7   3 |     CCG   1   1   1   3   2   2 |     CAG   6   5   6   6   6   6 |     CGG   0   0   0   1   1   1
--------------------------------------------------------------------------------------------------------------------------------------
Ile ATT   1   1   2   2   1   0 | Thr ACT   0   1   0   1   0   0 | Asn AAT   1   0   2   2   1   0 | Ser AGT   0   0   0   0   0   0
    ATC   5   5   4   4   5   9 |     ACC   3   4   4   4   4   6 |     AAC   3   4   2   2   3   5 |     AGC   9   8   8   8   8   6
    ATA   0   0   0   0   0   0 |     ACA   1   3   3   2   2   2 | Lys AAA   0   0   0   0   0   0 | Arg AGA   0   0   0   0   0   0
Met ATG   5   6   5   5   6   6 |     ACG   3   0   1   1   2   1 |     AAG  10  10  10  10  10  11 |     AGG   3   3   3   3   3   2
--------------------------------------------------------------------------------------------------------------------------------------
Val GTT   1   1   1   1   1   1 | Ala GCT   2   1   2   2   2   2 | Asp GAT   0   0   0   0   0   1 | Gly GGT   3   3   3   3   2   1
    GTC   9   9   9   9   9   7 |     GCC   7   8   8   8   8   7 |     GAC   5   5   5   5   5   4 |     GGC   7   8   7   8   8   7
    GTA   0   0   0   1   1   0 |     GCA   2   1   1   1   1   1 | Glu GAA   0   0   1   1   1   0 |     GGA   1   1   2   1   1   3
    GTG   6   6   6   5   4   6 |     GCG   0   0   0   0   0   2 |     GAG  11  11  10  10  10  11 |     GGG   3   3   2   2   3   3
--------------------------------------------------------------------------------------------------------------------------------------

--------------------------------------------------------------------------------------------------------------------------------------
Phe TTT   0   0   0   0   0   1 | Ser TCT   1   1   2   1   1   2 | Tyr TAT   0   2   2   0   1   0 | Cys TGT   0   0   0   0   2   2
    TTC   9   9   9   8   9   8 |     TCC   6   6   6   5   7   4 |     TAC   7   5   5  10   9   9 |     TGC   5   5   5   6   5   5
Leu TTA   0   0   0   0   0   0 |     TCA   0   0   0   1   0   1 | *** TAA   0   0   0   0   0   0 | *** TGA   0   0   0   0   0   0
    TTG   1   2   2   0   0   0 |     TCG   2   2   1   0   0   0 |     TAG   0   0   0   0   0   0 | Trp TGG   4   4   4   4   4   4
--------------------------------------------------------------------------------------------------------------------------------------
Leu CTT   0   0   0   1   0   0 | Pro CCT   4   3   3   2   1   2 | His CAT   0   0   0   0   0   0 | Arg CGT   1   1   1   3   2   2
    CTC   7   7   7   7   5   8 |     CCC   4   4   4   6   7   5 |     CAC   1   1   1   0   0   0 |     CGC   5   5   5   2   3   3
    CTA   0   0   0   0   1   0 |     CCA   2   5   5   1   3   2 | Gln CAA   0   0   0   0   0   1 |     CGA   0   0   0   0   0   0
    CTG   3   3   3   4   3   5 |     CCG   2   0   0   3   1   3 |     CAG   6   6   6   6   6   6 |     CGG   1   1   1   1   1   1
--------------------------------------------------------------------------------------------------------------------------------------
Ile ATT   0   2   2   1   0   0 | Thr ACT   0   1   1   0   0   0 | Asn AAT   0   1   1   0   0   0 | Ser AGT   0   0   0   0   0   0
    ATC   9   4   4   8  10   7 |     ACC   5   6   6   9   7   9 |     AAC   5   3   3   6   6   6 |     AGC   7   8   8   4   5   6
    ATA   0   0   0   0   0   0 |     ACA   2   1   1   0   0   0 | Lys AAA   0   0   0   0   0   0 | Arg AGA   0   1   1   0   1   0
Met ATG   6   6   6   6   6   5 |     ACG   1   2   2   0   2   0 |     AAG  11  10  10  10  11   9 |     AGG   2   2   2   4   2   4
--------------------------------------------------------------------------------------------------------------------------------------
Val GTT   1   1   1   1   0   0 | Ala GCT   2   1   1   2   2   1 | Asp GAT   1   0   0   1   0   0 | Gly GGT   1   1   1   1   0   0
    GTC   7   7   7   6   6   7 |     GCC   8   8   8   8   8   6 |     GAC   4   5   5   5   5   4 |     GGC   7   9   9   9   7   6
    GTA   0   2   2   0   0   0 |     GCA   1   1   1   1   0   0 | Glu GAA   0   1   1   0   0   0 |     GGA   2   1   1   1   1   2
    GTG   6   6   6   3   3   5 |     GCG   1   0   0   1   2   2 |     GAG  11  10  10   9  10  10 |     GGG   4   3   3   4   3   3
--------------------------------------------------------------------------------------------------------------------------------------

--------------------------------------------------------------------------------------------------------------------------------------
Phe TTT   0   0   1   0   0   0 | Ser TCT   1   1   2   2   1   2 | Tyr TAT   1   1   1   2   1   1 | Cys TGT   2   2   0   0   0   0
    TTC   9   9   8   9   9   9 |     TCC   4   7   5   6   6   6 |     TAC   9   9   6   5   6   6 |     TGC   5   5   5   5   5   5
Leu TTA   0   0   0   0   0   0 |     TCA   1   0   0   0   0   0 | *** TAA   0   0   0   0   0   0 | *** TGA   0   0   0   0   0   0
    TTG   0   0   1   2   1   1 |     TCG   1   0   2   2   2   1 |     TAG   0   0   0   0   0   0 | Trp TGG   4   4   4   4   4   4
--------------------------------------------------------------------------------------------------------------------------------------
Leu CTT   0   0   0   0   0   5 | Pro CCT   1   1   2   2   2   2 | His CAT   0   0   0   0   0   0 | Arg CGT   2   2   1   1   1   1
    CTC   5   5   6   6   6   4 |     CCC   6   7   6   7   6   4 |     CAC   0   0   1   1   1   1 |     CGC   3   3   5   4   5   5
    CTA   0   1   0   0   0   0 |     CCA   2   3   2   2   3   5 | Gln CAA   0   0   0   1   0   0 |     CGA   0   0   1   1   1   1
    CTG   4   3   6   4   6   2 |     CCG   3   1   2   2   1   1 |     CAG   6   6   6   5   6   6 |     CGG   1   1   0   0   0   0
--------------------------------------------------------------------------------------------------------------------------------------
Ile ATT   0   0   1   1   1   3 | Thr ACT   0   0   0   1   0   2 | Asn AAT   0   0   1   0   1   1 | Ser AGT   0   0   0   0   0   0
    ATC  10  10   5   6   5   4 |     ACC   8   7   4   4   3   4 |     AAC   5   6   3   4   3   4 |     AGC   6   5   8   9   9   7
    ATA   0   0   0   0   0   0 |     ACA   0   0   1   2   3   1 | Lys AAA   0   0   0   0   0   0 | Arg AGA   0   1   0   0   0   1
Met ATG   6   6   5   6   5   6 |     ACG   2   2   3   1   1   2 |     AAG  11  11  10  10  10  10 |     AGG   2   2   3   3   3   2
--------------------------------------------------------------------------------------------------------------------------------------
Val GTT   1   0   1   1   1   1 | Ala GCT   2   2   2   1   3   1 | Asp GAT   0   0   0   0   0   0 | Gly GGT   0   0   2   4   2   1
    GTC   4   6   9   8   9   8 |     GCC   6   8   7   9   7   9 |     GAC   5   5   5   5   5   5 |     GGC   6   7   8   6   8   9
    GTA   0   0   0   0   0   0 |     GCA   0   0   2   1   1   0 | Glu GAA   0   0   0   0   1   1 |     GGA   2   1   1   2   1   2
    GTG   5   3   6   6   6   6 |     GCG   2   2   0   0   0   1 |     GAG  10  10  11  11  10  10 |     GGG   3   3   3   1   3   2
--------------------------------------------------------------------------------------------------------------------------------------

--------------------------------------------------------------------------------------------------------------------------------------
Phe TTT   1   0   1   0   0   0 | Ser TCT   2   2   2   0   1   1 | Tyr TAT   3   1   1   1   0   0 | Cys TGT   0   0   0   0   0   0
    TTC   8   9   8   9   9   9 |     TCC   6   6   5   7   8   8 |     TAC   4   6   6   6   9   9 |     TGC   6   5   5   5   5   5
Leu TTA   1   0   0   0   0   0 |     TCA   0   0   0   0   0   0 | *** TAA   0   0   0   0   0   0 | *** TGA   0   0   0   0   0   0
    TTG   1   1   0   0   0   0 |     TCG   1   1   2   2   1   1 |     TAG   0   0   0   0   0   0 | Trp TGG   4   4   4   4   4   4
--------------------------------------------------------------------------------------------------------------------------------------
Leu CTT   0   0   0   0   2   1 | Pro CCT   2   2   5   5   2   2 | His CAT   0   0   0   0   0   0 | Arg CGT   2   1   2   1   2   2
    CTC   7   7   7   7   5   5 |     CCC   6   5   3   3   6   6 |     CAC   1   1   1   1   0   0 |     CGC   4   5   4   5   4   4
    CTA   0   1   0   0   0   0 |     CCA   4   4   2   2   1   1 | Gln CAA   1   0   0   0   0   0 |     CGA   1   1   0   0   0   0
    CTG   3   3   4   4   5   6 |     CCG   0   1   2   2   3   3 |     CAG   5   6   6   6   8   8 |     CGG   0   0   1   1   1   1
--------------------------------------------------------------------------------------------------------------------------------------
Ile ATT   2   2   0   0   0   0 | Thr ACT   0   1   1   0   0   0 | Asn AAT   1   0   0   0   0   0 | Ser AGT   0   0   0   0   0   0
    ATC   4   4   9   9   6   6 |     ACC   5   5   4   5   6   6 |     AAC   4   4   5   5   8   8 |     AGC   7   8   7   7   4   4
    ATA   0   0   0   0   0   0 |     ACA   2   1   2   2   0   0 | Lys AAA   0   0   0   1   1   1 | Arg AGA   1   1   0   0   0   0
Met ATG   6   6   6   6   7   7 |     ACG   1   1   1   1   0   0 |     AAG  10  10  11  10   8   8 |     AGG   2   2   2   2   3   3
--------------------------------------------------------------------------------------------------------------------------------------
Val GTT   2   1   1   1   2   2 | Ala GCT   1   1   2   2   2   1 | Asp GAT   1   0   1   2   0   0 | Gly GGT   1   1   1   1   1   1
    GTC   8   9   7   7   5   5 |     GCC   9   9   8   8   9  10 |     GAC   4   5   4   3   6   7 |     GGC   8  10   7   7   5   5
    GTA   0   0   0   0   0   0 |     GCA   0   1   1   1   0   0 | Glu GAA   1   1   0   0   0   0 |     GGA   1   1   2   2   2   2
    GTG   6   6   6   6   5   5 |     GCG   2   1   1   1   0   0 |     GAG  10  10  11  11   7   7 |     GGG   3   2   4   4   5   4
--------------------------------------------------------------------------------------------------------------------------------------

------------------------------------------------------------------------------------------------------
Phe TTT   0   1   0   0 | Ser TCT   1   1   0   0 | Tyr TAT   1   0   0   0 | Cys TGT   0   0   0   0
    TTC   9   7   8   8 |     TCC   6   5   3   5 |     TAC   8  10  10  10 |     TGC   6   5   5   5
Leu TTA   0   0   0   0 |     TCA   0   1   0   0 | *** TAA   0   0   0   0 | *** TGA   0   0   0   0
    TTG   1   0   0   0 |     TCG   2   0   3   3 |     TAG   0   0   0   0 | Trp TGG   4   4   4   4
------------------------------------------------------------------------------------------------------
Leu CTT   0   1   0   0 | Pro CCT   2   2   0   0 | His CAT   0   0   0   0 | Arg CGT   1   2   0   0
    CTC   6   6   5   4 |     CCC   5   5   6   5 |     CAC   0   0   1   1 |     CGC   5   4   6   6
    CTA   0   0   0   0 |     CCA   1   2   0   0 | Gln CAA   0   0   0   0 |     CGA   0   1   0   0
    CTG   5   5   9   9 |     CCG   3   3   6   7 |     CAG   7   6   7   7 |     CGG   3   0   1   1
------------------------------------------------------------------------------------------------------
Ile ATT   0   1   0   0 | Thr ACT   0   1   0   0 | Asn AAT   0   1   0   0 | Ser AGT   0   0   0   0
    ATC   7   7   4   5 |     ACC   9   8   5   6 |     AAC   7   4   6   7 |     AGC   5   4   7   6
    ATA   0   0   1   1 |     ACA   0   0   0   0 | Lys AAA   1   1   0   1 | Arg AGA   0   0   0   1
Met ATG   6   5   6   6 |     ACG   0   0   4   3 |     AAG   8   8   8   9 |     AGG   2   5   3   1
------------------------------------------------------------------------------------------------------
Val GTT   1   2   0   0 | Ala GCT   2   1   0   1 | Asp GAT   0   1   0   0 | Gly GGT   1   2   1   0
    GTC   5   7   6   6 |     GCC   8   9  12  10 |     GAC   6   6   7   8 |     GGC   4   6   8   9
    GTA   0   0   0   0 |     GCA   0   0   1   0 | Glu GAA   0   0   0   0 |     GGA   1   2   1   1
    GTG   6   2   5   5 |     GCG   0   2   2   1 |     GAG   8   7   6   5 |     GGG   4   3   1   1
------------------------------------------------------------------------------------------------------

Codon position x base (3x4) table for each sequence.

#1: HORVU.MOREX.r3.5HG0468970.1
position  1:    T:0.20000    C:0.21143    A:0.26857    G:0.32000
position  2:    T:0.28000    C:0.23429    A:0.26286    G:0.22286
position  3:    T:0.09714    C:0.50286    A:0.06286    G:0.33714
Average         T:0.19238    C:0.31619    A:0.19810    G:0.29333

#2: AA020104.mRNA1 
position  1:    T:0.20115    C:0.20115    A:0.28161    G:0.31609
position  2:    T:0.28736    C:0.22414    A:0.25287    G:0.23563
position  3:    T:0.07471    C:0.55747    A:0.06322    G:0.30460
Average         T:0.18774    C:0.32759    A:0.19923    G:0.28544

#3: AA020105.mRNA1 
position  1:    T:0.20115    C:0.20115    A:0.28161    G:0.31609
position  2:    T:0.28736    C:0.22414    A:0.25287    G:0.23563
position  3:    T:0.07471    C:0.55747    A:0.06322    G:0.30460
Average         T:0.18774    C:0.32759    A:0.19923    G:0.28544

#4: AA020107.mRNA1 
position  1:    T:0.20115    C:0.20115    A:0.28161    G:0.31609
position  2:    T:0.28736    C:0.22414    A:0.25287    G:0.23563
position  3:    T:0.08046    C:0.54023    A:0.07471    G:0.30460
Average         T:0.18966    C:0.32184    A:0.20307    G:0.28544

#5: AA020108.mRNA1 
position  1:    T:0.20690    C:0.19540    A:0.28161    G:0.31609
position  2:    T:0.28161    C:0.22989    A:0.26437    G:0.22414
position  3:    T:0.10920    C:0.52299    A:0.06322    G:0.30460
Average         T:0.19923    C:0.31609    A:0.20307    G:0.28161

#6: AA020109.mRNA1 
position  1:    T:0.20115    C:0.19540    A:0.27011    G:0.33333
position  2:    T:0.28736    C:0.22414    A:0.25862    G:0.22989
position  3:    T:0.10345    C:0.50575    A:0.07471    G:0.31609
Average         T:0.19732    C:0.30843    A:0.20115    G:0.29310

#7: AA020110.mRNA1 
position  1:    T:0.20115    C:0.20115    A:0.27586    G:0.32184
position  2:    T:0.28736    C:0.22414    A:0.25287    G:0.23563
position  3:    T:0.10920    C:0.49425    A:0.08046    G:0.31609
Average         T:0.19923    C:0.30651    A:0.20307    G:0.29119

#8: AA020111.mRNA1 
position  1:    T:0.20115    C:0.19540    A:0.27586    G:0.32759
position  2:    T:0.28736    C:0.22414    A:0.25862    G:0.22989
position  3:    T:0.09770    C:0.53448    A:0.05747    G:0.31034
Average         T:0.19540    C:0.31801    A:0.19732    G:0.28927

#9: AA021311.mRNA1 
position  1:    T:0.20231    C:0.20809    A:0.26012    G:0.32948
position  2:    T:0.28902    C:0.21965    A:0.26012    G:0.23121
position  3:    T:0.09827    C:0.52023    A:0.07514    G:0.30636
Average         T:0.19653    C:0.31599    A:0.19846    G:0.28902

#10: AA021312.mRNA1 
position  1:    T:0.20690    C:0.20115    A:0.27586    G:0.31609
position  2:    T:0.28161    C:0.22989    A:0.25287    G:0.23563
position  3:    T:0.09195    C:0.52299    A:0.08046    G:0.30460
Average         T:0.19349    C:0.31801    A:0.20307    G:0.28544

#11: AA021314.mRNA1 
position  1:    T:0.20115    C:0.20115    A:0.27586    G:0.32184
position  2:    T:0.28736    C:0.22414    A:0.25287    G:0.23563
position  3:    T:0.08046    C:0.53448    A:0.06897    G:0.31609
Average         T:0.18966    C:0.31992    A:0.19923    G:0.29119

#12: AA027237.mRNA1 
position  1:    T:0.20115    C:0.20115    A:0.27586    G:0.32184
position  2:    T:0.28736    C:0.22414    A:0.25862    G:0.22989
position  3:    T:0.06897    C:0.55172    A:0.04598    G:0.33333
Average         T:0.18582    C:0.32567    A:0.19349    G:0.29502

#13: NC_053036.2_cds_XP_020168792.1_8203
position  1:    T:0.21143    C:0.21143    A:0.25143    G:0.32571
position  2:    T:0.28000    C:0.23429    A:0.25143    G:0.23429
position  3:    T:0.08571    C:0.53714    A:0.04000    G:0.33714
Average         T:0.19238    C:0.32762    A:0.18095    G:0.29905

#14: NC_053036.2_cds_XP_020168793.1_8204
position  1:    T:0.20690    C:0.21264    A:0.24713    G:0.33333
position  2:    T:0.28161    C:0.23563    A:0.25287    G:0.22989
position  3:    T:0.06897    C:0.55172    A:0.05172    G:0.32759
Average         T:0.18582    C:0.33333    A:0.18391    G:0.29693

#15: NC_053036.2_cds_XP_020168774.1_8205
position  1:    T:0.20571    C:0.20571    A:0.26286    G:0.32571
position  2:    T:0.28000    C:0.23429    A:0.25143    G:0.23429
position  3:    T:0.10286    C:0.52571    A:0.05714    G:0.31429
Average         T:0.19619    C:0.32190    A:0.19048    G:0.29143

#16: NC_053036.2_cds_XP_020168773.1_8206
position  1:    T:0.20571    C:0.20571    A:0.25714    G:0.33143
position  2:    T:0.28000    C:0.23429    A:0.25143    G:0.23429
position  3:    T:0.09143    C:0.52571    A:0.08000    G:0.30286
Average         T:0.19238    C:0.32190    A:0.19619    G:0.28952

#17: NC_053036.2_cds_XP_020168807.1_8207
position  1:    T:0.20000    C:0.21143    A:0.25714    G:0.33143
position  2:    T:0.28000    C:0.23429    A:0.25143    G:0.23429
position  3:    T:0.07429    C:0.53143    A:0.06857    G:0.32571
Average         T:0.18476    C:0.32571    A:0.19238    G:0.29714

#18: NC_053039.2_cds_XP_020171286.1_35561
position  1:    T:0.19429    C:0.21143    A:0.27429    G:0.32000
position  2:    T:0.28000    C:0.23429    A:0.26286    G:0.22286
position  3:    T:0.07429    C:0.53714    A:0.03429    G:0.35429
Average         T:0.18286    C:0.32762    A:0.19048    G:0.29905

#19: NC_053039.2_cds_XP_020178165.1_35564
position  1:    T:0.20000    C:0.20571    A:0.27429    G:0.32000
position  2:    T:0.28000    C:0.23429    A:0.26286    G:0.22286
position  3:    T:0.08000    C:0.53714    A:0.04000    G:0.34286
Average         T:0.18667    C:0.32571    A:0.19238    G:0.29524

#20: Bradi4g08800.1 
position  1:    T:0.21264    C:0.22989    A:0.27011    G:0.28736
position  2:    T:0.28161    C:0.23563    A:0.26437    G:0.21839
position  3:    T:0.06322    C:0.55172    A:0.03448    G:0.35057
Average         T:0.18582    C:0.33908    A:0.18966    G:0.28544

#21: Bradi4g08500.2 
position  1:    T:0.21143    C:0.21714    A:0.27429    G:0.29714
position  2:    T:0.28000    C:0.24000    A:0.26286    G:0.21714
position  3:    T:0.07429    C:0.54857    A:0.02857    G:0.34857
Average         T:0.18857    C:0.33524    A:0.18857    G:0.28762

#22: Bradi5g04080.1 
position  1:    T:0.19429    C:0.21143    A:0.28000    G:0.31429
position  2:    T:0.28000    C:0.24000    A:0.25714    G:0.22286
position  3:    T:0.09143    C:0.47429    A:0.04571    G:0.38857
Average         T:0.18857    C:0.30857    A:0.19429    G:0.30857

#23: Bradi3g26391.1 
position  1:    T:0.20571    C:0.20571    A:0.26857    G:0.32000
position  2:    T:0.28000    C:0.24571    A:0.25714    G:0.21714
position  3:    T:0.13143    C:0.48000    A:0.05714    G:0.33143
Average         T:0.20571    C:0.31048    A:0.19429    G:0.28952

#24: Bradi3g26385.1 
position  1:    T:0.18824    C:0.21176    A:0.27059    G:0.32941
position  2:    T:0.28824    C:0.25294    A:0.23529    G:0.22353
position  3:    T:0.13529    C:0.48824    A:0.05882    G:0.31765
Average         T:0.20392    C:0.31765    A:0.18824    G:0.29020

#25: HORVU.MOREX.r3.2HG0104820.1
position  1:    T:0.19540    C:0.21839    A:0.26437    G:0.32184
position  2:    T:0.28161    C:0.23563    A:0.25287    G:0.22989
position  3:    T:0.11494    C:0.48851    A:0.05172    G:0.34483
Average         T:0.19732    C:0.31418    A:0.18966    G:0.29885

#26: HORVU.MOREX.r3.2HG0104810.1
position  1:    T:0.19540    C:0.21839    A:0.26437    G:0.32184
position  2:    T:0.28161    C:0.23563    A:0.25287    G:0.22989
position  3:    T:0.11494    C:0.48276    A:0.05747    G:0.34483
Average         T:0.19732    C:0.31226    A:0.19157    G:0.29885

#27: HORVU.MOREX.r3.2HG0104780.2
position  1:    T:0.19540    C:0.21839    A:0.26437    G:0.32184
position  2:    T:0.28161    C:0.23563    A:0.25287    G:0.22989
position  3:    T:0.10345    C:0.50000    A:0.05747    G:0.33908
Average         T:0.19349    C:0.31801    A:0.19157    G:0.29693

#28: HORVU.MOREX.r3.2HG0104760.1
position  1:    T:0.19540    C:0.21839    A:0.26437    G:0.32184
position  2:    T:0.28161    C:0.23563    A:0.25287    G:0.22989
position  3:    T:0.10920    C:0.49425    A:0.05747    G:0.33908
Average         T:0.19540    C:0.31609    A:0.19157    G:0.29693

#29: HORVU.MOREX.r3.2HG0104740.1
position  1:    T:0.20000    C:0.21714    A:0.25714    G:0.32571
position  2:    T:0.28000    C:0.23429    A:0.25143    G:0.23429
position  3:    T:0.08000    C:0.53714    A:0.06857    G:0.31429
Average         T:0.18667    C:0.32952    A:0.19238    G:0.29143

#30: HORVU.MOREX.r3.2HG0104730.1
position  1:    T:0.20000    C:0.21714    A:0.25714    G:0.32571
position  2:    T:0.28000    C:0.23429    A:0.25143    G:0.23429
position  3:    T:0.06857    C:0.53714    A:0.06286    G:0.33143
Average         T:0.18286    C:0.32952    A:0.19048    G:0.29714

#31: HORVU.MOREX.r3.2HG0104700.1
position  1:    T:0.20000    C:0.21714    A:0.25714    G:0.32571
position  2:    T:0.28000    C:0.23429    A:0.25143    G:0.23429
position  3:    T:0.06857    C:0.53714    A:0.06286    G:0.33143
Average         T:0.18286    C:0.32952    A:0.19048    G:0.29714

#32: HORVU.MOREX.r3.5HG0469020.1
position  1:    T:0.20000    C:0.21143    A:0.26857    G:0.32000
position  2:    T:0.28000    C:0.23429    A:0.26286    G:0.22286
position  3:    T:0.09714    C:0.50857    A:0.06857    G:0.32571
Average         T:0.19238    C:0.31810    A:0.20000    G:0.28952

#33: HORVU.MOREX.r3.1HG0037500.1
position  1:    T:0.21143    C:0.20571    A:0.25143    G:0.33143
position  2:    T:0.28571    C:0.24571    A:0.26286    G:0.20571
position  3:    T:0.12571    C:0.44571    A:0.12571    G:0.30286
Average         T:0.20762    C:0.29905    A:0.21333    G:0.28000

#34: Ola007172.1    
position  1:    T:0.19653    C:0.21965    A:0.27168    G:0.31214
position  2:    T:0.27168    C:0.23699    A:0.27168    G:0.21965
position  3:    T:0.03468    C:0.55491    A:0.01156    G:0.39884
Average         T:0.16763    C:0.33719    A:0.18497    G:0.31021

#35: Ola007173.1    
position  1:    T:0.17949    C:0.24359    A:0.25641    G:0.32051
position  2:    T:0.26923    C:0.19872    A:0.35897    G:0.17308
position  3:    T:0.12821    C:0.34615    A:0.12821    G:0.39744
Average         T:0.19231    C:0.26282    A:0.24786    G:0.29701

#36: Ola007174.1    
position  1:    T:0.19653    C:0.21965    A:0.26590    G:0.31792
position  2:    T:0.27168    C:0.23699    A:0.27168    G:0.21965
position  3:    T:0.02890    C:0.57225    A:0.01156    G:0.38728
Average         T:0.16570    C:0.34297    A:0.18304    G:0.30829

#37: Ola007182.1    
position  1:    T:0.18699    C:0.19512    A:0.26016    G:0.35772
position  2:    T:0.23577    C:0.26829    A:0.25203    G:0.24390
position  3:    T:0.02439    C:0.60163    A:0.01626    G:0.35772
Average         T:0.14905    C:0.35501    A:0.17615    G:0.31978

#38: Os02t0152400-01
position  1:    T:0.22286    C:0.19429    A:0.26857    G:0.31429
position  2:    T:0.24000    C:0.28000    A:0.24000    G:0.24000
position  3:    T:0.08571    C:0.44571    A:0.06286    G:0.40571
Average         T:0.18286    C:0.30667    A:0.19048    G:0.32000

#39: Os12t0274700-01
position  1:    T:0.20231    C:0.21387    A:0.27746    G:0.30636
position  2:    T:0.27746    C:0.23699    A:0.27746    G:0.20809
position  3:    T:0.06936    C:0.55491    A:0.02890    G:0.34682
Average         T:0.18304    C:0.33526    A:0.19461    G:0.28709

#40: Os12t0291100-01
position  1:    T:0.21387    C:0.20809    A:0.27168    G:0.30636
position  2:    T:0.27746    C:0.23121    A:0.28324    G:0.20809
position  3:    T:0.11561    C:0.49133    A:0.05780    G:0.33526
Average         T:0.20231    C:0.31021    A:0.20424    G:0.28324

#41: Os12t0291400-01
position  1:    T:0.20231    C:0.21387    A:0.27168    G:0.31214
position  2:    T:0.27746    C:0.23121    A:0.26590    G:0.22543
position  3:    T:0.13295    C:0.45665    A:0.05780    G:0.35260
Average         T:0.20424    C:0.30058    A:0.19846    G:0.29672

#42: Os12t0292400-01
position  1:    T:0.23699    C:0.19075    A:0.27168    G:0.30058
position  2:    T:0.27746    C:0.23121    A:0.27746    G:0.21387
position  3:    T:0.15029    C:0.38150    A:0.09827    G:0.36994
Average         T:0.22158    C:0.26782    A:0.21580    G:0.29480

#43: Ot_Chr10_n30106
position  1:    T:0.20833    C:0.21429    A:0.29167    G:0.28571
position  2:    T:0.29167    C:0.24405    A:0.23214    G:0.23214
position  3:    T:0.14881    C:0.48810    A:0.05952    G:0.30357
Average         T:0.21627    C:0.31548    A:0.19444    G:0.27381

#44: Ot_Chr10_n30110
position  1:    T:0.21277    C:0.21986    A:0.29787    G:0.26950
position  2:    T:0.27660    C:0.24823    A:0.23404    G:0.24113
position  3:    T:0.14894    C:0.51773    A:0.05674    G:0.27660
Average         T:0.21277    C:0.32861    A:0.19622    G:0.26241

#45: Ot_Chr10_24089 
position  1:    T:0.20958    C:0.20958    A:0.29341    G:0.28743
position  2:    T:0.29341    C:0.24551    A:0.23952    G:0.22156
position  3:    T:0.08383    C:0.56886    A:0.02994    G:0.31737
Average         T:0.19561    C:0.34132    A:0.18762    G:0.27545

#46: Pahal.3G403400.1
position  1:    T:0.21302    C:0.21893    A:0.27811    G:0.28994
position  2:    T:0.26627    C:0.24260    A:0.28994    G:0.20118
position  3:    T:0.07692    C:0.56805    A:0.02959    G:0.32544
Average         T:0.18540    C:0.34320    A:0.19921    G:0.27219

#47: Pahal.3G399900.1
position  1:    T:0.21302    C:0.21302    A:0.27811    G:0.29586
position  2:    T:0.26627    C:0.24260    A:0.28994    G:0.20118
position  3:    T:0.08284    C:0.56213    A:0.02959    G:0.32544
Average         T:0.18738    C:0.33925    A:0.19921    G:0.27416

#48: Pahal.3G309500.1
position  1:    T:0.20710    C:0.20710    A:0.27811    G:0.30769
position  2:    T:0.26627    C:0.23669    A:0.28994    G:0.20710
position  3:    T:0.05325    C:0.56805    A:0.03550    G:0.34320
Average         T:0.17554    C:0.33728    A:0.20118    G:0.28600

#49: Pahal.3G309100.1
position  1:    T:0.20588    C:0.20588    A:0.28235    G:0.30588
position  2:    T:0.26471    C:0.24706    A:0.28824    G:0.20000
position  3:    T:0.05294    C:0.57647    A:0.03529    G:0.33529
Average         T:0.17451    C:0.34314    A:0.20196    G:0.28039

#50: Phala.04G122600.1
position  1:    T:0.22857    C:0.20000    A:0.30286    G:0.26857
position  2:    T:0.27429    C:0.23429    A:0.25714    G:0.23429
position  3:    T:0.10286    C:0.48000    A:0.06857    G:0.34857
Average         T:0.20190    C:0.30476    A:0.20952    G:0.28381

#51: Phala.10G084000.1
position  1:    T:0.24000    C:0.21714    A:0.26857    G:0.27429
position  2:    T:0.28571    C:0.22857    A:0.26286    G:0.22286
position  3:    T:0.12571    C:0.48000    A:0.06286    G:0.33143
Average         T:0.21714    C:0.30857    A:0.19810    G:0.27619

#52: Sobic.005G042000.1
position  1:    T:0.20958    C:0.23952    A:0.25749    G:0.29341
position  2:    T:0.25150    C:0.26946    A:0.29341    G:0.18563
position  3:    T:0.01198    C:0.56886    A:0.01198    G:0.40719
Average         T:0.15768    C:0.35928    A:0.18762    G:0.29541

#53: SECCE1Rv1G0021230.1
position  1:    T:0.20000    C:0.21143    A:0.25714    G:0.33143
position  2:    T:0.28000    C:0.24571    A:0.25714    G:0.21714
position  3:    T:0.12571    C:0.46857    A:0.12000    G:0.28571
Average         T:0.20190    C:0.30857    A:0.21143    G:0.27810

#54: SECCE2Rv1G0065900.1
position  1:    T:0.20571    C:0.20571    A:0.25714    G:0.33143
position  2:    T:0.28000    C:0.23429    A:0.25714    G:0.22857
position  3:    T:0.06286    C:0.54857    A:0.06286    G:0.32571
Average         T:0.18286    C:0.32952    A:0.19238    G:0.29524

#55: SECCE2Rv1G0065910.1
position  1:    T:0.20115    C:0.21839    A:0.25287    G:0.32759
position  2:    T:0.28161    C:0.22414    A:0.25287    G:0.24138
position  3:    T:0.08046    C:0.52874    A:0.05172    G:0.33908
Average         T:0.18774    C:0.32375    A:0.18582    G:0.30268

#56: SECCE2Rv1G0065920.1
position  1:    T:0.21143    C:0.20571    A:0.25714    G:0.32571
position  2:    T:0.28000    C:0.22857    A:0.25143    G:0.24000
position  3:    T:0.09143    C:0.52000    A:0.06857    G:0.32000
Average         T:0.19429    C:0.31810    A:0.19238    G:0.29524

#57: SECCE2Rv1G0065930.1
position  1:    T:0.20115    C:0.21839    A:0.25287    G:0.32759
position  2:    T:0.28161    C:0.22989    A:0.25287    G:0.23563
position  3:    T:0.10345    C:0.50000    A:0.06322    G:0.33333
Average         T:0.19540    C:0.31609    A:0.18966    G:0.29885

#58: SECCE2Rv1G0065940.1
position  1:    T:0.20115    C:0.21839    A:0.25287    G:0.32759
position  2:    T:0.28161    C:0.22989    A:0.25287    G:0.23563
position  3:    T:0.10345    C:0.50575    A:0.04598    G:0.34483
Average         T:0.19540    C:0.31801    A:0.18391    G:0.30268

#59: SECCE2Rv1G0065950.1
position  1:    T:0.20115    C:0.21839    A:0.25862    G:0.32184
position  2:    T:0.28161    C:0.22989    A:0.25287    G:0.23563
position  3:    T:0.08046    C:0.52299    A:0.04598    G:0.35057
Average         T:0.18774    C:0.32375    A:0.18582    G:0.30268

#60: SECCE5Rv1G0321210.1
position  1:    T:0.20000    C:0.20571    A:0.27429    G:0.32000
position  2:    T:0.28000    C:0.24000    A:0.26286    G:0.21714
position  3:    T:0.08000    C:0.52571    A:0.04571    G:0.34857
Average         T:0.18667    C:0.32381    A:0.19429    G:0.29524

#61: SECCE5Rv1G0321540.1
position  1:    T:0.20000    C:0.20571    A:0.27429    G:0.32000
position  2:    T:0.28000    C:0.23429    A:0.26286    G:0.22286
position  3:    T:0.06286    C:0.54857    A:0.04000    G:0.34857
Average         T:0.18095    C:0.32952    A:0.19238    G:0.29714

#62: SECCE7Rv1G0520070.1
position  1:    T:0.20571    C:0.20571    A:0.26857    G:0.32000
position  2:    T:0.28000    C:0.23429    A:0.25143    G:0.23429
position  3:    T:0.08000    C:0.52571    A:0.06857    G:0.32571
Average         T:0.18857    C:0.32190    A:0.19619    G:0.29333

#63: SECCE7Rv1G0520090.1
position  1:    T:0.20571    C:0.20571    A:0.26857    G:0.32000
position  2:    T:0.28000    C:0.23429    A:0.25143    G:0.23429
position  3:    T:0.08571    C:0.52571    A:0.06857    G:0.32000
Average         T:0.19048    C:0.32190    A:0.19619    G:0.29143

#64: Seita.3G312200.1
position  1:    T:0.20468    C:0.21053    A:0.28070    G:0.30409
position  2:    T:0.26316    C:0.23392    A:0.27485    G:0.22807
position  3:    T:0.07602    C:0.57895    A:0.02339    G:0.32164
Average         T:0.18129    C:0.34113    A:0.19298    G:0.28460

#65: Seita.3G312400.1
position  1:    T:0.22619    C:0.19643    A:0.29762    G:0.27976
position  2:    T:0.25595    C:0.24405    A:0.28571    G:0.21429
position  3:    T:0.05357    C:0.58929    A:0.03571    G:0.32143
Average         T:0.17857    C:0.34325    A:0.20635    G:0.27183

#66: Seita.3G269500.1
position  1:    T:0.21687    C:0.22892    A:0.27711    G:0.27711
position  2:    T:0.27711    C:0.22289    A:0.27108    G:0.22892
position  3:    T:0.06024    C:0.56024    A:0.03614    G:0.34337
Average         T:0.18474    C:0.33735    A:0.19478    G:0.28313

#67: Seita.3G269600.1
position  1:    T:0.22289    C:0.19880    A:0.30120    G:0.27711
position  2:    T:0.26506    C:0.23494    A:0.28313    G:0.21687
position  3:    T:0.06024    C:0.54819    A:0.03012    G:0.36145
Average         T:0.18273    C:0.32731    A:0.20482    G:0.28514

#68: Seita.3G312000.1
position  1:    T:0.22619    C:0.19643    A:0.29762    G:0.27976
position  2:    T:0.25595    C:0.24405    A:0.28571    G:0.21429
position  3:    T:0.05357    C:0.58929    A:0.03571    G:0.32143
Average         T:0.17857    C:0.34325    A:0.20635    G:0.27183

#69: TuG1812G0200000668.01.T01
position  1:    T:0.20115    C:0.21839    A:0.25287    G:0.32759
position  2:    T:0.28161    C:0.22989    A:0.25287    G:0.23563
position  3:    T:0.08046    C:0.52299    A:0.04023    G:0.35632
Average         T:0.18774    C:0.32375    A:0.18199    G:0.30651

#70: TuG1812G0200000673.01.T01
position  1:    T:0.21143    C:0.20571    A:0.26857    G:0.31429
position  2:    T:0.28000    C:0.24000    A:0.25143    G:0.22857
position  3:    T:0.08571    C:0.53714    A:0.05143    G:0.32571
Average         T:0.19238    C:0.32762    A:0.19048    G:0.28952

#71: TuG1812G0200000674.01.T01
position  1:    T:0.20115    C:0.21839    A:0.25287    G:0.32759
position  2:    T:0.28161    C:0.22414    A:0.25287    G:0.24138
position  3:    T:0.07471    C:0.53448    A:0.05747    G:0.33333
Average         T:0.18582    C:0.32567    A:0.18774    G:0.30077

#72: TuG1812G0200000675.01.T01
position  1:    T:0.20000    C:0.21143    A:0.26857    G:0.32000
position  2:    T:0.28000    C:0.23429    A:0.25714    G:0.22857
position  3:    T:0.11429    C:0.51429    A:0.06286    G:0.30857
Average         T:0.19810    C:0.32000    A:0.19619    G:0.28571

#73: TuG1812G0200000676.01.T01
position  1:    T:0.21143    C:0.20571    A:0.25714    G:0.32571
position  2:    T:0.28000    C:0.23429    A:0.25714    G:0.22857
position  3:    T:0.10286    C:0.52000    A:0.06857    G:0.30857
Average         T:0.19810    C:0.32000    A:0.19429    G:0.28762

#74: TuG1812G0200000686.01.T01
position  1:    T:0.20000    C:0.21143    A:0.25714    G:0.33143
position  2:    T:0.28000    C:0.23429    A:0.25143    G:0.23429
position  3:    T:0.06857    C:0.56000    A:0.06286    G:0.30857
Average         T:0.18286    C:0.33524    A:0.19048    G:0.29143

#75: TuG1812G0500001978.01.T01
position  1:    T:0.19429    C:0.21143    A:0.27429    G:0.32000
position  2:    T:0.28000    C:0.23429    A:0.26286    G:0.22286
position  3:    T:0.09714    C:0.51429    A:0.04000    G:0.34857
Average         T:0.19048    C:0.32000    A:0.19238    G:0.29714

#76: TuG1812G0500001981.01.T01
position  1:    T:0.19429    C:0.21143    A:0.27429    G:0.32000
position  2:    T:0.28000    C:0.23429    A:0.26286    G:0.22286
position  3:    T:0.07429    C:0.53714    A:0.04571    G:0.34286
Average         T:0.18286    C:0.32762    A:0.19429    G:0.29524

#77: Urofu.3G359400.1
position  1:    T:0.22024    C:0.23214    A:0.25595    G:0.29167
position  2:    T:0.27381    C:0.23214    A:0.27976    G:0.21429
position  3:    T:0.07143    C:0.56548    A:0.02381    G:0.33929
Average         T:0.18849    C:0.34325    A:0.18651    G:0.28175

#78: Urofu.3G358900.1
position  1:    T:0.22024    C:0.23214    A:0.25595    G:0.29167
position  2:    T:0.27381    C:0.23214    A:0.28571    G:0.20833
position  3:    T:0.05952    C:0.57738    A:0.02381    G:0.33929
Average         T:0.18452    C:0.34722    A:0.18849    G:0.27976

#79: Urofu.3G312800.1
position  1:    T:0.22754    C:0.22754    A:0.26946    G:0.27545
position  2:    T:0.27545    C:0.23353    A:0.27545    G:0.21557
position  3:    T:0.05389    C:0.57485    A:0.01796    G:0.35329
Average         T:0.18563    C:0.34531    A:0.18762    G:0.28144

#80: Urofu.3G359000.1
position  1:    T:0.20482    C:0.22289    A:0.27108    G:0.30120
position  2:    T:0.26506    C:0.24096    A:0.26506    G:0.22892
position  3:    T:0.09639    C:0.56024    A:0.04217    G:0.30120
Average         T:0.18876    C:0.34137    A:0.19277    G:0.27711

#81: Zm00001d004894_T001
position  1:    T:0.19643    C:0.24405    A:0.26190    G:0.29762
position  2:    T:0.26190    C:0.25000    A:0.26786    G:0.22024
position  3:    T:0.00595    C:0.58929    A:0.01786    G:0.38690
Average         T:0.15476    C:0.36111    A:0.18254    G:0.30159

#82: Zm00001d052595_T001
position  1:    T:0.20833    C:0.23810    A:0.27381    G:0.27976
position  2:    T:0.26190    C:0.24405    A:0.28571    G:0.20833
position  3:    T:0.00595    C:0.60119    A:0.02381    G:0.36905
Average         T:0.15873    C:0.36111    A:0.19444    G:0.28571

Sums of codon usage counts
------------------------------------------------------------------------------
Phe F TTT      39 | Ser S TCT     107 | Tyr Y TAT      71 | Cys C TGT      16
      TTC     693 |       TCC     446 |       TAC     548 |       TGC     396
Leu L TTA       3 |       TCA      32 | *** * TAA       0 | *** * TGA       0
      TTG      80 |       TCG     138 |       TAG       0 | Trp W TGG     326
------------------------------------------------------------------------------
Leu L CTT      54 | Pro P CCT     187 | His H CAT       4 | Arg R CGT     112
      CTC     489 |       CCC     411 |       CAC      66 |       CGC     336
      CTA      13 |       CCA     207 | Gln Q CAA      22 |       CGA      29
      CTG     348 |       CCG     169 |       CAG     479 |       CGG      57
------------------------------------------------------------------------------
Ile I ATT      88 | Thr T ACT      52 | Asn N AAT      45 | Ser S AGT       9
      ATC     558 |       ACC     428 |       AAC     326 |       AGC     534
      ATA       5 |       ACA     105 | Lys K AAA      24 | Arg R AGA      42
Met M ATG     451 |       ACG      91 |       AAG     833 |       AGG     203
------------------------------------------------------------------------------
Val V GTT      96 | Ala A GCT     158 | Asp D GAT      40 | Gly G GGT     118
      GTC     538 |       GCC     635 |       GAC     372 |       GGC     643
      GTA      10 |       GCA      66 | Glu E GAA      33 |       GGA     156
      GTG     440 |       GCG      83 |       GAG     830 |       GGG     187
------------------------------------------------------------------------------

(Ambiguity data are not used in the counts.)


Codon position x base (3x4) table, overall

position  1:    T:0.20565    C:0.21191    A:0.26952    G:0.31292
position  2:    T:0.27740    C:0.23549    A:0.26234    G:0.22476
position  3:    T:0.08496    C:0.52703    A:0.05307    G:0.33494
Average         T:0.18934    C:0.32481    A:0.19498    G:0.29088

TREE #  1:  ((((((((((((((((((62, 63), 74), (16, 73)), 17), 54), (15, 72)), (29, (30, 31))), (14, ((((27, 28), 26), 25), (55, (57, (58, (69, (59, 71)))))))), 70), (13, 56)), ((33, 53), ((1, 32), (60, (18, (19, (61, (75, 76)))))))), ((((5, 9), 12), (6, 8)), ((7, 11), (10, (2, (3, 4)))))), ((20, 21), (23, 24))), 22), (((43, 45), 44), (((81, 82), 52), (((46, 47), (48, 49)), ((((65, 68), 67), 66), (64, (80, (79, (77, 78))))))))), (((36, 37), 34), (41, (40, (39, 42))))), (50, 51)), 35, 38);   MP score: -1
lnL(ntime:161  np:166):  -8802.283084      +0.000000
  83..84   84..85   85..86   86..87   87..88   88..89   89..90   90..91   91..92   92..93   93..94   94..95   95..96   96..97   97..98   98..99   99..100 100..62  100..63   99..74   98..101 101..16  101..73   97..17   96..54   95..102 102..15  102..72   94..103 103..29  103..104 104..30  104..31   93..105 105..14  105..106 106..107 107..108 108..109 109..27  109..28  108..26  107..25  106..110 110..55  110..111 111..57  111..112 112..58  112..113 113..69  113..114 114..59  114..71   92..70   91..115 115..13  115..56   90..116 116..117 117..33  117..53  116..118 118..119 119..1   119..32  118..120 120..60  120..121 121..18  121..122 122..19  122..123 123..61  123..124 124..75  124..76   89..125 125..126 126..127 127..128 128..5   128..9   127..12  126..129 129..6   129..8   125..130 130..131 131..7   131..11  130..132 132..10  132..133 133..2   133..134 134..3   134..4    88..135 135..136 136..20  136..21  135..137 137..23  137..24   87..22   86..138 138..139 139..140 140..43  140..45  139..44  138..141 141..142 142..143 143..81  143..82  142..52  141..144 144..145 145..146 146..46  146..47  145..147 147..48  147..49  144..148 148..149 149..150 150..151 151..65  151..68  150..67  149..66  148..152 152..64  152..153 153..80  153..154 154..79  154..155 155..77  155..78   85..156 156..157 157..158 158..36  158..37  157..34  156..159 159..41  159..160 160..40  160..161 161..39  161..42   84..162 162..50  162..51   83..35   83..38 
 0.232785 0.038124 0.012897 0.102856 0.067156 0.061071 0.085526 0.154950 0.000004 0.070579 0.033700 0.057581 0.000004 0.000004 0.000004 0.000004 0.063108 0.005938 0.000004 0.050753 0.038210 0.025788 0.054749 0.064231 0.050687 0.039058 0.010782 0.050545 0.054773 0.043662 0.041206 0.000004 0.000004 0.016128 0.017215 0.022212 0.090363 0.000004 0.005622 0.035851 0.005883 0.017262 0.000004 0.006376 0.035172 0.037977 0.023870 0.000004 0.055647 0.024580 0.043190 0.000004 0.049390 0.024799 0.067435 0.005657 0.013719 0.061286 0.044695 0.178669 0.104994 0.113820 0.104804 0.000004 0.012263 0.011834 0.023732 0.044896 0.006815 0.071562 0.000004 0.030748 0.007363 0.024724 0.006052 0.013154 0.030873 0.186522 0.000004 0.000004 0.000004 0.131457 0.082968 0.108557 0.050838 0.063278 0.059856 0.054843 0.015414 0.079969 0.040093 0.000004 0.078950 0.059467 0.000004 0.000004 0.000004 0.031605 0.048034 0.167645 0.109523 0.048232 0.228773 0.070928 0.143719 0.356927 1.139501 0.170895 0.134063 0.261600 0.057832 0.155695 0.178022 0.708776 0.078108 0.105985 0.048705 0.211395 0.130913 0.190235 0.026571 0.000004 0.012947 0.070499 0.020184 0.000004 0.144791 0.122693 0.054560 0.094393 0.000004 0.000004 0.010702 0.127400 0.011509 0.176512 0.041741 0.225710 0.103876 0.185037 0.109915 0.013904 0.013005 0.054612 0.429829 0.000004 0.033169 0.028456 0.015183 0.124052 0.165078 0.080861 0.119911 0.047349 0.198524 0.307483 0.535016 0.393558 0.463023 2.603204 5.340875 2.696784 0.920484 0.005709 0.045731 106.097355

Note: Branch length is defined as number of nucleotide substitutions per codon (not per neucleotide site).

tree length = 21.296904

((((((((((((((((((62: 0.005938, 63: 0.000004): 0.063108, 74: 0.050753): 0.000004, (16: 0.025788, 73: 0.054749): 0.038210): 0.000004, 17: 0.064231): 0.000004, 54: 0.050687): 0.000004, (15: 0.010782, 72: 0.050545): 0.039058): 0.057581, (29: 0.043662, (30: 0.000004, 31: 0.000004): 0.041206): 0.054773): 0.033700, (14: 0.017215, ((((27: 0.035851, 28: 0.005883): 0.005622, 26: 0.017262): 0.000004, 25: 0.000004): 0.090363, (55: 0.035172, (57: 0.023870, (58: 0.055647, (69: 0.043190, (59: 0.049390, 71: 0.024799): 0.000004): 0.024580): 0.000004): 0.037977): 0.006376): 0.022212): 0.016128): 0.070579, 70: 0.067435): 0.000004, (13: 0.013719, 56: 0.061286): 0.005657): 0.154950, ((33: 0.104994, 53: 0.113820): 0.178669, ((1: 0.012263, 32: 0.011834): 0.000004, (60: 0.044896, (18: 0.071562, (19: 0.030748, (61: 0.024724, (75: 0.013154, 76: 0.030873): 0.006052): 0.007363): 0.000004): 0.006815): 0.023732): 0.104804): 0.044695): 0.085526, ((((5: 0.131457, 9: 0.082968): 0.000004, 12: 0.108557): 0.000004, (6: 0.063278, 8: 0.059856): 0.050838): 0.000004, ((7: 0.079969, 11: 0.040093): 0.015414, (10: 0.078950, (2: 0.000004, (3: 0.000004, 4: 0.031605): 0.000004): 0.059467): 0.000004): 0.054843): 0.186522): 0.061071, ((20: 0.109523, 21: 0.048232): 0.167645, (23: 0.070928, 24: 0.143719): 0.228773): 0.048034): 0.067156, 22: 0.356927): 0.102856, (((43: 0.261600, 45: 0.057832): 0.134063, 44: 0.155695): 0.170895, (((81: 0.105985, 82: 0.048705): 0.078108, 52: 0.211395): 0.708776, (((46: 0.000004, 47: 0.012947): 0.026571, (48: 0.020184, 49: 0.000004): 0.070499): 0.190235, ((((65: 0.000004, 68: 0.000004): 0.094393, 67: 0.010702): 0.054560, 66: 0.127400): 0.122693, (64: 0.176512, (80: 0.225710, (79: 0.185037, (77: 0.013904, 78: 0.013005): 0.109915): 0.103876): 0.041741): 0.011509): 0.144791): 0.130913): 0.178022): 1.139501): 0.012897, (((36: 0.033169, 37: 0.028456): 0.000004, 34: 0.015183): 0.429829, (41: 0.165078, (40: 0.119911, (39: 0.198524, 42: 0.307483): 0.047349): 0.080861): 0.124052): 0.054612): 0.038124, (50: 0.393558, 51: 0.463023): 0.535016): 0.232785, 35: 2.603204, 38: 5.340875);

((((((((((((((((((SECCE7Rv1G0520070.1: 0.005938, SECCE7Rv1G0520090.1: 0.000004): 0.063108, TuG1812G0200000686.01.T01: 0.050753): 0.000004, (NC_053036.2_cds_XP_020168773.1_8206: 0.025788, TuG1812G0200000676.01.T01: 0.054749): 0.038210): 0.000004, NC_053036.2_cds_XP_020168807.1_8207: 0.064231): 0.000004, SECCE2Rv1G0065900.1: 0.050687): 0.000004, (NC_053036.2_cds_XP_020168774.1_8205: 0.010782, TuG1812G0200000675.01.T01: 0.050545): 0.039058): 0.057581, (HORVU.MOREX.r3.2HG0104740.1: 0.043662, (HORVU.MOREX.r3.2HG0104730.1: 0.000004, HORVU.MOREX.r3.2HG0104700.1: 0.000004): 0.041206): 0.054773): 0.033700, (NC_053036.2_cds_XP_020168793.1_8204: 0.017215, ((((HORVU.MOREX.r3.2HG0104780.2: 0.035851, HORVU.MOREX.r3.2HG0104760.1: 0.005883): 0.005622, HORVU.MOREX.r3.2HG0104810.1: 0.017262): 0.000004, HORVU.MOREX.r3.2HG0104820.1: 0.000004): 0.090363, (SECCE2Rv1G0065910.1: 0.035172, (SECCE2Rv1G0065930.1: 0.023870, (SECCE2Rv1G0065940.1: 0.055647, (TuG1812G0200000668.01.T01: 0.043190, (SECCE2Rv1G0065950.1: 0.049390, TuG1812G0200000674.01.T01: 0.024799): 0.000004): 0.024580): 0.000004): 0.037977): 0.006376): 0.022212): 0.016128): 0.070579, TuG1812G0200000673.01.T01: 0.067435): 0.000004, (NC_053036.2_cds_XP_020168792.1_8203: 0.013719, SECCE2Rv1G0065920.1: 0.061286): 0.005657): 0.154950, ((HORVU.MOREX.r3.1HG0037500.1: 0.104994, SECCE1Rv1G0021230.1: 0.113820): 0.178669, ((HORVU.MOREX.r3.5HG0468970.1: 0.012263, HORVU.MOREX.r3.5HG0469020.1: 0.011834): 0.000004, (SECCE5Rv1G0321210.1: 0.044896, (NC_053039.2_cds_XP_020171286.1_35561: 0.071562, (NC_053039.2_cds_XP_020178165.1_35564: 0.030748, (SECCE5Rv1G0321540.1: 0.024724, (TuG1812G0500001978.01.T01: 0.013154, TuG1812G0500001981.01.T01: 0.030873): 0.006052): 0.007363): 0.000004): 0.006815): 0.023732): 0.104804): 0.044695): 0.085526, ((((AA020108.mRNA1: 0.131457, AA021311.mRNA1: 0.082968): 0.000004, AA027237.mRNA1: 0.108557): 0.000004, (AA020109.mRNA1: 0.063278, AA020111.mRNA1: 0.059856): 0.050838): 0.000004, ((AA020110.mRNA1: 0.079969, AA021314.mRNA1: 0.040093): 0.015414, (AA021312.mRNA1: 0.078950, (AA020104.mRNA1: 0.000004, (AA020105.mRNA1: 0.000004, AA020107.mRNA1: 0.031605): 0.000004): 0.059467): 0.000004): 0.054843): 0.186522): 0.061071, ((Bradi4g08800.1: 0.109523, Bradi4g08500.2: 0.048232): 0.167645, (Bradi3g26391.1: 0.070928, Bradi3g26385.1: 0.143719): 0.228773): 0.048034): 0.067156, Bradi5g04080.1: 0.356927): 0.102856, (((Ot_Chr10_n30106: 0.261600, Ot_Chr10_24089: 0.057832): 0.134063, Ot_Chr10_n30110: 0.155695): 0.170895, (((Zm00001d004894_T001: 0.105985, Zm00001d052595_T001: 0.048705): 0.078108, Sobic.005G042000.1: 0.211395): 0.708776, (((Pahal.3G403400.1: 0.000004, Pahal.3G399900.1: 0.012947): 0.026571, (Pahal.3G309500.1: 0.020184, Pahal.3G309100.1: 0.000004): 0.070499): 0.190235, ((((Seita.3G312400.1: 0.000004, Seita.3G312000.1: 0.000004): 0.094393, Seita.3G269600.1: 0.010702): 0.054560, Seita.3G269500.1: 0.127400): 0.122693, (Seita.3G312200.1: 0.176512, (Urofu.3G359000.1: 0.225710, (Urofu.3G312800.1: 0.185037, (Urofu.3G359400.1: 0.013904, Urofu.3G358900.1: 0.013005): 0.109915): 0.103876): 0.041741): 0.011509): 0.144791): 0.130913): 0.178022): 1.139501): 0.012897, (((Ola007174.1: 0.033169, Ola007182.1: 0.028456): 0.000004, Ola007172.1: 0.015183): 0.429829, (Os12t0291400-01: 0.165078, (Os12t0291100-01: 0.119911, (Os12t0274700-01: 0.198524, Os12t0292400-01: 0.307483): 0.047349): 0.080861): 0.124052): 0.054612): 0.038124, (Phala.04G122600.1: 0.393558, Phala.10G084000.1: 0.463023): 0.535016): 0.232785, Ola007173.1: 2.603204, Os02t0152400-01: 5.340875);

Detailed output identifying parameters

kappa (ts/tv) =  2.69678


MLEs of dN/dS (w) for site classes (K=4)

site class             0        1       2a       2b
proportion       0.92048  0.00571  0.07335  0.00045
background w     0.04573  1.00000  0.04573  1.00000
foreground w     0.04573  1.00000 106.09735 106.09735


Naive Empirical Bayes (NEB) analysis (please use the BEB results.)
Positive sites for foreground lineages Prob(w>1):

     7 A 1.000**
     8 S 0.980*
    34 A 0.764
    35 S 0.999**
    36 L 0.999**
    37 G 0.967*
    70 T 0.999**
   102 N 0.973*
   103 A 0.940
   111 R 0.893
   143 A 0.997**

Bayes Empirical Bayes (BEB) analysis (Yang, Wong & Nielsen 2005. Mol. Biol. Evol. 22:1107-1118)
Positive sites for foreground lineages Prob(w>1):
     7 A 1.000**
     8 S 0.934
    34 A 0.874
    35 S 0.999**
    36 L 0.998**
    37 G 0.918
    38 S 0.742
    70 T 0.999**
   102 N 0.965*
   103 A 0.936
   111 R 0.754
   143 A 0.994**


The grid (see ternary graph for p0-p1)

w0:   0.050  0.150  0.250  0.350  0.450  0.550  0.650  0.750  0.850  0.950
w2:   1.500  2.500  3.500  4.500  5.500  6.500  7.500  8.500  9.500 10.500


Posterior on the grid

w0:   1.000  0.000  0.000  0.000  0.000  0.000  0.000  0.000  0.000  0.000
w2:   0.000  0.000  0.001  0.004  0.015  0.040  0.089  0.165  0.273  0.412

Posterior for p0-p1 (see the ternary graph) (YWN2015, fig. 1)

 0.000
 0.000 0.000 0.000
 0.000 0.000 0.000 0.000 0.000
 0.000 0.000 0.000 0.000 0.000 0.000 0.000
 0.000 0.000 0.000 0.000 0.000 0.000 0.000 0.000 0.000
 0.000 0.000 0.000 0.000 0.000 0.000 0.000 0.000 0.000 0.000 0.000
 0.000 0.000 0.000 0.000 0.000 0.000 0.000 0.000 0.000 0.000 0.000 0.000 0.000
 0.000 0.000 0.000 0.000 0.000 0.000 0.000 0.000 0.000 0.000 0.000 0.000 0.000 0.000 0.000
 0.000 0.000 0.000 0.000 0.000 0.000 0.000 0.000 0.000 0.000 0.000 0.000 0.000 0.000 0.000 0.000 0.000
 0.000 0.000 0.000 0.000 0.000 0.000 0.000 0.000 0.000 0.000 0.000 0.000 0.000 0.000 0.015 0.001 0.970 0.002 0.013

sum of density on p0-p1 =   1.000000

Time used: 2:19:11
